# Supplementary material for: A field resource for the glioma cerebrospinal fluid proteome: Impacts of resection and location on biomarker discovery
Source: Neuro Oncol. 2024 Dec 30;27(4):948–62. doi: 10.1093/neuonc/noae277 (PMC12083222; doi:10.1093/neuonc/noae277)
Supplement: noae277_suppl_Supplementary_Data [file noae277_suppl_supplementary_data.xlsx]

## Sheet: Supplementary Data Navigation
Supplementary Data: Riviere-Cazaux et al., A field resource for the glioma cerebrospinal fluid proteome: impacts of resection and location on biomarker discovery.
Sample and Clinical Annotations
The clinical annotations are provided in this sheet for every sample utilized in this field resource. Please see below for descriptions of each column.
Column	Meaning
Patient #	Each patient in our biobank receives a de-identified patient number. Every sample from that patient is named according to that patient number.
SampleID	Each sample has a unique identification in our database. If a patient has multiple samples, these are labeled with the patient # and A, B, C, etc.
Subtype	Tumor subtype according to CNS WHO 2021. Astro = astrocytoma; Oligo = oligodendroglioma; others as written (i.e., diffuse glioma; pilocytic astrocytoma; metastasis).
Grade	Tumor grade as identified by pathology, when applicable.
IDH	Isocitrate dehydrogenase mutation (IDH) status: mutated or wild-type
Origin	Environment of CSF acquisition is included: surgery (at resection usually, or VP shunt placement in n=4 samples), tap of Ommaya (tap) or shunt (tap-shunt); external ventricular drain (EVD); or lumbar puncture (lumbar)
Anatomical CSF Location (Subarachnoid = sylvian, sulcus, cisterna magna, interhemispheric fissure)	Anatomical location of CSF acquisition is listed when known, including ventricle, subarachnoid (sylvian, sulcus, cisterna magna, interhemispheric fissure), and resection cavity, lumbar and cyst.
Sample color (Contamination) - pre or post-spin	Visual inspection was performed on sample prior to and/or after centrifugation; the color of the sample is annotated to document relative contamination.
Status	The disease status is listed at the time of CSF acquisition, including primary, post-resection (prior to chemoradiation), during or after therapy (adjuvant TMZ, pembrolizumab, chemoradiation), recurrent disease (progression while off therapy), progression (while on therapy), latent (pre-recurrent),
Rad or no	Whether the patient had previously received radiation to the brain before.
M or F	Male (M) or female (F) sex
Contact	Whether the tumor had ventricular or pial contact with CSF.
Notes	Additional notes are included here that are relevant for that sample which do not fit into the other columns, including post-operative day for serial CSF samples.
Longitudinal_Paired	Paired samples are annotated if they were used as a pre-resection (Pre), early post-resection (Early), or delayed post-resection (Delay) sample in analyses within Figures 2-3.
V_v_SA	Samples are annotated as ventricular (V) or subarachnoid (SA) if they were used in the Subarachnoid vs. Ventricular GBM CSF comparison in Figure 1.
IC_v_LP_paired	Samples are annotated if they are part of a lumbar (LP) vs. intracranial (IC) CSF pair used in Figure 1.
Bloody_v_Clean_Pair	Samples are annotated if they are part of a bloody vs. clean CSF pair (bloodier vs. cleaner) that was used to identify plasma-derived proteins.
Primary_v_Re-resection_GBM	Samples are annotated if they were used in the primary versus re-resection GBM analyses.
Pharmacodynamic	Samples are annotated as "1" if they were used to evaluate the pharmacodynamic impact of a therapy in this manuscript (Figure 4).
Protein codes
7,011 aptamers were evaluated as part of this proteomic panel on the Somalogic platform. Please see below for further details of each column.
Unique Aptamer Code	As multiple aptamers can identify one protein, a unique aptamer code was generated for the 7,011 aptamers in the study. This is a combination of the EntrezGeneSymbol + Sequence ID for the aptamer (Entrez.SeqID). This is the first column in each of the subsequent data sheets.
Target - Full Name	The full name of the aptamer's target (proteinfor which the aptamer is designed)
Target	Short hand of the protein target
UniProt	The UniProt identifier
Data sheets:
The following datasheetsare included that were used for all analyses in this manuscript. The first column is the unique aptamer code. Each column thereafter is the sample; the sample identifier is in the first row
Pre_v_Early(paired)	Paired pre-versus-early post-resection CSF samples from 20 patients, used in Figures 2-3.
Pre_v_Delayed(paired)	Paired pre-versus-delayed post-resection CSF samples from 11 patients used in Figures 2-3.
Early_v_Delayed(paired)	Paired early-versus-delayed post-resection CSF samples from 9 patients used in Figures 2-3.
Ventricle_v_Subarachnoid_GBM	Ventricular CSF samples (n=20 patients) and subarachnoid CSF samples (n=23 patients) from patients with GBM that were used in Figure 1.
Intracranial_v_Lumbar(paired)	Paired intracranial and lumbar CSF samples obtained from 14 patients used in Figure 1.
Primary_v_Re-resected_GBM	Primary (n=23) vs. re-resected (n=20) CSF samples from patients with GBM, used in Figure 3.
GSEA libraries
Proteomic libraries are included for all enrichment analyses performed in this manuscript. This tab can be exported separately as a .gmx file to run in the Gene Set Enrichment Analysis program. Each column represents a library, titled according to the comparison from which it was derived. Please see methods and supplementary methods for additional details on how libraries were generated.

## Sheet: Sample and clinical annotations
Patient #	SampleID	Subtype	Grade	IDH	Origin	Anatomical Location (Subarachnoid = sylvian, sulcus, cisterna magna, interhemispheric fissure)	Sample color (Contamination) - pre or post-spin	Status	Rad or no	M or F	Contact	Notes	Longitudinal_Paired	V_v_SA	IC_v_LP_paired	Bloody_v_Clean_Pair	Primary_v_Re-resection_GBM	Pharmacodynamic
8	8B	Astro	4	WT	Surgery	Unknown	Bloody (unknown if pre-or-post-spin)	Latent	Rad	M	Contact						Re-resection
9	9A	Astro	4	WT	Surgery	Ventricle	Unknown	Primary	NoRad	F	NoContact			V			Primary
17	17A	Astro	4	WT	Tap	Ventricle	Unknown	Progression	Rad	F	Contact
17	17B	Astro	4	WT	Surgery	Ventricle	Unknown	Progression	Rad	F	Contact	H3K27M		V			Re-resection
18	18A	Ependymoma	2	WT	Surgery	Ventricle	Clear (pre-and-post-spin)	Primary	NoRad	M	Contact					Clearer
18	18B	Ependymoma	2	WT	Surgery	Ventricle	Bloody (unknown if pre-or-post-spin)	Primary	NoRad	M	Contact					Bloodier
20	20A	Astro	4	WT	Surgery	Unknown	Pale pink (unknown if pre-or-post-spin)	Primary	NoRad	M	Contact						Primary
24	24A	Astro	4	WT	Surgery	Cyst	Bloody (pre-spin), Yellow (post-spin)	Recurrent	Rad	F	Contact	POD0						1
24	24B	Astro	4	WT	Surgery	Ventricle	Unknown pre-spin; pale pink (after spin)	Recurrent	Rad	F	Contact	POD0	Pre	V			Re-resection	1
24	24C	Astro	4	WT	Tap	Resection cavity	Clear (unknown if pre-or-post-spin)	Progression	Rad	F	Contact	POD26	Early					1
24	24D	Astro	4	WT	Tap	Resection cavity	Clear (unknown if pre-or-post-spin)	Progression	Rad	F	Contact	POD75, post-lomustine						1
24	24E	Astro	4	WT	Tap	Resection cavity	Clear (unknown if pre-or-post-spin)	Progression	Rad	F	Contact	POD118, post-bevacizumab						1
27	27A	Astro	4	WT	Surgery	Unknown	Bloody (pre-spin), pale pink (post-spin)	Recurrent	Rad	M	Contact						Re-resection
28	28A	Astro	4	WT	Surgery	Sylvian	Bloody (pre-spin), pale pink (post-spin)	Progression	Rad	M	Contact	Chemorad, Avastin, 1 dose lomustine.	Pre	SA			Re-resection
28	28B	Astro	4	WT	Tap	Resection cavity	Brown/bloody (pre-spin), yellow (post-spin)	Post-resection	Rad	M	Contact	Post-resection; gunky ; POD8	Early
29	29A	Pilocytic astrocytoma	1	WT	Surgery	Cisterna magna	Bloody (pre-spin); pale pink (post-spin)	Primary	NoRad	M	Contact	Bloody				Bloodier
29	29B	Pilocytic astrocytoma	1	WT	Surgery	Cisterna magna	Clear (pre-and-post-spin)	Primary	NoRad	M	Contact	Clean				Clearer
32	32A	Astro	4	WT	Surgery	Sylvian	Clear (pre-and-post-spin)	Primary	NoRad	M	Contact			SA			Primary
32	32D	Astro	4	WT	Tap	Ventricle	Clear (pre-and-post-spin)	Progression	Rad	M	Contact
36	36A	Astro	4	WT	Surgery	Resection cavity	Unknown	Recurrent	Rad	F	Contact	Resection cavity					Re-resection
38	38A	Astro	4	WT	Surgery	Sylvian	Clear (unknown if pre-or-post-spin)	Primary	NoRad	F	Contact			SA			Primary
41	41A	Astro	4	WT	Surgery	Sylvian	Clear (unknown if pre-or-post-spin)	Primary	NoRad	F	Contact			SA			Primary
42	42A	Oligo	3	MUT	Surgery	Ventricle	Pale/dull yellow (unknown if pre-or-post-spin)	Primary	NoRad	M	Contact		Pre
42	42B	Oligo	3	MUT	Tap	Ventricle	Pale yellow (unknown if pre-or-post-spin)	Post-resection	NoRad	M	Contact	POD16	Early
42	42D	Oligo	3	MUT	Tap	Ventricle	Clear (unknown if pre-or-post-spin)	AdjTMZ	Rad	M	Contact	POD95	Delayed
43	43A	Astro	4	WT	Surgery	Ventricle	Pale pink (unknown if pre-or-post-spin)	Recurrent	Rad	F	Contact			V			Re-resection
46	46A	Astro	4	MUT	Surgery	Ventricle	Clear (unknown if pre-or-post-spin)	Primary	NoRad	F	Contact		Pre					1
46	46B	Astro	4	MUT	Tap	Ventricle	Clear (unknown if pre-or-post-spin)	Post-resection	NoRad	F	Contact	POD12	Early					1
46	46C	Astro	4	MUT	Tap	Ventricle	Clear (unknown if pre-or-post-spin)	Post-chemorad	Rad	F	Contact	End TMZ+RAD; POD91	Delayed					1
46	46D	Astro	4	MUT	Tap	Ventricle	Clear (unknown if pre-or-post-spin)	AdjTMZ	Rad	F	Contact	Post 4 cycle adj TMZ; POD218						1
46	46E	Astro	4	MUT	Tap	Ventricle	Clear (unknown if pre-or-post-spin)	Latent	Rad	F	Contact	Observation; POD334						1
46	46F	Astro	4	MUT	Tap	Ventricle	Clear (unknown if pre-or-post-spin)	Latent	Rad	F	Contact	POD575						1
46	46G	Astro	4	MUT	Tap	Ventricle	Clear (unknown if pre-or-post-spin)	Latent	Rad	F	Contact	POD662						1
46	46H	Astro	4	MUT	Tap	Ventricle	Clear (unknown if pre-or-post-spin)	Latent	Rad	F	Contact	POD741						1
48	48A	Astro	4	WT	Surgery	Sylvian	Clear (unknown if pre-or-post-spin)	Primary	NoRad	M	NoContact			SA			Primary
54	54A	Astro	4	WT	Surgery	Sylvian	Clear (unknown if pre-or-post-spin)	Primary	NoRad	M	Contact	Only 1 small gyrus of contact		SA			Primary
62	62A	Astro	4	WT	Surgery	Interhemispheric fissure	Pale pink (unknown if pre-or-post-spin)	Primary	NoRad	F	Contact		Pre	SA			Primary
62	62B	Astro	4	WT	Tap	Resection cavity	Bloody (unknown if pre-or-post-spin)	Post-resection	NoRad	F	Contact	Subtotal resection; POD9	Early
62	62C	Astro	4	WT	Tap	Resection cavity	Yellow (pre-and-post-spin)	Post-chemorad	Rad	F	Contact	Post chemorad; POD100	Delayed
76	76A	Astro	4	WT	Surgery	Sylvian	Clear (unknown if pre-or-post-spin)	Primary	NoRad	M	Contact			SA			Primary
76	76B	Astro	4	WT	Surgery	Ventricle	Pale pink (unknown if pre-or-post-spin)	Primary	NoRad	M	Contact		Pre
76	76C	Astro	4	WT	Tap	Ventricle	Yellow (unknown if pre-or-post-spin)	Post-resection	NoRad	M	Contact	POD2	Early
76	76D	Astro	4	WT	Tap	Ventricle	Clear (pre-and-post-spin)	Post-chemorad	Rad	M	Contact	POD119; post-chemorad	Delayed
78	78A	Astro	4	WT	Surgery	Sulcus	Clear (unknown if pre-or-post-spin)	Primary	NoRad	M	Contact	Sylvian		SA			Primary
78	78C	Astro	4	WT	Surgery	Ventricle	Pale pink (unknown if pre-or-post-spin)	Primary	NoRad	M	Contact	Ventricle	Pre
78	78D	Astro	4	WT	Tap	Ventricle	Port wine (unknown if pre-or-post-spin)	Post-resection	NoRad	M	Contact	POD2	Early
78	78G	Astro	4	WT	Tap	Ventricle	Clear (pre-and-post-spin)	Post-chemorad	Rad	M	Contact	Post-chemorad; clean; immediately prior to c1/6 pembro+TMZ; POD107	Delayed
79	79A	Astro	4	WT	Surgery	Unknown	Dark pink (unknown if pre-or-post-spin)	Primary	NoRad	F	Contact		Pre				Primary
79	79B	Astro	4	WT	EVD-Ventricle	Ventricle	Very pale pink (unknown if pre-or-post-spin)	Post-resection	NoRad	F	Contact	STR; POD2	Early
79	79F	Astro	4	WT	Tap	Ventricle	Clear (pre-and-post-spin)	Post-resection	NoRad	F	Contact	Pre-chemorad/pembro; POD28; some progression						1
79	79G	Astro	4	WT	Tap	Ventricle	Clear (pre-and-post-spin)	Post-pembro	NoRad	F	Contact	Post-ipembro; pre-rad;POD36						1
79	79H	Astro	4	WT	Tap	Ventricle	Clear (pre-and-post-spin)	AdjTMZ+pembro	Rad	F	Contact	PostRad; c1 completed PembroTMZ; POD113	Delayed
80	80A	Astro	4	WT	Surgery	Ventricle	Clear (unknown if pre-or-post-spin)	Primary	NoRad	F	Contact	Ventricle		V			Primary
82	82A	Sarcoma met	N/A	WT	Surgery	Cisterna magna	Pale pink (unknown if pre-or-post-spin)	Radiation Necrosis	Rad	M	Contact					Bloodier
82	82B	Sarcoma met	N/A	WT	Surgery	Cisterna magna	Clear (unknown if pre-or-post-spin)	Radiation Necrosis	Rad	M	Contact					Clearer
84	84B	Astro	2	MUT	Surgery	Ventricle	Pale pink (unknown if pre-or-post-spin)	Primary	NoRad	F	Contact	Ventricle	Pre
84	84C	Astro	2	MUT	Tap	Ventricle	Yellow (pre-and-post-spin)	Post-resection	NoRad	F	Contact	POD17	Early
85	85A	Astro	4	WT	Surgery	Sulcus	Clear (pre-and-post-spin)	Primary	NoRad	F	Contact			SA			Primary
88	88A	Astro	4	WT	Surgery	Ventricle	Bloody (pre-spin), pale pink (post-spin)	Primary	NoRad	F	Contact		Pre	V			Primary
88	88B	Astro	4	WT	Tap	Ventricle	Bloody (pre-spin), Yellow (post-spin)	Post-resection	NoRad	F	Contact	POD13	Early
88	88C	Astro	4	WT	Tap	Ventricle	Pale yellow (pre-and-post-spin)	AdjTMZ	Rad	F	Contact	POD153; TMZcycle 2 (last rad 4/8/22)	Delayed
91	91B	Astro	4	WT	Surgery	Sylvian	Bloody (pre-spin); clear (post-spin)	Recurrent	Rad	M	Contact			SA			Re-resection
98	98B	Astro	4	MUT	Surgery	Ventricle	Bloody (pre-spin); pale pink (post-spin)	Primary	NoRad	M	Contact	POD0	Pre					1
98	98C	Astro	4	MUT	Tap	Ventricle	Clear (pre-and-post-spin)	AdjTMZ	Rad	M	Contact	POD146; ?pseudo; post-cycle 2	Delayed					1
98	98D	Astro	4	MUT	Tap	Ventricle	Pink (pre-spin); pale yellow (post-spin)	AdjTMZ	Rad	M	Contact	POD193; post-4-cycles;						1
98	98E	Astro	4	MUT	Tap	Ventricle	Yellow (pre-and-post-spin)	AdjTMZ	Rad	M	Contact	POD242; completed cycle 5, right before cycle 6; ?Pseudo						1
98	98F	Astro	4	MUT	Tap	Ventricle	Yellow (pre-and-post-spin)	Latent	Rad	M	Contact	POD305; completed TMZ Nov 2022; ?pseudo						1
98	98G	Astro	4	MUT	Tap	Ventricle	Yellow (pre-and-post-spin)	Latent	Rad	M	Contact	POD361; ?Pseudo						1
98	98H	Astro	4	MUT	Tap	Ventricle	Yellow (pre-and-post-spin)	Latent	Rad	M	Contact	POD413						1
98	98I	Astro	4	MUT	Tap	Ventricle	Clear (pre-and-post-spin)	Progression	Rad	M	Contact	POD532; prior to TMZ rechallenge; ?progression vs. pseudoprogression						1
98	98J	Astro	4	MUT	Tap	Ventricle	Clear (pre-and-post-spin)	Progression	Rad	M	Contact	POD552; prior to starting PARP+TMZ						1
101	101A	Astro	2	MUT	LP	Lumbar	Clear (pre-and-post-spin)	Primary	NoRad	F	Contact	Low blood			LP
101	101D	Astro	2	MUT	LP	Lumbar	Bloody (pre-spin); clear (post-spin)	Primary	NoRad	F	Contact
101	101E	Astro	2	MUT	Surgery	Sulcus	Clear (pre-and-post-spin)	Primary	NoRad	F	Contact	Left frontal sulcus overlying tumor			IC
107	107E	Oligo	2	MUT	Surgery	Sulcus	Clear (pre-and-post-spin)	Primary	NoRad	M	NoContact		Pre
107	107F	Oligo	2	MUT	Tap	Resection cavity	Bloody (pre-spin), pale pink (post-spin)	Post-resection	NoRad	M	NoContact	POD2	Early
121	121B	Oligo	2	MUT	Surgery	Ventricle	Bloody pink (pre-spin); pale pink (post-spin)	Recurrent	Rad	M	Contact	Bloody				Bloodier
121	121C	Astro	4	WT	Surgery	Ventricle	Pale pink (pre-spin); clear (post-spin)	Recurrent	Rad	M	Contact	More clear		V		Clearer	Re-resection
123	123B	Astro	3	MUT	LP	Lumbar	Clear (pre-and-post-spin)	Primary	NoRad	M	Contact	Paired LP/IC			LP
123	123E	Astro	3	MUT	Surgery	Sylvian	Clear (pre-and-post-spin)	Primary	NoRad	M	NoContact	Paired LP/IC			IC
135	135A	Astro	4	WT	Tap-shunt	Ventricle	Clear (pre-and-post-spin)	Primary	NoRad	F	Contact			V			Primary
136	136B	Astro	4	MUT	LP	Lumbar	Pink (pre-spin); clear (post-spin)	Recurrent	Rad	M	Contact	Paired LP/IC			LP
136	136E	Astro	4	MUT	Surgery	Resection cavity	Bloody (pre-spin), Yellow (post-spin)	Recurrent	Rad	M	Contact		Pre		IC
136	136F	Astro	4	MUT	Tap	Ventricle	Yellow (pre-and-post-spin)	Post-resection	Rad	M	Contact	POD3	Early
138	138A	Astro	4	MUT	Surgery	Ventricle	Clear (pre-and-post-spin)	Primary	NoRad	M	Contact		Pre
138	138C	Astro	4	MUT	Tap-shunt	Ventricle	Pink (pre-spin); pale yellow (post-spin)	Post-resection	NoRad	M	Contact	POD2	Early
155	155A	Astro	4	WT	Surgery	Sylvian	Yellow (unknown if pre-or-post-spin)	Primary	NoRad	M	Contact			SA			Primary
156	156D	Astro	4	WT	Surgery	Ventricle	Pink (pre-spin); clear (post-spin)	Recurrent	Rad	M	Contact			V			Re-resection
162	162A	Astro	4	WT	Surgery	Sylvian	Unknown	Primary	NoRad	M	Contact			SA			Primary
162	162D	Astro	4	WT	LP	Lumbar	Clear (pre-and-post-spin)	Recurrent	Rad	M	Contact	Pembro+NT-I7			LP
162	162G	Astro	4	WT	Surgery	Resection cavity	Pink (pre-spin); clear (post-spin)	Recurrent	Rad	M	Contact	Pembro+NT-I7			IC
167	167B	Astro	2	MUT	Surgery	Sulcus	Bloody (pre-spin); clear (post-spin)	Recurrent	NoRad	M	Contact	Sulcus	Pre
167	167C	Astro	2	MUT	Tap	Resection cavity	Bloody (pre-spin), Yellow (post-spin)	Post-resection	NoRad	M	Contact	POD12	Early
169	169D	Astro	4	WT	Surgery	Ventricle	Clear (pre-and-post-spin)	Primary	NoRad	F	Contact			V			Primary
170	170B	Astro	2	MUT	LP	Lumbar	Clear (pre-and-post-spin)	Primary	NoRad	T-F	Contact	Paired LP/IC			LP
170	170D	Astro	2	MUT	Surgery	Sulcus	Clear (pre-and-post-spin)	Primary	NoRad	T-F	Contact	Paired LP/IC			IC
175	175A	Astro	4	WT	Surgery	Sulcus	Bloody (pre-spin), Yellow (post-spin)	Primary	NoRad	M	NoContact			SA			Primary
177	177A	Astro	4	WT	Surgery	Sulcus	Clear (pre-and-post-spin)	Primary	NoRad	M	NoContact			SA			Primary
179	179B	Astro	4	WT	Surgery	Resection cavity	Yellow (pre-and-post-spin)	Recurrent	Rad	F	Contact						Re-resection
180	180A	Astro	2	MUT	LP	Lumbar	Clear (pre-and-post-spin)	Recurrent	NoRad	F	Contact	Paired LP/IC			LP
180	180B	Astro	2	MUT	Surgery	Resection cavity	Clear (pre-and-post-spin)	Recurrent	NoRad	F	Contact	Paired LP/IC			IC
186	186B	Astro	4	WT	Surgery	Sylvian	Pale pink (pre-spin); clear (post-spin)	Primary	NoRad	F	Contact			SA			Primary
189	189B	Astro	4	WT	Surgery	Resection cavity	Clear (pre-and-post-spin)	Progression	Rad	M	Contact	Post-pembro and NT-I7					Re-resection
195	195A	Astro	4	WT	Surgery	Ventricle	Bloody (pre-spin), pink (post-spin)	Primary	NoRad	F	Contact			V			Primary
205	205C	Astro	4	WT	Surgery	Sulcus	Clear (pre-and-post-spin)	Primary	NoRad	M	Contact		Pre	SA			Primary
205	205D	Astro	4	WT	Tap	Resection cavity	Bloody (pre-and-post-spin)	Post-resection	NoRad	M	Contact	POD15	Early
211	211A	Astro	4	WT	Surgery	Sulcus	Bloody (pre-spin); clear (post-spin)	Primary	NoRad	M	Contact			SA			Primary
212	212B	Astro	2	MUT	Surgery	Ventricle	Clear (pre-and-post-spin)	Primary	NoRad	M	Contact	Temporal horn	Pre
212	212E	Astro	2	MUT	Tap	Ventricle	Bloody (pre-and-post-spin)	Post-resection	NoRad	M	Contact	POD8	Early
212	212F	Astro	2	MUT	Tap	Ventricle	Clear (pre-and-post-spin)	Latent	NoRad	M	Contact	POD86	Delayed
224	224C	Astro	4	WT	Surgery	Sylvian	Pink (pre-spin); clear (post-spin)	Recurrent	Rad	M	Contact			SA			Re-resection
225	225B	Astro	4	WT	LP	Lumbar	Clear (pre-and-post-spin)	Progression	Rad	M	Contact	Post-pembro and NT-I7			LP
225	225J	Astro	4	WT	Surgery	Ventricle	Pink (pre-spin); clear (post-spin)	Progression	Rad	M	Contact	Post-pembro and NT-I7	Pre	V	IC		Re-resection
225	225K	Astro	4	WT	Tap	Ventricle	Clear (pre-and-post-spin)	Post-resection	Rad	M	Contact	Pembro+NT-I7	Early
231	231C	Astro	4	WT	Surgery	Unknown	Pink (pre-spin); pale yellow (post-spin)	Recurrent	Rad	M	Contact						Re-resection
233	233A	Astro	4	WT	LP	Lumbar	Clear (pre-and-post-spin)	Recurrent	Rad	F	Contact	POD0; EGFRi			LP
233	233B	Astro	4	WT	Surgery	Ventricle	Pink (pre-spin); clear (post-spin)	Recurrent	Rad	F	Contact	POD0; EGFRi	Pre	V	IC		Re-resection
233	233C	Astro	4	WT	Tap	Ventricle	Yellow (pre-and-post-spin)	Post-resection	Rad	F	Contact	POD21; EGFRi	Early
237	237A	Astro	4	WT	Surgery	Ventricle	Clear (pre-and-post-spin)	Primary	NoRad	M	Contact			V			Primary
245	245B	Astro	4	Mut	Surgery	Interhemispheric fissure	Bloody (pre-spin), pink (post-spin)	Primary	NoRad	F	Contact		Pre		IC
245	245D	Astro	4	Mut	LP	Lumbar	Pink (pre-spin); clear (post-spin)	Primary	NoRad	F	Contact				LP
245	245E	Astro	4	Mut	Surgery	Intradural cavity, subgaleal space	Bloody (pre-and-post-spin)	Post-resection	NoRad	F	Contact	POD1	Early
245	245J	Astro	4	Mut	Tap	Ventricle	Clear (pre-and-post-spin)	Post-chemorad	Rad	F	Contact	POD106; with pembro	Delayed
252	252B	Astro	4	WT	Surgery	Ventricle	Yellow (pre-and-post-spin)	Recurrent	Rad	F	Contact			V			Re-resection
253	253A	Astro	4	WT	Surgery	Sylvian	Bloody (pre-spin), Yellow (post-spin)	Primary	NoRad	M	Contact			SA			Primary
257	257B	Oligo	3	MUT	LP	Lumbar	Clear (pre-and-post-spin)	Primary	NoRad	F	Contact	Paired LP/IC			LP
257	257E	Oligo	3	MUT	Surgery	Interhemispheric fissure	Bloody (pre-spin); clear (post-spin)	Primary	NoRad	F	Contact	Paired LP/IC			IC
258	258B	Astro	4	WT	Surgery	Sulcus	Clear (pre-and-post-spin)	Primary	NoRad	M	Contact			SA			Primary
262	262B	Astro	4	WT	Surgery	Ventricle	Bloody (pre-spin), pink (post-spin)	Recurrent	Rad	M	Contact			V			Re-resection
263	263A	Oligo	3	MUT	Surgery	Sulcus	Clear (pre-and-post-spin)	Primary	NoRad	M	Contact	POD0	Pre
263	263B	Oligo	3	MUT	Tap	Resection cavity	Yellow (pre-and-post-spin)	Post-resection	NoRad	M	Contact	POD15	Early
265	265A	Astro	2	MUT	LP	Lumbar	Clear (pre-and-post-spin)	Primary	NoRad	F	Contact				LP
265	265B	Astro	2	MUT	Surgery	Sulcus	Clear (pre-and-post-spin)	Primary	NoRad	F	Contact		Pre		IC
265	265D	Astro	2	MUT	Tap	Resection cavity	Pink (pre-spin); clear (post-spin)	Post-resection	NoRad	F	Contact	POD79	Delayed
269	269A	Astro	4	WT	Surgery	Ventricle	Bloody (pre-spin); clear (post-spin)	Recurrent	Rad	M	Contact	Bloody				Bloodier
269	269B	Astro	4	WT	Surgery	Ventricle	Clear (pre-and-post-spin)	Recurrent	Rad	M	Contact	Clear		V		Clearer	Re-resection
272	272A	Astro	4	WT	Surgery	Ventricle	Clear (pre-and-post-spin)	Primary	NoRad	M	Contact			V			Primary
278	278B	Astro	4	WT	Surgery	Ventricle	Pink (pre-spin); clear (post-spin)	Primary	NoRad	M	Contact	Neoadj MDM2i; less bloody		V			Primary
282	282A	Astro	4	WT	Surgery	Sulcus	Clear (pre-and-post-spin)	Primary	NoRad	M	Contact			SA			Primary
283	283A	Astro	4	WT	Surgery	Sulcus	Bloody (pre-spin); clear (post-spin)	Primary	NoRad	F	Contact			SA			Primary
284	284C	Astro	4	MUT	LP	Lumbar	Clear (pre-and-post-spin)	Post-resection	Rad	M	Contact				LP
284	284D	Astro	4	MUT	Tap	Ventricle	Clear (pre-and-post-spin)	Post-resection	Rad	M	Contact				IC
288	288A	Diffuse glioma	3	WT	LP	Lumbar	Clear (pre-and-post-spin)	Recurrent	Rad	F	Contact	Diffuse high-grade glioma, histologically CNS WHO grade 3, H3-wildtype and IDH-wildtype, NEC			LP
288	288C	Diffuse glioma	3	WT	Surgery	Ventricle	Bloody (pre-spin); clear (post-spin)	Recurrent	Rad	F	Contact	Diffuse high-grade glioma, histologically CNS WHO grade 3, H3-wildtype and IDH-wildtype, NEC			IC
290	290A	Astro	4	WT	Surgery	Ventricle	Bloody (pre-spin); unknown post-spin	Recurrent	Rad	F	Contact			V			Re-resection
300	300C	Astro	4	WT	LP	Lumbar	Clear (pre-and-post-spin)	Recurrent	Rad	M	Contact	Post-pembro+NT-I7			LP
300	300G	Astro	4	WT	Surgery	Resection cavity	Clear (pre-and-post-spin)	Recurrent	Rad	M	Contact	Post-pembro+NT-I7			IC		Re-resection

## Sheet: Protein codes
Unique Aptamer Code	Target - Full Name	Target	UniProt
A1BG.16561.9	Alpha-1B-glycoprotein	Alpha-1B-glycoprotein	P04217
A1CF.12423.38	APOBEC1 complementation factor	A1CF	Q9NQ94
A2M.3708.62	Alpha-2-macroglobulin	a2-Macroglobulin	P01023
A2ML1.15482.12	Alpha-2-macroglobulin-like protein 1	A2ML1	A8K2U0
A4GALT.8759.29	Lactosylceramide 4-alpha-galactosyltransferase	a1,4-Galactosyltransferase	Q9NPC4
A4GNT.10835.25	Alpha-1,4-N-acetylglucosaminyltransferase	A4GCT	Q9UNA3
AACS.21515.61	Acetoacetyl-CoA synthetase	AACS	Q86V21
AADAT.22023.3	Kynurenine/alpha-aminoadipate aminotransferase, mitochondrial	AADAT	Q8N5Z0
AAGAB.11926.23	Alpha- and gamma-adaptin-binding protein p34	P34	Q6PD74
AAMDC.24216.30	Mth938 domain-containing protein	AAMDC	Q9H7C9
AARS1.12340.17	Alanine--tRNA ligase, cytoplasmic	SYAC	P49588
AARSD1.21535.5	Alanyl-tRNA editing protein Aarsd1	AASD1	Q9BTE6
AASDHPPT.17320.19	L-aminoadipate-semialdehyde dehydrogenase-phosphopantetheinyl transferase	ADPPT	Q9NRN7
ABCC6.8935.22	Multidrug resistance-associated protein 6	MRP6	O95255
ABCD4.25886.11	ATP-binding cassette sub-family D member 4	ABCD4	O14678
ABCF3.23700.42	ATP-binding cassette sub-family F member 3	ABCF3	Q9NUQ8
ABHD10.17370.186	Mycophenolic acid acyl-glucuronide esterase, mitochondrial	ABHDA	Q9NUJ1
ABHD12.7825.7	Monoacylglycerol lipase ABHD12	ABD12	Q8N2K0
ABHD14A.5715.4	Protein ABHD14A	ABHEA	Q9BUJ0
ABHD14B.19325.21	Protein ABHD14B	ABHEB	Q96IU4
ABHD4.21780.15	Protein ABHD4	ABHD4	Q8TB40
ABHD5.23393.56	1-acylglycerol-3-phosphate O-acyltransferase ABHD5	ABHD5	Q8WTS1
ABI3.23553.1	ABI gene family member 3	ABI3	Q9P2A4
ABL1.3341.33	Tyrosine-protein kinase ABL1	ABL1	P00519
ABL2.3342.76	Abelson tyrosine-protein kinase 2	ABL2	P42684
ABL2.5261.13	Abelson tyrosine-protein kinase 2	ABL2	P42684
ABLIM3.13578.98	Actin-binding LIM protein 3	ABLM3	O94929
ABO.9253.52	Histo-blood group ABO system transferase	BGAT	P16442
ABR.21958.4	Active breakpoint cluster region-related protein	ABR	Q12979
ABRAXAS1.8784.7	BRCA1-A complex subunit Abraxas	F175A	Q6UWZ7
ABRAXAS2.8830.29	BRISC complex subunit Abro1	F175B	Q15018
ABRAXAS2.8945.7	BRISC complex subunit Abro1	F175B	Q15018
ACAA1.17782.23	3-ketoacyl-CoA thiolase, peroxisomal	THIK	P09110
ACAD8.11406.82	Isobutyryl-CoA dehydrogenase, mitochondrial	ACAD8	Q9UKU7
ACADL.17857.6	Long-chain specific acyl-CoA dehydrogenase, mitochondrial	ACADL	P28330
ACADM.17333.20	Medium-chain specific acyl-CoA dehydrogenase, mitochondrial	ACADM	P11310
ACADS.17393.13	Short-chain specific acyl-CoA dehydrogenase, mitochondrial	SCAD	P16219
ACADSB.17403.14	Short/branched chain specific acyl-CoA dehydrogenase, mitochondrial	acyl-Coenzyme A dehydrogenase	P45954
ACADVL.19262.219	Very long-chain specific acyl-CoA dehydrogenase, mitochondrial	ACADV	P49748
ACAN.3280.49	Aggrecan core protein	Aggrecan	P16112
ACAP2.12343.14	Arf-GAP with coiled-coil, ANK repeat and PH domain-containing protein 2	CENB2	Q15057
ACAT1.19197.95	Acetyl-CoA acetyltransferase, mitochondrial	THIL	P24752
ACAT2.17341.89	Acetyl-CoA acetyltransferase, cytosolic	THIC	Q9BWD1
ACBD4.24686.19	Acyl-CoA-binding domain-containing protein 4	ACBD4	Q8NC06
ACBD6.10075.75	Acyl-CoA-binding domain-containing protein 6	ACBD6	Q9BR61
ACBD7.13563.259	Acyl-CoA-binding domain-containing protein 7	ACBD7	Q8N6N7
ACE.10714.7	Angiotensin-converting enzyme	ACE	P12821
ACE2.2805.6	Angiotensin-converting enzyme 2	ACE2	Q9BYF1
ACHE.10980.11	Acetylcholinesterase	ACES	P22303
ACHE.15553.22	Acetylcholinesterase	ACES	P22303
ACLY.12700.9	ATP-citrate synthase	ACLY	P53396
ACO1.20054.28	Cytoplasmic aconitate hydratase	Aconitase 1	P21399
ACOT12.23601.43	Acyl-coenzyme A thioesterase 12	ACO12	Q8WYK0
ACOT13.17675.17	Acyl-coenzyme A thioesterase 13	ACO13	Q9NPJ3
ACOT8.17400.71	Acyl-coenzyme A thioesterase 8	ACOT8	O14734
ACOX1.21552.9	Peroxisomal acyl-coenzyme A oxidase 1	ACOX1	Q15067
ACP1.3858.5	Low molecular weight phosphotyrosine protein phosphatase	PPAC	P24666
ACP2.9237.54	Lysosomal acid phosphatase	Lysosomal acid phosphatase	P11117
ACP3.19317.114	Prostatic acid phosphatase	Prostatic acid phosphatase	P15309
ACP5.3232.28	Tartrate-resistant acid phosphatase type 5	TrATPase	P13686
ACP6.5742.14	Lysophosphatidic acid phosphatase type 6	PPA6	Q9NPH0
ACP7.8011.96	Iron/zinc purple acid phosphatase-like protein	PAPL	Q6ZNF0
ACRV1.10507.166	Acrosomal protein SP-10	sperm protein 10	P26436
ACRV1.15301.24	Acrosomal protein SP-10	sperm protein 10	P26436
ACSF2.17466.72	Acyl-CoA synthetase family member 2, mitochondrial	ACSF2	Q96CM8
ACSS2.25094.9	Acetyl-coenzyme A synthetase, cytoplasmic	ACSA	Q9NR19
ACSS3.23692.19	Acyl-CoA synthetase short-chain family member 3, mitochondrial	ACSS3	Q9H6R3
ACTN1.9843.5	Alpha-actinin-1	ACTN1	P12814
ACTN2.9844.138	Alpha-actinin-2	ACTN2	P35609
ACTN4.25057.2	Alpha-actinin-4	ACTN4	O43707
ACVR1B.2806.49	Activin receptor type-1B	Activin RIB	P36896
ACVR2A.19208.8	Activin receptor type-2A	Activin RIIA	P27037
ACVR2B.9412.52	Activin receptor type-2B	Activin RIIB	Q13705
ACVRL1.16318.12	Serine/threonine-protein kinase receptor R3	ALK-1	P37023
ACVRL1.2969.11	Serine/threonine-protein kinase receptor R3	ALK-1	P37023
ACY1.3343.1	Aminoacylase-1	Aminoacylase-1	Q03154
ACY3.21781.9	Aspartoacylase-2	ACY3	Q96HD9
ACYP1.20370.6	Acylphosphatase-1	ACYP1	P07311
ACYP2.12812.25	Acylphosphatase-2	ACYP2	P14621
ADA.19751.21	Adenosine deaminase	ADA	P00813
ADA2.6077.63	Adenosine deaminase CECR1	CECR1	Q9NZK5
ADAM10.8405.108	Disintegrin and metalloproteinase domain-containing protein 10:Extracellular domain	ADAM 10:ECD	O14672
ADAM10.8654.13	Disintegrin and metalloproteinase domain-containing protein 10:Cytoplasmic domain	ADAM 10:CD	O14672
ADAM11.6586.19	Disintegrin and metalloproteinase domain-containing protein 11	ADA11	O75078
ADAM12.4420.7	Disintegrin and metalloproteinase domain-containing protein 12	ADAM12	O43184
ADAM15.15455.40	Disintegrin and metalloproteinase domain-containing protein 15:Extracellular domain	ADA15:ECD	Q13444
ADAM15.9956.7	Disintegrin and metalloproteinase domain-containing protein 15:Cytoplasmic domain	ADA15:CD	Q13444
ADAM17.8882.1	Disintegrin and metalloproteinase domain-containing protein 17:Cytoplasmic domain	ADAM 17:CD	P78536
ADAM17.8959.61	Disintegrin and metalloproteinase domain-containing protein 17:Extracellular domain	ADAM 17:ECD	P78536
ADAM19.8948.13	Disintegrin and metalloproteinase domain-containing protein 19	ADA19	Q9H013
ADAM28.21681.10	ADAM 28	ADAM 28	Q9UKQ2
ADAM29.13549.15	Disintegrin and metalloproteinase domain-containing protein 29	ADA29	Q9UKF5
ADAM30.8520.8	Disintegrin and metalloproteinase domain-containing protein 30	ADA30	Q9UKF2
ADAM32.7827.20	Disintegrin and metalloproteinase domain-containing protein 32	ADA32	Q8TC27
ADAM7.10753.31	Disintegrin and metalloproteinase domain-containing protein 7	ADAM7	Q9H2U9
ADAM8.21440.9	ADAM 8	ADAM-8	P78325
ADAM9.3795.6	Disintegrin and metalloproteinase domain-containing protein 9	ADAM 9	Q13443
ADAMDEC1.9115.78	ADAM DEC1	ADEC1	O15204
ADAMTS1.3174.2	A disintegrin and metalloproteinase with thrombospondin motifs 1	ATS1	Q9UHI8
ADAMTS13.3175.51	A disintegrin and metalloproteinase with thrombospondin motifs 13	ATS13	Q76LX8
ADAMTS15.4533.76	A disintegrin and metalloproteinase with thrombospondin motifs 15	ATS15	Q8TE58
ADAMTS3.8845.2	A disintegrin and metalloproteinase with thrombospondin motifs 3	ATS3	O15072
ADAMTS4.2809.25	A disintegrin and metalloproteinase with thrombospondin motifs 4	ADAMTS-4	O75173
ADAMTS5.3168.8	A disintegrin and metalloproteinase with thrombospondin motifs 5	ADAMTS-5	Q9UNA0
ADAMTS6.6441.62	A disintegrin and metalloproteinase with thrombospondin motifs 6	ATS6	Q9UKP5
ADAMTSL1.16890.37	ADAMTS-like protein 1	ATL1	Q8N6G6
ADAMTSL1.6575.79	ADAMTS-like protein 1	ATL1	Q8N6G6
ADAT1.22363.31	tRNA-specific adenosine deaminase 1	ADAT1	Q9BUB4
ADAT2.20955.20	tRNA-specific adenosine deaminase 2	ADAT2	Q7Z6V5
ADCYAP1.4594.22	Pituitary adenylate cyclase-activating polypeptide 38	PACAP-38	P18509
ADCYAP1.8285.64	Pituitary adenylate cyclase-activating polypeptide	PACA	P18509
ADCYAP1.8446.4	Pituitary adenylate cyclase-activating polypeptide 27	PACAP-27	P18509
ADCYAP1.8450.36	Pituitary adenylate cyclase-activating polypeptide 38	PACAP-38	P18509
ADCYAP1R1.22566.53	Pituitary adenylate cyclase-activating polypeptide type I receptor	PACR	P41586
ADD2.24468.36	Beta-adducin	ADDB	P35612
ADGRB1.21711.86	Brain-specific angiogenesis inhibitor 1	BAI1	O14514
ADGRB2.22588.35	Adhesion G protein-coupled receptor B2	AGRB2	O60241
ADGRB3.15365.41	Adhesion G protein-coupled receptor B3	BAI3	O60242
ADGRD1.21546.20	Adhesion G-protein coupled receptor D1	AGRD1	Q6QNK2
ADGRE2.4546.27	Adhesion G protein-coupled receptor E2	EMR2	Q9UHX3
ADGRE5.18881.7	CD97 antigen	CD97	P48960
ADGRE5.2822.56	CD97 antigen	CD97	P48960
ADGRF1.11243.90	Adhesion G-protein coupled receptor F1	GPR110	Q5T601
ADGRF2.21697.57	Adhesion G-protein coupled receptor F2	AGRF2	Q8IZF7
ADGRF5.6409.57	Adhesion G protein-coupled receptor F5	GP116	Q8IZF2
ADGRG1.18893.26	Adhesion G-protein coupled receptor G1	GPR56	Q9Y653
ADGRG2.10767.52	G-protein coupled receptor 64	GPR64	Q8IZP9
ADGRG5.4551.72	Adhesion G-protein coupled receptor G5	GP114	Q8IZF4
ADGRL3.20578.10	Latrophilin-3	LPHN3	Q9HAR2
ADH1A.17396.23	Alcohol dehydrogenase 1A	ADH1A	P07327
ADH1B.9834.62	Alcohol dehydrogenase 1B	ADH1B	P00325
ADH1C.15525.294	Alcohol dehydrogenase 1C	ADH1G	P00326
ADH4.8325.37	Alcohol dehydrogenase 4	ADH4	P08319
ADH5.11369.23	Alcohol dehydrogenase class-3	ADHX	P11766
ADH6.18206.18	Alcohol dehydrogenase 6	ADH6	P28332
ADH7.11377.19	Alcohol dehydrogenase class 4 mu/sigma chain	ADH7	P40394
ADI1.12457.10	1,2-dihydroxy-3-keto-5-methylthiopentene dioxygenase	MTND	Q9BV57
ADIPOQ.3554.24	Adiponectin	Adiponectin	Q15848
ADK.19207.119	Adenosine kinase	ADK	P55263
ADM.14115.34	Adrenomedullin	Adrenomedullin	P35318
ADM.7922.5	Adrenomedullin	Adrenomedullin	P35318
ADM2.8100.15	ADM2	ADM2	Q7Z4H4
ADPGK.6221.1	ADP-dependent glucokinase	ADPGK	Q9BRR6
ADPRH.18395.5	[Protein ADP-ribosylarginine] hydrolase	ADPRH	P54922
ADPRS.17332.3	Poly(ADP-ribose) glycohydrolase ARH3	ARHL2	Q9NX46
ADRM1.9057.19	Proteasomal ubiquitin receptor ADRM1	ADRM1	Q16186
ADSL.5023.23	Adenylosuccinate lyase	PUR8	P30566
ADSS1.13998.26	Adenylosuccinate synthetase isozyme 1	PURA1	Q8N142
ADSS2.12644.63	Adenylosuccinate synthetase isozyme 2	PURA2	P30520
AFAP1L1.9889.42	Actin filament-associated protein 1-like 1	AF1L1	Q8TED9
AFAP1L2.24445.38	Actin filament-associated protein 1-like 2	AF1L2	Q8N4X5
AFM.18196.8	Afamin	Afamin	P43652
AFM.4763.31	Afamin	Afamin	P43652
AFP.5792.8	alpha-Fetoprotein	AFP	P02771
AGA.10435.2	N(4)-(beta-N-acetylglucosaminyl)-L-asparaginase	ASPG	P20933
AGAP2.14291.53	Arf-GAP with GTPase, ANK repeat and PH domain-containing protein 2	AGAP2	Q99490
AGAP3.13960.15	Arf-GAP with GTPase, ANK repeat and PH domain-containing protein 3	AGAP3	Q96P47
AGER.4125.52	Advanced glycosylation end product-specific receptor, soluble	sRAGE	Q15109
AGFG1.11681.8	Arf-GAP domain and FG repeat-containing protein 1	NUPL	P52594
AGFG2.23597.11	Arf-GAP domain and FG repeat-containing protein 2	AGFG2	O95081
AGGF1.8051.10	Angiogenic factor with G patch and FHA domains 1	AGGF1	Q8N302
AGO1.11651.24	Protein argonaute-1	AGO1	Q9UL18
AGO1.15312.14	Protein argonaute-1	AGO1	Q9UL18
AGO2.21504.41	Eukaryotic translation initiation factor 2C 2	I2C2	Q9UKV8
AGO3.15323.112	Protein argonaute-3	AGO3	Q9H9G7
AGR2.4959.2	Anterior gradient protein 2 homolog	AGR2	O95994
AGR3.17342.13	Anterior gradient protein 3	AGR3	Q8TD06
AGR3.5668.49	Anterior gradient protein 3	AGR3	Q8TD06
AGRN.15483.377	Agrin	Agrin	O00468
AGRP.2813.11	Agouti-related protein	ART	O00253
AGT.3484.60	Angiotensinogen	Angiotensinogen	P01019
AGXT.24646.47	Serine--pyruvate aminotransferase	SPYA	P21549
AHCY.21393.62	Adenosylhomocysteinase	SAHH	P23526
AHCYL1.12652.37	Adenosylhomocysteinase 2	SAHH2	O43865
AHSA1.11633.89	Activator of 90 kDa heat shock protein ATPase homolog 1	AHSA1	O95433
AHSG.10966.1	Alpha-2-HS-glycoprotein	a2-HS-Glycoprotein	P02765
AHSG.3581.53	Alpha-2-HS-glycoprotein	a2-HS-Glycoprotein	P02765
AIDA.17347.80	Axin interactor, dorsalization-associated protein	CA080	Q96BJ3
AIF1.2849.49	Allograft inflammatory factor 1	AIF1	P55008
AIF1L.18871.24	Allograft inflammatory factor 1-like	AIF1L	Q9BQI0
AIFM1.9522.3	Apoptosis-inducing factor 1, mitochondrial	AIF	O95831
AIM2.25889.108	Absent in melanoma 2	AIM2	O14862
AIMP1.2714.78	Endothelial monocyte-activating polypeptide 2	EMAP-2	Q12904
AIP.3839.60	AH receptor-interacting protein	AIP	O00170
AIPL1.23646.5	Aryl-hydrocarbon-interacting protein-like 1	AIPL1	Q9NZN9
AK1.5012.67	Adenylate kinase isoenzyme 1	Myokinase, human	P00568
AK2.11368.32	Adenylate kinase 2, mitochondrial	KAD2	P54819
AK4.17432.25	Adenylate kinase 4, mitochondrial	KAD4	P27144
AKAP7.18399.1	A-kinase anchor protein 7 isoforms alpha and beta	AKA7A	O43687
AKIRIN2.23280.9	Akirin-2	AKIR2	Q53H80
AKR1A1.4192.10	Alcohol dehydrogenase [NADP(+)]	AK1A1	P14550
AKR1B1.16606.85	Aldose reductase	Aldose reductase	P15121
AKR1B1.9854.36	Aldose reductase	Aldose reductase	P15121
AKR1B10.16081.38	Aldo-keto reductase family 1 member B10	Aldose reductase-like	O60218
AKR1C1.12618.50	Aldo-keto reductase family 1 member C1	Aldo-keto reductase 1C1	Q04828
AKR1C2.21271.53	Aldo-keto reductase family 1 member C2	AK1C2	P52895
AKR1C3.17377.1	Aldo-keto reductase family 1 member C3	Aldose reductase-like C3	P42330
AKR1C4.18397.5	Aldo-keto reductase family 1 member C4	AK1C4	P17516
AKR1D1.18398.1	3-oxo-5-beta-steroid 4-dehydrogenase	AK1D1	P51857
AKR7A2.4188.1	Aflatoxin B1 aldehyde reductase member 2	Aflatoxin B1 aldehyde reductase	O43488
AKR7A3.18173.11	Aflatoxin B1 aldehyde reductase member 3	ARK73	O95154
AKT1.15627.83	RAC-alpha serine/threonine-protein kinase	PKB	P31749
AKT1.2867.52	RAC-alpha serine/threonine-protein kinase	PKB	P31749
AKT1S1.23302.19	Proline-rich AKT1 substrate 1	AKTS1	Q96B36
AKT2.14685.17	RAC-beta serine/threonine-protein kinase	PKB beta	P31751
AKT2.5360.9	RAC-beta serine/threonine-protein kinase	PKB beta	P31751
AKT3.3392.68	Protein kinase B gamma	PKB gamma	Q9Y243
ALAD.15523.9	Delta-aminolevulinic acid dehydratase	HEM2	P13716
ALB.18380.78	Serum albumin	Albumin	P02768
ALCAM.5451.1	CD166 antigen	ALCAM	Q13740
ALDH1A1.11265.8	Retinal dehydrogenase 1	Retinal dehydrogenase 1	P00352
ALDH1A2.20055.40	Retinal dehydrogenase 2	AL1A2	O94788
ALDH1A3.9835.16	Aldehyde dehydrogenase family 1 member A3	AL1A3	P47895
ALDH1B1.22057.9	Aldehyde dehydrogenase X, mitochondrial	AL1B1	P30837
ALDH2.18381.16	Aldehyde dehydrogenase, mitochondrial	ALDH-E2	P05091
ALDH3A1.11480.1	Aldehyde dehydrogenase, dimeric NADP-preferring	Aldehyde dehydrogenase, class 3	P30838
ALDH3B1.12940.35	Aldehyde dehydrogenase family 3 member B1	AL3B1	P43353
ALDH5A1.17792.158	Succinate-semialdehyde dehydrogenase, mitochondrial	SSDH	P51649
ALDH6A1.19136.22	Methylmalonate-semialdehyde dehydrogenase [acylating], mitochondrial	MMSA	Q02252
ALDH7A1.21498.3	Alpha-aminoadipic semialdehyde dehydrogenase	AL7A1	P49419
ALDOB.18185.118	Fructose-bisphosphate aldolase B	ALDOB	P05062
ALG2.23654.6	Alpha-1,3-mannosyltransferase ALG2	ALG2	Q9H553
ALK.8249.124	ALK tyrosine kinase receptor	ALK	Q9UM73
ALKAL2.6284.7	ALK and LTK ligand 2	F150B	Q6UX46
ALKBH2.18400.52	DNA oxidative demethylase ALKBH2	ALKB2	Q6NS38
ALKBH3.18401.18	Alpha-ketoglutarate-dependent dioxygenase alkB homolog 3	ALKB3	Q96Q83
ALOX15B.12422.143	Arachidonate 15-lipoxygenase B	LX15B	O15296
ALOX5.25880.14	5-Lipoxygenase	5-Lipoxygenase	P09917
ALPG.6706.18	Alkaline phosphatase, placental-like	PPBN	P10696
ALPG.6715.63	Alkaline phosphatase, placental-like	PPBN	P10696
ALPI.10463.23	Intestinal-type alkaline phosphatase	Alkaline phosphatase, intestine	P09923
ALPI.17441.4	Intestinal-type alkaline phosphatase	Alkaline phosphatase, intestine	P09923
ALPL.16926.44	Alkaline phosphatase, tissue-nonspecific isozyme	Alkaline phosphatase, liver	P05186
ALPP.7813.6	Alkaline phosphatase, placental type	Alkaline phosphatase, placental	P05187
AMIGO1.20120.101	Amphoterin-induced protein 1:Extracellular domain	AMGO1:ECD	Q86WK6
AMIGO1.9979.13	Amphoterin-induced protein 1:Cytoplasmic domain	AMGO1:CD	Q86WK6
AMIGO2.6914.15	Amphoterin-induced protein 2	AMGO2	Q86SJ2
AMMECR1L.18402.1	AMMECR1-like protein	AMERL	Q6DCA0
AMN.4322.28	Protein amnionless	AMNLS	Q9BXJ7
AMOT.25296.3	Angiomotin	AMOT	Q4VCS5
AMPD2.18403.25	AMP deaminase 2	AMPD2	Q01433
AMPH.24908.19	Amphiphysin	AMPH	P49418
AMT.21240.6	Aminomethyltransferase, mitochondrial	GCST	P48728
AMY1A.7918.114	Alpha-amylase 1	Amylase, alpha 1A	P04745
AMY2A.18917.53	Pancreatic alpha-amylase	Pancreatic alpha-amylase	P04746
AMY2B.10439.57	Alpha-amylase 2B	Alpha-amylase 2B	P19961
AMY2B.15556.49	Alpha-amylase 2B	Alpha-amylase 2B	P19961
ANAPC10.12345.4	Anaphase-promoting complex subunit 10	APC10	Q9UM13
ANAPC7.11690.47	Anaphase-promoting complex subunit 7	APC7	Q9UJX3
ANG.4874.3	Angiogenin	Angiogenin	P03950
ANGPT1.2811.27	Angiopoietin-1	Angiopoietin-1	Q15389
ANGPT2.2602.2	Angiopoietin-2	Angiopoietin-2	O15123
ANGPT4.2500.2	Angiopoietin-4	Angiopoietin-4	Q9Y264
ANGPTL1.11142.11	Angiopoietin-related protein 1:C-Term, Fibrinogen domian	ANGL1:C-term	O95841
ANGPTL1.9092.33	Angiopoietin-related protein 1:N-term	ANGL1:N-term	O95841
ANGPTL3.10382.1	Angiopoietin-related protein 3	ANGL3	Q9Y5C1
ANGPTL3.10391.1	Angiopoietin-related protein 3	ANGL3	Q9Y5C1
ANGPTL4.3796.79	Angiopoietin-related protein 4	ANGL4	Q9BY76
ANGPTL7.6371.50	Angiopoietin-related protein 7	ANGL7	O43827
ANGPTL8.7183.102	Angiopoietin-like protein 8	TD26	Q6UXH0
ANK2.7624.19	Ankyrin-2	ANK2	Q01484
ANKMY2.25437.18	Ankyrin repeat and MYND domain-containing protein 2	ANKY2	Q8IV38
ANKRA2.21590.9	Ankyrin repeat family A protein 2	ANRA2	Q9H9E1
ANKRD1.10398.110	Ankyrin repeat domain-containing protein 1	ANKR1	Q15327
ANKRD1.15361.37	Ankyrin repeat domain-containing protein 1	ANKR1	Q15327
ANKRD16.24720.10	Ankyrin repeat domain-containing protein 16	ANR16	Q6P6B7
ANKRD2.25274.2	Ankyrin repeat domain-containing protein 2	ANKR2	Q9GZV1
ANKRD27.12445.50	Ankyrin repeat domain-containing protein 27	ANR27	Q96NW4
ANKRD40.23367.8	Ankyrin repeat domain-containing protein 40	ANR40	Q6AI12
ANKRD45.23413.38	Ankyrin repeat domain-containing protein 45	ANR45	Q5TZF3
ANKRD46.7851.30	Ankyrin repeat domain-containing protein 46	ANR46	Q86W74
ANKRD54.18404.22	Ankyrin repeat domain-containing protein 54	ANR54	Q6NXT1
ANKS3.25261.42	Ankyrin repeat and SAM domain-containing protein 3	ANKS3	Q6ZW76
ANOS1.6603.18	Anosmin-1	KALM	P23352
ANP32A.13073.14	Acidic leucine-rich nuclear phosphoprotein 32 family member A	AN32A	P39687
ANP32B.4194.26	Acidic leucine-rich nuclear phosphoprotein 32 family member B	AN32B	Q92688
ANP32C.22398.5	Acidic leucine-rich nuclear phosphoprotein 32 family member C	AN32C	O43423
ANPEP.15457.14	Aminopeptidase N	Aminopeptidase N	P15144
ANTKMT.7148.42	Protein FAM173A	F173A	Q9BQD7
ANTXR1.10464.6	Anthrax toxin receptor 1	ANTR1	Q9H6X2
ANTXR2.15559.5	Anthrax toxin receptor 2	ANTR2	P58335
ANXA1.4960.72	Annexin A1	annexin I	P04083
ANXA10.13605.16	Annexin A10	ANX10	Q9UJ72
ANXA11.17513.11	Annexin A11	ANX11	P50995
ANXA13.17835.28	Annexin A13	ANX13	P27216
ANXA3.17163.117	Annexin A3	Annexin III	P12429
ANXA4.17164.15	Annexin A4	annexin IV	P09525
ANXA5.14158.17	Annexin A5	Annexin V	P08758
ANXA6.5335.73	Annexin A6	annexin VI	P08133
ANXA7.14203.3	Annexin A7	ANXA7	P20073
ANXA7.18244.1	Annexin A7	ANXA7	P20073
ANXA8.18290.6	Annexin A8	Annexin A8	P13928
ANXA9.13588.11	Annexin A9	ANXA9	O76027
AOC1.6209.2	Amiloride-sensitive amine oxidase [copper-containing]	ABP1	P19801
AOC2.6434.18	Retina-specific copper amine oxidase	Amine oxidase	O75106
AP1B1.24954.83	AP-1 complex subunit beta-1	AP1B1	Q10567
AP1G2.12714.38	AP-1 complex subunit gamma-like 2	AP1G2	O75843
AP1S2.18405.117	AP-1 complex subunit sigma-2	AP1S2	P56377
AP2A2.13621.31	AP-2 complex subunit alpha-2	AP2A2	O94973
AP2B1.24938.7	AP-2 complex subunit beta-1	AP2B1	P63010
AP4M1.10076.1	AP-4 complex subunit mu-1	AP4M1	O00189
APAF1.13583.19	Apoptotic protease-activating factor 1	Apaf-1	O14727
APBB1.12822.34	Amyloid beta A4 precursor protein-binding family B member 1:Phosphotyrosine Interaction Domain 1	APBB1:PID 1	O00213
APBB1.14206.28	Amyloid beta A4 precursor protein-binding family B member 1:Phosphotyrosine Interaction Domain 2	APBB1:PID 2	O00213
APBB2.12753.6	Amyloid beta A4 precursor protein-binding family B member 2:Phosphotyrosine Interaction Domain 1	APBB2:PID 1	Q92870
APBB2.12761.12	Amyloid beta A4 precursor protein-binding family B member 2:Phosphotyrosine Interaction Domain 2	APBB2:PID 2	Q92870
APBB3.12784.10	Amyloid beta A4 precursor protein-binding family B member 3:Phosphotyrosine Interaction Domain 1,Isoform II	APBB3:PID 1	O95704
APBB3.13589.10	Amyloid beta A4 precursor protein-binding family B member 3:Phosphotyrosine Interaction Domain 2, Isoform IV	APBB3:PID 2	O95704
APCDD1.6599.5	Protein APCDD1	APCD1	Q8J025
APEX1.9849.13	DNA-(apurinic or apyrimidinic site) lyase	APEX1	P27695
APEX2.25123.198	DNA-(apurinic or apyrimidinic site) lyase 2	APEX2	Q9UBZ4
APLN.6622.90	Apelin	APEL	Q9ULZ1
APLP1.7210.25	Amyloid-like protein 1	Amyloid-like protein 1	P51693
APLP2.7915.31	Amyloid-like protein 2	APLP2	Q06481
APMAP.10605.22	Adipocyte plasma membrane-associated protein	APMAP	Q9HDC9
APOA2.7127.3	Apolipoprotein A-II	Apo A-II	P02652
APOA5.11318.20	Apolipoprotein A-V	Apo A-V	Q6Q788
APOA5.15363.32	Apolipoprotein A-V	Apo A-V	Q6Q788
APOB.2797.56	Apolipoprotein B	Apo B	P04114
APOBEC2.24647.3	C->U-editing enzyme APOBEC-2	ABEC2	Q9Y235
APOBEC3G.13930.3	DNA dC->dU-editing enzyme APOBEC-3G	ABC3G	Q9HC16
APOC1.15364.101	Apolipoprotein C-I	Apo C-I	P02654
APOC2.6350.43	Apolipoprotein C-II	Apo C-II	P02655
APOC3.6461.54	Apolipoprotein C-III	Apo C-III	P02656
APOD.4712.28	Apolipoprotein D	Apo D	P05090
APOD.8262.20	Apolipoprotein D	Apo D	P05090
APOE.5312.49	Apolipoprotein E (isoform E2)	Apo E2	P02649
APOF.12370.30	Apolipoprotein F	Apo F	Q13790
APOH.8288.27	Beta-2-glycoprotein 1	b2-Glycoprotein I	P02749
APOL1.11510.31	Apolipoprotein L1	Apo L1	O14791
APOL1.9506.10	Apolipoprotein L1	Apo L1	O14791
APOL2.23566.6	Apolipoprotein-L2	ApoL-II	Q9BQE5
APOL3.16823.75	Apolipoprotein L3	APOL3	O95236
APOM.10445.20	Apolipoprotein M	ApoM	O95445
APOM.14125.5	Apolipoprotein M	ApoM	O95445
APPL1.12825.18	DCC-interacting protein 13-alpha	DP13A	Q9UKG1
APRT.10088.37	Adenine phosphoribosyltransferase	APT	P07741
APTX.17736.105	Aprataxin	APTX	Q7Z2E3
AQP4.11363.58	Aquaporin-4	AQP4	P55087
ARAF.12583.77	Serine/threonine-protein kinase A-Raf	ARAF	P10398
ARC.21343.3	Activity-regulated cytoskeleton-associated protein	ARC	Q7LC44
AREG.2970.60	Amphiregulin	AREG	P15514
ARF1.19239.5	ADP-ribosylation factor 1	ARF1	P84077
ARF3.12578.13	ADP-ribosylation factor 3	ARF3	P61204
ARF4.18408.26	ADP-ribosylation factor 4	ARF4	P18085
ARF5.18409.61	ADP-ribosylation factor 5	ARF5	P84085
ARF6.12425.104	ADP-ribosylation factor 6	ARF6	P62330
ARFGAP1.11556.19	ADP-ribosylation factor GTPase-activating protein 1	ARFG1	Q8N6T3
ARFGAP2.11664.32	ADP-ribosylation factor GTPase-activating protein 2	ARFG2	Q8N6H7
ARFIP1.13488.3	Arfaptin-1	ARFP1	P53367
ARFIP2.12630.8	Arfaptin-2	ARFP2	P53365
ARG1.5867.60	Arginase-1	ARGI1	P05089
ARG2.17752.24	Arginase-2, mitochondrial	Arginase	P78540
ARHGAP1.11955.1	Rho GTPase-activating protein 1:Rho-GTPase activating protein domain	RHG01:Rho-GAP	Q07960
ARHGAP1.9815.5	Rho GTPase-activating protein 1:Cellular retinaldehyde-TRIO domain	RHG01:CRAL-TRIO	Q07960
ARHGAP22.24946.9	Rho GTPase-activating protein 22	RHG22	Q7Z5H3
ARHGAP24.25263.4	Rho GTPase-activating protein 24	RHG24	Q8N264
ARHGAP25.11333.82	Rho GTPase-activating protein 25	RHG25	P42331
ARHGAP26.24937.7	Rho GTPase-activating protein 26	RHG26	Q9UNA1
ARHGAP30.12807.89	Rho GTPase-activating protein 30	RHG30	Q7Z6I6
ARHGAP36.6289.78	Rho GTPase-activating protein 36	RHG36	Q6ZRI8
ARHGAP45.13544.9	Rho GTPase-activating protein 45	HMHA1	Q92619
ARHGAP5.14748.31	Rho GTPase-activating protein 5	RHG05	Q13017
ARHGAP6.25278.41	Rho GTPase-activating protein 6	RHG06	O43182
ARHGDIA.6454.38	Rho GDP-dissociation inhibitor 1	Rho-GDIa	P52565
ARHGDIB.9846.32	Rho GDP-dissociation inhibitor 2	Rho-GDI beta	P52566
ARHGEF1.13976.9	Rho guanine nucleotide exchange factor 1	ARHG1	Q92888
ARHGEF10.9061.3	Rho guanine nucleotide exchange factor 10	ARHGA	O15013
ARHGEF16.22070.5	Rho guanine nucleotide exchange factor 16	ARHGG	Q5VV41
ARHGEF2.12848.9	Rho guanine nucleotide exchange factor 2	ARHG2	Q92974
ARHGEF25.13519.112	Rho guanine nucleotide exchange factor 25	ARHGP	Q86VW2
ARHGEF7.13932.45	Rho guanine nucleotide exchange factor 7	COOL-1	Q14155
ARID1A.9898.161	AT-rich interactive domain-containing protein 1A	ARI1A	O14497
ARID3A.3875.62	AT-rich interactive domain-containing protein 3A	ARI3A	Q99856
ARID3C.25484.120	AT-rich interactive domain-containing protein 3C	ARI3C	A6NKF2
ARL1.12392.30	ADP-ribosylation factor-like protein 1	ARL1	P40616
ARL11.12433.8	ADP-ribosylation factor-like protein 11	ARL11	Q969Q4
ARL15.18411.83	ADP-ribosylation factor-like protein 15	ARL15	Q9NXU5
ARL2BP.18407.36	ADP-ribosylation factor-like protein 2-binding protein	AR2BP	Q9Y2Y0
ARL3.12571.14	ADP-ribosylation factor-like protein 3	ARL3	P36405
ARL4D.18413.24	ADP-ribosylation factor-like protein 4D	ARL4D	P49703
ARL5A.18414.26	ADP-ribosylation factor-like protein 5A	ARL5A	Q9Y689
ARL5B.17404.5	ADP-ribosylation factor-like protein 5B	ARL5B	Q96KC2
ARL6IP1.24699.20	ADP-ribosylation factor-like protein 6-interacting protein 1	AR6P1	Q15041
ARL6IP5.13503.19	PRA1 family protein 3	PRAF3	O75915
ARL8A.23281.29	ADP-ribosylation factor-like protein 8A	ARL8A	Q96BM9
ARL8B.8569.147	ADP-ribosylation factor-like protein 8B	ARL8B	Q9NVJ2
ARL9.18416.3	ADP-ribosylation factor-like protein 9	ARL9	Q6T311
ARMC10.9107.59	Armadillo repeat-containing protein 10	ARM10	Q8N2F6
ARMC3.24963.1	Armadillo repeat-containing protein 3	ARMC3	Q5W041
ARMC5.8785.1	Armadillo repeat-containing protein 5:Armadillo Repeat Domain 5	ARMC5:ARM 5	Q96C12
ARMC5.9945.8	Armadillo repeat-containing protein 5:Armadillo Repeat Domain 2	ARMC5:ARM 2	Q96C12
ARMC8.25247.12	Armadillo repeat-containing protein 8	ARMC8	Q8IUR7
ARNT.21951.32	Aryl hydrocarbon receptor nuclear translocator	ARNT	P27540
ARPC2.23376.56	Actin-related protein 2/3 complex subunit 2	ARPC2	O15144
ARPC3.13573.5	Actin-related protein 2/3 complex subunit 3	p21-ARC	O15145
ARPP19.4963.19	cAMP-regulated phosphoprotein 19	ARP19	P56211
ARPP21.12860.7	cAMP-regulated phosphoprotein 21	cAMP-regulated phosphoprotein 21	Q9UBL0
ARRB1.12643.4	Beta-arrestin-1	ARRB1	P49407
ARRDC3.12352.70	Arrestin domain-containing protein 3	ARRD3	Q96B67
ARRDC5.23342.4	Arrestin domain-containing protein 5	ARRD5	A6NEK1
ARSA.3583.54	Arylsulfatase A	Arylsulfatase A	P15289
ARSA.8790.6	Arylsulfatase A	Arylsulfatase A	P15289
ARSB.3172.28	Arylsulfatase B	ARSB	P15848
ARSK.8269.327	Arylsulfatase K	ARSK	Q6UWY0
ART3.10970.3	Ecto-ADP-ribosyltransferase 3	NAR3	Q13508
ART3.7970.315	Ecto-ADP-ribosyltransferase 3	NAR3	Q13508
ART4.6576.1	Ecto-ADP-ribosyltransferase 4	ART4	Q93070
ART5.23202.78	Ecto-ADP-ribosyltransferase 5	NAR5	Q96L15
ARTN.2939.10	Artemin	Artemin	Q5T4W7
AS3MT.18417.3	Arsenite methyltransferase	AS3MT	Q9HBK9
ASAH1.5748.20	Acid ceramidase	Acid ceramidase	Q13510
ASAH2.3212.30	Neutral ceramidase	ASAH2	Q9NR71
ASAP2.13518.5	Arf-GAP with SH3 domain, ANK repeat and PH domain-containing protein 2	ASAP2	O43150
ASAP3.24455.2	Arf-GAP with SH3 domain, ANK repeat and PH domain-containing protein 3	ASAP3	Q8TDY4
ASB13.21234.7	Ankyrin repeat and SOCS box protein 13	ASB-13	Q8WXK3
ASB8.22071.38	Ankyrin repeat and SOCS box protein 8	ASB8	Q9H765
ASCC1.10647.18	Activating signal cointegrator 1 complex subunit 1	ASCC1	Q8N9N2
ASCC2.24476.18	Activating signal cointegrator 1 complex subunit 2	ASC-1 complex subunit p100	Q9H1I8
ASF1A.18172.71	Histone chaperone ASF1A	ASF1A	Q9Y294
ASF1B.20057.177	Histone chaperone ASF1B	ASF1B	Q9NVP2
ASGR1.5452.71	Asialoglycoprotein receptor 1	ASGR1	P07306
ASGR2.9474.22	Asialoglycoprotein receptor 2	ASGR2	P07307
ASH1L.12622.96	Histone-lysine N-methyltransferase ASH1L	ASH1L	Q9NR48
ASH2L.12832.10	Set1/Ash2 histone methyltransferase complex subunit ASH2	ASH2L	Q9UBL3
ASIC4.6951.26	Acid-sensing ion channel 4	ASIC4	Q96FT7
ASIP.5676.54	Agouti-signaling protein	ASIP	P42127
ASL.11241.8	Argininosuccinate lyase	ARLY	P04424
ASMTL.10089.7	N-acetylserotonin O-methyltransferase-like protein	ASML	O95671
ASNS.23694.3	Asparagine synthetase	ASNS	P08243
ASPA.18187.16	Aspartoacylase	ACY2	P45381
ASPH.6998.106	Aspartyl/asparaginyl beta-hydroxylase	HAAH	Q12797
ASPN.6451.64	Asporin	ASPN	Q9BXN1
ASPSCR1.25085.37	Tether containing UBX domain for GLUT4	ASPC1	Q9BZE9
ASRGL1.18313.4	Isoaspartyl peptidase/L-asparaginase	Asparaginase-like protein 1	Q7L266
ASTL.7993.23	Astacin-like metalloendopeptidase	ASTL	Q6HA08
ATAD1.6625.31	ATPase family AAA domain-containing protein 1	ATAD1	Q8NBU5
ATAD2.13043.157	ATPase family AAA domain-containing protein 2	ATAD2	Q6PL18
ATE1.25108.6	Arginyl-tRNA--protein transferase 1	ATE1	O95260
ATF1.20926.31	Cyclic AMP-dependent transcription factor ATF-1	ATF1	P18846
ATF3.22075.16	Cyclic AMP-dependent transcription factor ATF-3	ATF3	P18847
ATF5.22365.52	Cyclic AMP-dependent transcription factor ATF-5	ATF5	Q9Y2D1
ATF6.11277.23	Cyclic AMP-dependent transcription factor ATF-6 alpha	ATF6A	P18850
ATF6B.11387.3	Cyclic AMP-dependent transcription factor ATF-6 beta	ATF6B	Q99941
ATG3.18156.7	Ubiquitin-like-conjugating enzyme ATG3	ATG3	Q9NT62
ATG4A.21436.56	Cysteine protease ATG4A	ATG4A	Q8WYN0
ATG4B.13629.25	Cysteine protease ATG4B	ATG4B	Q9Y4P1
ATG4C.25078.13	Cysteine protease ATG4C	ATG4C	Q96DT6
ATG5.12597.68	Autophagy protein 5	Autophagy protein 5	Q9H1Y0
ATG7.12627.97	Ubiquitin-like modifier-activating enzyme ATG7	ATG7	O95352
ATIC.23666.35	Bifunctional purine biosynthesis protein PURH	PUR9	P31939
ATL3.21544.4	Atlastin-3	ATLA3	Q6DD88
ATOH1.22076.34	Protein atonal homolog 1	ATOH1	Q92858
ATOX1.19233.75	Copper transport protein ATOX1	ATOX1	O00244
ATP13A1.13659.36	Manganese-transporting ATPase 13A1	AT131	Q9HD20
ATP1B1.13392.13	Sodium/potassium-transporting ATPase subunit beta-1	AT1B1	P05026
ATP1B2.7218.87	Sodium/potassium-transporting ATPase subunit beta-2	AT1B2	P14415
ATP1B4.9933.49	Protein ATP1B4	AT1B4	Q9UN42
ATP23.22077.46	Mitochondrial inner membrane protease ATP23 homolog	ATP23	Q9Y6H3
ATP2A3.13510.7	Sarcoplasmic/endoplasmic reticulum calcium ATPase 3	AT2A3	Q93084
ATP4B.9994.217	Potassium-transporting ATPase subunit beta	ATP4B	P51164
ATP5F1B.4965.27	ATP synthase subunit beta, mitochondrial	ATP synthase beta chain	P06576
ATP5IF1.19755.38	ATPase inhibitor, mitochondrial	ATIF1	Q9UII2
ATP5MF.11539.4	ATP synthase subunit f, mitochondrial	ATPK	P56134
ATP5PB.22073.47	ATP synthase B chain, mitochondrial	AT5F1	P24539
ATP5PB.23226.42	ATP synthase B chain, mitochondrial	AT5F1	P24539
ATP5PO.9202.309	ATP synthase subunit O, mitochondrial	ATPO	P48047
ATP6V1C1.23663.28	Vacuolar ATP synthase subunit C 1	VATC1	P21283
ATP6V1C2.22824.53	V-type proton ATPase subunit C 2	VATC2	Q8NEY4
ATRN.15499.11	Attractin	Attractin	O75882
ATXN10.25481.66	Ataxin-10	ATX10	Q9UBB4
ATXN3.16825.20	Ataxin-3	ATX3	P54252
AUH.20931.156	Methylglutaconyl-CoA hydratase, mitochondrial	AUHM	Q13825
AURKA.3091.70	Aurora kinase A	Aurora kinase A	O14965
AURKB.3346.72	Aurora kinase B	AURKB	Q96GD4
AVEN.24678.10	Cell death regulator Aven	AVEN	Q9NQS1
AXIN2.12925.105	Axin-2	AXIN2	Q9Y2T1
AXIN2.8429.16	Axin-2	AXIN2	Q9Y2T1
AZGP1.9312.8	Zinc-alpha-2-glycoprotein	AZGP1	P25311
AZIN1.25282.6	Antizyme inhibitor 1	AZIN1	O14977
AZU1.14713.46	Azurocidin	Azurocidin	P20160
AZU1.2751.16	Azurocidin	Azurocidin	P20160
B2M.10574.10	Beta-2-microglobulin	b2-Microglobulin	P61769
B2M.3485.28	Beta-2-microglobulin	b2-Microglobulin	P61769
B3GALT1.9541.15	Beta-1,3-galactosyltransferase 1	B3GT1	Q9Y5Z6
B3GALT2.11638.42	Beta-1,3-galactosyltransferase 2	B3GT2	O43825
B3GALT5.20593.10	Beta-1,3-galactosyltransferase 5	B3GT5	Q9Y2C3
B3GALT6.7981.230	Beta-1,3-galactosyltransferase 6	B3GT6	Q96L58
B3GAT1.21770.18	Galactosylgalactosylxylosylprotein 3-beta-glucuronosyltransferase 1	B3GA1	Q9P2W7
B3GAT3.6897.38	Galactosylgalactosylxylosylprotein 3-beta-glucuronosyltransferase 3	B3GA3	O94766
B3GLCT.5727.35	Beta-1,3-glucosyltransferase	B3GLT	Q6Y288
B3GNT2.7980.72	N-acetyllactosaminide beta-1,3-N-acetylglucosaminyltransferase 2	B3GN2	Q9NY97
B3GNT4.16585.16	N-acetyllactosaminide beta-1,3-N-acetylglucosaminyltransferase 4	B3GN4	Q9C0J1
B3GNT6.7082.2	UDP-GlcNAc:betaGal beta-1,3-N-acetylglucosaminyltransferase 6	B3GN6	Q6ZMB0
B3GNT8.9297.12	UDP-GlcNAc:betaGal beta-1,3-N-acetylglucosaminyltransferase 8	B3GN8	Q7Z7M8
B4GALNT1.8976.13	Beta-1,4 N-acetylgalactosaminyltransferase 1	B4GN1	Q00973
B4GALT1.13381.49	Beta-1,4-galactosyltransferase 1	B4GT1	P15291
B4GALT2.9595.11	Beta-1,4-galactosyltransferase 2	B4GT2	O60909
B4GALT3.6921.24	Beta-1,4-galactosyltransferase 3	B4GT3	O60512
B4GALT5.10425.3	Beta-1,4-galactosyltransferase 5	B4GT5	O43286
B4GALT6.10832.24	Beta-1,4-galactosyltransferase 6	B4GT6	Q9UBX8
B4GALT7.7806.33	Beta-1,4-galactosyltransferase 7	B4GT7	Q9UBV7
B9D2.21356.6	B9 domain-containing protein 2	B9D2	Q9BPU9
BACH1.12451.62	Transcription regulator protein BACH1	BACH1	O14867
BACH2.12756.3	Transcription regulator protein BACH2	BACH2	Q9BYV9
BAD.5870.23	Bcl2-associated agonist of cell death	BAD	Q92934
BAG1.17195.43	BAG family molecular chaperone regulator 1	BAG-1	Q99933
BAG2.19228.11	BAG family molecular chaperone regulator 2	BAG-2	O95816
BAG3.10078.5	BAG family molecular chaperone regulator 3	BAG3	O95817
BAG4.12844.10	BAG family molecular chaperone regulator 4	BAG4	O95429
BAG5.12743.18	BAG family molecular chaperone regulator 5	BAG5	Q9UL15
BAG6.21955.36	Large proline-rich protein BAT3	BAT3	P46379
BAGE2.6294.11	B melanoma antigen 2	BAGE2	Q86Y30
BAIAP2.19331.18	Brain-specific angiogenesis inhibitor 1-associated protein 2	BAIP2	Q9UQB8
BAMBI.20514.8	BMP and activin membrane-bound inhibitor homolog:Extracellular domain	BAMBI:ECD	Q13145
BAMBI.6935.123	BMP and activin membrane-bound inhibitor homolog:Cytoplasmic domain	BAMBI:CD	Q13145
BAMBI.8811.24	BMP and activin membrane-bound inhibitor homolog:Extracellular domain	BAMBI:ECD	Q13145
BAP1.21750.25	Ubiquitin carboxyl-terminal hydrolase BAP1	BAP1	Q92560
BAP18.21153.5	Chromatin complexes subunit BAP18	BAP18	Q8IXM2
BARD1.13977.28	BRCA1-associated RING domain protein 1	BARD1	Q99728
BASP1.20111.5	Brain acid soluble protein 1	BASP	P80723
BATF.19227.18	Basic leucine zipper transcriptional factor ATF-like	BATF	Q16520
BATF3.8858.21	Basic leucine zipper transcriptional factor ATF-like 3	BATF3	Q9NR55
BCAM.2816.50	Basal Cell Adhesion Molecule	BCAM	P50895
BCAN.3461.58	Brevican core protein	PGCB	Q96GW7
BCAP29.11570.94	B-cell receptor-associated protein 29	BAP29	Q9UHQ4
BCAP31.24485.32	B-cell receptor-associated protein 31	BAP31	P51572
BCAR3.12634.79	Breast cancer anti-estrogen resistance protein 3:Guanine Nucleotide Exchange Factor Domain	BCAR3:Ras-GEF	O75815
BCAR3.5262.57	Breast cancer anti-estrogen resistance protein 3:Src Homology domain	BCAR3:SH2	O75815
BCAT2.19365.11	Branched-chain-amino-acid aminotransferase, mitochondrial	BCAT2	O15382
BCCIP.18304.19	BRCA2 and CDKN1A-interacting protein	BCCIP	Q9P287
BCDIN3D.21115.48	Pre-miRNA 5'-monophosphate methyltransferase	BN3D2	Q7Z5W3
BCHE.15514.26	Cholinesterase	Pseudocholinesterase	P06276
BCHE.8239.223	Cholinesterase	Pseudocholinesterase	P06276
BCL10.8768.4	B-cell lymphoma/leukemia 10	Bcl-10	O95999
BCL11A.24486.1	B-cell lymphoma/leukemia 11A	B-cell CLL 11A	Q9H165
BCL2.3412.7	Apoptosis regulator Bcl-2	Bcl-2	P10415
BCL2A1.3413.50	Bcl-2-related protein A1	BFL1	Q16548
BCL2L1.4423.77	Bcl-2-like protein 1	BCL2-like 1 protein	Q07817
BCL2L10.7249.307	Bcl-2-like protein 10	B2L10	Q9HD36
BCL2L10.7249.37	Bcl-2-like protein 10	B2L10	Q9HD36
BCL2L11.17451.13	Bcl-2-like protein 11	BIM	O43521
BCL2L2.13097.11	Bcl-2-like protein 2	Apoptosis regulator Bcl-W	Q92843
BCL2L2.7134.14	Bcl-2-like protein 2	Apoptosis regulator Bcl-W	Q92843
BCL6.13640.5	B-cell lymphoma 6 protein	BCL6	P41182
BCL7A.21331.19	B-cell CLL/lymphoma 7 protein family member A	BCL7A	Q4VC05
BDH2.17329.2	3-hydroxybutyrate dehydrogenase type 2	BDH2	Q9BUT1
BDNF.14047.78	Brain-derived neurotrophic factor	BDNF	P23560
BDNF.2421.7	Brain-derived neurotrophic factor	BDNF	P23560
BDP1.8929.7	Transcription factor TFIIIB component B'' homolog	BDP1	A6H8Y1
BECN1.10010.10	Beclin-1	BECN1	Q14457
BECN1.13032.1	Beclin-1	BECN1	Q14457
BEGAIN.25472.12	Brain-enriched guanylate kinase-associated protein	BEGIN	Q9BUH8
BEND6.20993.13	BEN domain-containing protein 6	BEND6	Q5SZJ8
BET1L.10959.125	BET1-like protein	BET1L	Q9NYM9
BEX2.22082.25	Protein BEX2	BEX2	Q9BXY8
BEX4.23576.46	Protein BEX4	BEX4	Q9NWD9
BEX5.22083.60	Protein BEX5	BEX5	Q5H9J7
BGLAP.11067.13	Osteocalcin	Osteocalcin	P02818
BGLAP.5747.67	Osteocalcin	Osteocalcin	P02818
BGN.13690.26	Biglycan	BGN	P21810
BGN.3284.75	Biglycan	BGN	P21810
BHMT2.14226.120	S-methylmethionine--homocysteine S-methyltransferase BHMT2	BHMT2	Q9H2M3
BICDL1.11158.40	Bicaudal D-related protein 1	BICR1	Q6ZP65
BID.5798.3	BH3-interacting domain death agonist	BID	P55957
BIK.23153.14	BIK	BIK	Q13323
BIN1.9574.11	Myc box-dependent-interacting protein 1	BIN1	O00499
BIN2.21540.73	Bridging integrator 2	BIN2	Q9UBW5
BIN3.24645.2	Bridging integrator 3	BIN3	Q9NQY0
BIRC2.10046.55	Baculoviral IAP repeat-containing protein 2	cIAP-1	Q13490
BIRC3.4973.18	Baculoviral IAP repeat-containing protein 3	cIAP-2	Q13489
BIRC5.3472.40	Baculoviral IAP repeat-containing protein 5	Survivin	O15392
BIRC7.15412.40	Baculoviral IAP repeat-containing protein 7	KIAP	Q96CA5
BIRC7.15504.39	Baculoviral IAP repeat-containing protein 7 Isoform beta	Livin B	Q96CA5
BLK.11338.49	Tyrosine-protein kinase BLK	BLK	P51451
BLMH.14250.115	Bleomycin hydrolase	BLMH	Q13867
BLNK.19225.11	B-cell linker protein	BLNK	Q8WV28
BLOC1S1.23246.67	Biogenesis of lysosome-related organelles complex 1 subunit 1	BL1S1	P78537
BLOC1S2.21184.1	Biogenesis of lysosome-related organelles complex 1 subunit 2	BL1S2	Q6QNY1
BLOC1S3.24487.95	Biogenesis of lysosome-related organelles complex 1 subunit 3	BL1S3	Q6QNY0
BLOC1S5.19116.1	Biogenesis of lysosome-related organelles complex 1 subunit 5	MUTED	Q8TDH9
BLOC1S6.21487.20	Biogenesis of lysosome-related organelles complex 1 subunit 6	BL1S6	Q9UL45
BLVRA.11382.5	Biliverdin reductase A	BIEA	P53004
BLVRB.17148.7	Flavin reductase (NADPH)	BLVRB	P30043
BMERB1.23325.18	Uncharacterized protein C16orf45	CP045	Q96MC5
BMF.21528.12	Bcl-2-modifying factor	BMF	Q96LC9
BMI1.22085.86	Polycomb complex protein BMI-1	BMI-1	P35226
BMP1.3348.49	Bone morphogenetic protein 1	BMP-1	P13497
BMP10.3587.53	Bone morphogenetic protein 10	BMP10	O95393
BMP15.11129.66	Bone morphogenetic protein 15	BMP15	O95972
BMP2.15666.21	Bone morphogenetic protein 2	BMP-2	P12643
BMP3.16748.1	Bone morphogenetic protein 3	BMP-3	P12645
BMP3.22948.13	Bone morphogenetic protein 3	BMP-3	P12645
BMP4.15667.39	Bone morphogenetic protein 4	BMP-4	P12644
BMP4.6326.20	Bone morphogenetic protein 4	BMP-4	P12644
BMP5.21883.17	Bone morphogenetic protein 5	BMP-5	P22003
BMP6.3736.60	Bone morphogenetic protein 6	BMP-6	P22004
BMP6.8459.10	Bone morphogenetic protein 6	BMP-6	P22004
BMP7.2972.57	Bone morphogenetic protein 7	BMP-7	P18075
BMP8B.15668.19	Bone morphogenetic protein 8B	BMP-8	P34820
BMPER.15368.3	BMP-binding endothelial regulator protein	BMPER	Q8N8U9
BMPER.3654.27	BMP-binding endothelial regulator protein	BMPER	Q8N8U9
BMPR1A.4859.6	Bone morphogenetic protein receptor type-1A	BMPR1A	P36894
BMPR1B.10550.37	Bone morphogenetic protein receptor type-1B	BMP RIB	O00238
BMPR2.4862.63	Bone morphogenetic protein receptor type-2	BMP RII	Q13873
BMT2.24316.10	Probable methyltransferase BMT2 homolog	BMT2	Q1RMZ1
BMX.3414.40	Cytoplasmic tyrosine-protein kinase BMX	BMX	P51813
BNIP3.7045.4	BCL2/adenovirus E1B 19 kDa protein-interacting protein 3	BNIP3	Q12983
BNIP3L.7835.2	BCL2/adenovirus E1B 19 kDa protein-interacting protein 3-like	BNI3L	O60238
BOC.4328.2	Brother of CDO	BOC	Q9BWV1
BOLA1.15370.5	BolA-like protein 1	BOLA1	Q9Y3E2
BOLA2.8404.102	BolA-like protein 2	BolA-like protein 2	Q9H3K6
BOLA3.5980.55	BolA-like protein 3	BOLA3	Q53S33
BPGM.12020.39	Bisphosphoglycerate mutase	PMGE	P07738
BPHL.17813.21	Valacyclovir hydrolase	BPHL	Q86WA6
BPI.4126.22	Bactericidal permeability-increasing protein	BPI	P17213
BPIFA1.6473.55	BPI fold-containing family A member 1	PLUNC	Q9NP55
BPIFA2.5695.5	BPI fold-containing family A member 2	SPLC2	Q96DR5
BPIFB1.11246.3	BPI fold-containing family B member 1	LPLC1	Q8TDL5
BPIFB1.15367.38	BPI fold-containing family B member 1	LPLC1	Q8TDL5
BPNT1.17814.8	3'(2'),5'-bisphosphate nucleotidase 1	BPNT1	O95861
BPNT2.9231.23	Inositol monophosphatase 3	IMPA3	Q9NX62
BPTF.12482.5	Nucleosome-remodeling factor subunit BPTF	BPTF	Q12830
BRAF.15669.7	Serine/threonine-protein kinase B-raf	BRAF1	P15056
BRAT1.10876.300	BRCA1-associated ATM activator 1	BRAT1	Q6PJG6
BRD1.11607.15	Bromodomain-containing protein 1	BRD1	O95696
BRD2.10074.128	Bromodomain-containing protein 2	BRD2	P25440
BRD2.15372.43	Bromodomain-containing protein 2	BRD2	P25440
BRD4.10043.31	Bromodomain-containing protein 4	BRD4	O60885
BRDT.12748.6	Bromodomain testis-specific protein	BRDT	Q58F21
BRF1.19596.18	Transcription factor IIIB 90 kDa subunit	BRF-1	Q92994
BRF1.5384.67	Transcription factor IIIB 90 kDa subunit	BRF-1	Q92994
BRICD5.6612.90	BRICHOS domain-containing protein 5	CP079	Q6PL45
BRK1.21001.393	Protein BRICK1	BRK1	Q8WUW1
BRMS1L.22086.2	Breast cancer metastasis-suppressor 1-like protein	BRM1L	Q5PSV4
BROX.24323.43	BRO1 domain-containing protein BROX	BROX	Q5VW32
BRPF1.11671.19	Peregrin	BRPF1	P55201
BRSK2.9790.28	Serine/threonine-protein kinase BRSK2	BR serine/threonine kinase 2	Q8IWQ3
BSG.3585.54	Basigin	BASI	P35613
BST1.4535.50	ADP-ribosyl cyclase/cyclic ADP-ribose hydrolase 2	BST1	Q10588
BST2.8832.55	Bone marrow stromal antigen 2	BST-2	Q10589
BTC.13088.397	Betacellulin	BTC	P35070
BTC.9242.11	Betacellulin	BTC	P35070
BTD.9269.7	Biotinidase	Biotinidase	P43251
BTG1.22088.3	Protein BTG1	BTG1	P62324
BTG2.11325.8	Protein BTG2	BTG2	P78543
BTG4.22089.13	Protein BTG4	BTG4	Q9NY30
BTK.19202.10	Tyrosine-protein kinase BTK	BTK	Q06187
BTK.3416.2	Tyrosine-protein kinase BTK	BTK	Q06187
BTLA.16308.14	B- and T-lymphocyte attenuator	BTLA	Q7Z6A9
BTN1A1.21674.132	Butyrophilin subfamily 1 member A1	Butyrophilin 1A1	Q13410
BTN2A1.8869.5	Butyrophilin subfamily 2 member A1	BT2A1	Q7KYR7
BTN2A2.22586.24	Butyrophilin subfamily 2 member A2	BT2A2	Q8WVV5
BTN3A1.7081.2	Butyrophilin subfamily 3 member A1	BT3A1	O00481
BTN3A2.21433.3	Butyrophilin subfamily 3 member A2	BT3A2	P78410
BTN3A3.17692.2	Butyrophilin subfamily 3 member A3	BT3A3	O00478
BTN3A3.22950.6	Butyrophilin subfamily 3 member A3	BT3A3	O00478
BTNL3.10848.137	Butyrophilin-like protein 3	BTNL3	Q6UXE8
BTNL8.9026.40	Butyrophilin-like protein 8	BTNL8	Q6UX41
BTNL9.7950.142	Butyrophilin-like protein 9	BTNL9	Q6UXG8
BUB1.12033.3	Mitotic checkpoint serine/threonine-protein kinase BUB1	BUB1	O43683
BUD31.20401.19	Protein BUD31 homolog	BUD31	P41223
BZW2.23659.2	Basic leucine zipper and W2 domain-containing protein 2	BZW2	Q9Y6E2
C10orf105.11220.53	Uncharacterized protein C10orf105	CJ105	Q8TEF2
C11orf49.22367.17	UPF0705 protein C11orf49	CK049	Q9H6J7
C11orf49.23767.1	UPF0705 protein C11orf49	CK049	Q9H6J7
C11orf68.8307.47	UPF0696 protein C11orf68	CK068	Q9H3H3
C11orf87.11116.16	Uncharacterized protein C11orf87	CK087	Q6NUJ2
C12orf65.24252.85	Probable peptide chain release factor C12orf65, mitochondrial	CL065	Q9H3J6
C12orf76.23228.2	Uncharacterized protein C12orf76	CL076	Q8N812
C14orf93.6439.59	Uncharacterized protein C14orf93	CN093	Q9H972
C15orf40.24247.13	UPF0235 protein C15orf40	CO040	Q8WUR7
C16orf54.12394.53	Transmembrane protein C16orf54	CP054	Q6UWD8
C16orf71.23607.1	Uncharacterized protein C16orf71	CP071	Q8IYS4
C16orf72.23379.60	UPF0472 protein C16orf72	CP072	Q14CZ0
C17orf67.9070.1	Uncharacterized protein C17orf67	CQ067	Q0P5P2
C17orf78.6571.75	Uncharacterized protein C17orf78:N-term	CQ078:N-term	Q8N4C9
C17orf78.8545.14	Uncharacterized protein C17orf78:C-term	CQ078:C-term	Q8N4C9
C18orf32.8236.8	UPF0729 protein C18orf32	CR032	Q8TCD1
C19orf18.9445.44	Uncharacterized protein C19orf18	CS018	Q8NEA5
C19orf53.23619.235	Leydig cell tumor 10 kDa protein homolog	L10K	Q9UNZ5
C19orf54.24450.96	UPF0692 protein C19orf54	CS054	Q5BKX5
C1D.7821.6	Nuclear nucleic acid-binding protein C1D	C1D	Q13901
C1GALT1.C1GALT1C1.21734.36	C1GLT/C1GLC Complex	C1GLT/C1GLC Complex	Q9NS00|Q96EU7
C1GALT1C1.5735.54	C1GALT1-specific chaperone 1	C1GLC	Q96EU7
C1orf115.8366.19	Uncharacterized protein C1orf115	CA115	Q9H7X2
C1orf162.6896.3	Transmembrane protein C1orf162	CA162	Q8NEQ5
C1orf185.10667.78	Uncharacterized protein C1orf185	CA185	Q5T7R7
C1orf198.8035.6	Uncharacterized protein C1orf198	CA198	Q9H425
C1orf210.8088.56	Type III endosome membrane protein TEMP	CA210	Q8IVY1
C1orf226.7989.5	Uncharacterized protein C1orf226	CA226	A1L170
C1orf43.6937.251	Uncharacterized protein C1orf43	CA043	Q9BWL3
C1orf50.23261.27	Uncharacterized protein C1orf50	CA050	Q9BV19
C1QA.C1QB.C1QC.2753.2	Complement C1q subcomponent	C1q	P02745|P02746|P02747
C1QBP.4967.1	Complement component 1 Q subcomponent-binding protein, mitochondrial	C1QBP	Q07021
C1QC.14100.63	Complement C1q subcomponent subunit C	C1QC	P02747
C1QL1.6404.20	C1q-related factor	C1QRF	O75973
C1QL2.15670.15	Complement C1q-like protein 2	C1QL2	Q7Z5L3
C1QL2.6423.66	Complement C1q-like protein 2	C1QL2	Q7Z5L3
C1QL3.21707.15	Complement C1q-like protein 3	C1QL3	Q5VWW1
C1QL4.7132.55	Complement C1q-like protein 4	C1QL4	Q86Z23
C1QTNF1.6304.8	Complement C1q tumor necrosis factor-related protein 1	C1QT1	Q9BXJ1
C1QTNF3.7251.64	Complement C1q tumor necrosis factor-related protein 3	C1QT3	Q9BXJ4
C1QTNF4.21567.214	Complement C1q tumor necrosis factor-related protein 4	C1QT4	Q9BXJ3
C1QTNF4.23200.25	Complement C1q tumor necrosis factor-related protein 4	C1QT4	Q9BXJ3
C1QTNF4.25964.12	Complement C1q tumor necrosis factor-related protein 4	C1QT4	Q9BXJ3
C1QTNF5.7810.20	Complement C1q tumor necrosis factor-related protein 5	C1QTNF5	Q9BXJ0
C1QTNF9.16605.2	Complement C1q and tumor necrosis factor-related protein 9A	C1T9A	P0C862
C1QTNF9.6019.12	Complement C1q and tumor necrosis factor-related protein 9A	C1T9A	P0C862
C1R.3285.23	Complement C1r subcomponent	C1r	P00736
C1RL.9348.1	Complement C1r subcomponent-like protein	C1RL1	Q9NZP8
C1S.20203.45	Complement C1s subcomponent	C1s	P09871
C1S.8840.61	Complement C1s subcomponent	C1s	P09871
C20orf173.7046.6	Uncharacterized protein C20orf173	CT173	Q96LM9
C20orf202.24290.5	Uncharacterized protein C20orf202	CT202	A1L168
C22orf15.7073.69	Uncharacterized protein C22orf15	CV015	Q8WYQ4
C22orf23.23273.42	UPF0193 protein EVG1	EVG1	Q9BZE7
C2CD2L.23704.11	Transmembrane protein 24	TMM24	O14523
C2orf66.5677.15	Uncharacterized protein C2orf66	CB066	Q6UXQ4
C2orf68.23276.14	UPF0561 protein C2orf68	CB068	Q2NKX9
C2orf73.22094.15	Uncharacterized protein C2orf73	CB073	Q8N5S3
C3.2683.1	Complement C3b, inactivated	iC3b	P01024
C3.4480.59	Complement C3b	C3b	P01024
C3.4900.8	C3a anaphylatoxin	C3a	P01024
C3.5803.24	Complement C3d fragment	C3d	P01024
C3orf18.6994.19	Uncharacterized protein C3orf18	CC018	Q9UK00
C4A.C4B.2182.54	Complement C4b	C4b	P0C0L4|P0C0L5
C4BPB.7155.46	C4b-binding protein beta chain	C4b-binding protein beta chain	P20851
C4orf36.22099.1	Uncharacterized protein C4orf36	CD036	Q96KX1
C5.2381.52	Complement C5	C5	P01031
C5.C6.4482.66	Complement C5b-C6 complex	C5b, 6 Complex	P01031|P13671
C5orf38.6378.2	Protein CEI	CEI	Q86SI9
C5orf46.9100.32	Uncharacterized protein C5orf46	CE046	Q6UWT4
C5orf63.13378.80	Glutaredoxin-like protein C5orf63	YD286	A6NC05
C6.4127.75	Complement component C6	C6	P13671
C6orf89.10885.36	Bombesin receptor-activated protein C6orf89	CF089	Q6UWU4
C7.13731.14	Complement component C7	C7	P10643
C7.2888.49	Complement component C7	C7	P10643
C7orf69.9544.24	Uncharacterized protein C7orf69	CG069	Q9H7B7
C8A.C8B.C8G.2429.27	Complement component C8	C8	P07357|P07358|P07360
C8G.14708.59	Complement component C8 gamma chain	CO8G	P07360
CA1.4969.2	Carbonic anhydrase 1	Carbonic anhydrase I	P00915
CA10.13666.222	Carbonic anhydrase-related protein 10	Carbonic Anhydrase X	Q9NS85
CA10.3289.19	Carbonic anhydrase-related protein 10	Carbonic Anhydrase X	Q9NS85
CA12.19347.37	Carbonic anhydrase 12	Carbonic Anhydrase XII	O43570
CA13.3420.21	Carbonic anhydrase 13	Carbonic anhydrase XIII	Q8N1Q1
CA2.4970.55	Carbonic anhydrase 2	carbonic anhydrase II	P00918
CA3.3799.11	Carbonic anhydrase 3	Carbonic anhydrase III	P07451
CA4.14069.61	Carbonic anhydrase 4	Carbonic Anhydrase IV	P22748
CA4.3177.49	Carbonic anhydrase 4	Carbonic Anhydrase IV	P22748
CA5A.8791.151	Carbonic anhydrase 5A, mitochondrial	Carbonic Anhydrase VA	P35218
CA5B.17673.34	Carbonic anhydrase 5B, mitochondrial	Carbonic Anhydrase VB	Q9Y2D0
CA6.13747.9	Carbonic anhydrase 6	Carbonic anhydrase 6	P23280
CA6.3352.80	Carbonic anhydrase 6	Carbonic anhydrase 6	P23280
CA7.3356.50	Carbonic anhydrase 7	Carbonic anhydrase VII	P43166
CA8.11390.24	Carbonic anhydrase-related protein	Carbonic Anhydrase VIII	P35219
CA9.3798.71	Carbonic anhydrase 9	Carbonic anhydrase 9	Q16790
CAB39.17757.86	Calcium-binding protein 39	CAB39	Q9Y376
CAB39L.21154.8	Calcium-binding protein 39-like	CB39L	Q9H9S4
CABLES2.7105.7	CDK5 and ABL1 enzyme substrate 2	CABL2	Q9BTV7
CABP2.24690.1	Calcium-binding protein 2	CABP2	Q9NPB3
CABP5.22445.2	Calcium-binding protein 5	CABP5	Q9NP86
CABP7.7104.71	Calcium-binding protein 7	CABP7	Q86V35
CACNA2D3.8885.6	Voltage-dependent calcium channel subunit alpha-2/delta-3	CA2D3	Q8IZS8
CACNB3.24237.115	Voltage-dependent L-type calcium channel subunit beta-3	CACB3	P54284
CACNB4.11130.158	Voltage-dependent L-type calcium channel subunit beta-4	CACB4	O00305
CACYBP.12432.23	Calcyclin-binding protein	CYBP	Q9HB71
CADM2.16907.3	Cell adhesion molecule 2	Nectin-like protein 3	Q8N3J6
CADM3.3630.27	Cell adhesion molecule 3	Nectin-like protein 1	Q8N126
CADPS2.25099.4	Calcium-dependent secretion activator 2	CAPS2	Q86UW7
CALB1.9918.23	Calbindin	Calbindin D28	P05937
CALCB.17170.15	Calcitonin gene-related peptide 2	CALCB	P10092
CALCOCO2.12534.10	Calcium-binding and coiled-coil domain-containing protein 2	CACO2	Q13137
CALCR.20542.47	Calcitonin receptor	CALCR	P30988
CALN1.10933.107	Calcium-binding protein 8	CABP8	Q9BXU9
CALR.5264.65	Calreticulin	calreticulin	P27797
CALY.8924.55	Neuron-specific vesicular protein calcyon	CALY	Q9NYX4
CAMK1.3592.4	Calcium/calmodulin-dependent protein kinase type 1	CAMK1	Q14012
CAMK1D.3418.12	Calcium/calmodulin-dependent protein kinase type 1D	CAMK1D	Q8IU85
CAMK2A.3350.53	Calcium/calmodulin-dependent protein kinase type II subunit alpha	CAMK2A	Q9UQM7
CAMK2B.3351.1	Calcium/calmodulin-dependent protein kinase type II subunit beta	CAMK2B	Q13554
CAMK2D.3419.49	Calcium/calmodulin-dependent protein kinase type II subunit delta	CAMK2D	Q13557
CAMK2N2.21281.13	Calcium/calmodulin-dependent protein kinase II inhibitor 2	CK2N2	Q96S95
CAMK4.18904.23	Calcium/calmodulin-dependent protein kinase type IV	KCC4	Q16566
CAMKK1.18860.2	Calcium/calmodulin-dependent protein kinase kinase 1	CaMKK alpha	Q8N5S9
CAMLG.21140.19	Calcium signal-modulating cyclophilin ligand	CAMLG	P49069
CAMP.15481.45	Antibacterial protein LL-37	LL-37	P49913
CAMP.9384.17	Cathelicidin antimicrobial peptide	Cathelicidin peptide	P49913
CAND1.13937.75	Cullin-associated NEDD8-dissociated protein 1	CAND1	Q86VP6
CANT1.6480.1	Soluble calcium-activated nucleotidase 1	CANT1	Q8WVQ1
CANX.8834.58	Calnexin	Calnexin	P27824
CAPN1.CAPNS1.2668.70	Calpain I	Calpain I	P07384|P04632
CAPN13.24915.123	Calpain-13	CAN13	Q6MZZ7
CAPN2.14684.17	Calpain-2 catalytic subunit	CAN2	P17655
CAPN3.12385.4	Calpain-3	CAN3	P20807
CAPN9.20173.39	Calpain-9	CAN9	O14815
CAPNS2.22063.20	Calpain small subunit 2	CPNS2	Q96L46
CAPSL.13688.2	Calcyphosin-like protein	CAPSL	Q8WWF8
CAPZB.23557.110	F-actin-capping protein subunit beta	CAPZB	P47756
CARD17.18267.74	Caspase recruitment domain-containing protein 17	CAR17	Q5XLA6
CARD18.18190.15	Caspase recruitment domain-containing protein 18	ICBR	P57730
CARD19.7778.104	Caspase recruitment domain-containing protein 19	BINCA	Q96LW7
CARD9.11405.150	Caspase recruitment domain-containing protein 9	CARD9	Q9H257
CARHSP1.12808.103	Calcium-regulated heat-stable protein 1	CHSP1	Q9Y2V2
CARNMT1.23638.3	Carnosine N-methyltransferase	CARME	Q8N4J0
CARS1.14098.28	Cysteine--tRNA ligase, cytoplasmic	SYCC	P49589
CARTPT.5743.82	Cocaine- and amphetamine-regulated transcript protein	CART	Q16568
CASK.16754.40	Peripheral plasma membrane protein CASK	CSKP	O14936
CASP10.21450.333	Caspase-10:region 2	Caspase-10:region 2	Q92851
CASP10.23156.146	Caspase-10:region 2	Caspase-10:region 2	Q92851
CASP10.5340.24	Caspase-10:region 1	Caspase-10:region 1	Q92851
CASP14.16617.14	Caspase-14	Caspase-14	P31944
CASP2.4904.7	Caspase-2	Caspase-2	P42575
CASP3.3593.72	Caspase-3	Caspase-3	P42574
CASP4.22092.43	Caspase-4	Caspase-4	P49662
CASP5.25895.29	Caspase-5	Caspase-5	P51878
CASP7.21513.1	Caspase-7	Caspase-7	P55210
CASP8.18158.45	Caspase-8	Caspase-8	Q14790
CASQ1.11263.57	Calsequestrin-1	CASQ1	P31415
CASQ2.19291.2	Calsequestrin-2	CASQ2	O14958
CASS4.12855.16	Cas scaffolding protein family member 4	CT032	Q9NQ75
CAST.3026.5	Calpastatin	Calpastatin	P20810
CASTOR1.23385.18	Cytosolic arginine sensor for mTORC1 subunit 1	CAST1	Q8WTX7
CAT.3488.64	Catalase	Catalase	P04040
CATIP.25242.12	Ciliogenesis-associated TTC17-interacting protein	CATIP	Q7Z7H3
CAV2.9457.3	Caveolin-2	CAV2	P51636
CAV3.8690.25	Caveolin-3	CAV3	P56539
CAVIN1.24689.9	Polymerase I and transcript release factor	PTRF	Q6NZI2
CBARP.9123.18	Protein Dos	DOS	Q8N350
CBFB.10048.7	Core-binding factor subunit beta	PEBB	Q13951
CBL.12016.60	E3 ubiquitin-protein ligase CBL	CBL	P22681
CBLC.22417.10	E3 ubiquitin-protein ligase CBL-C	CBLC	Q9ULV8
CBLIF.17672.184	Gastric intrinsic factor	Gastric intrinsic factor	P27352
CBLN1.9313.27	Cerebellin-1	CBLN1	P23435
CBLN2.21887.2	Cerebellin-2	CBLN2	Q8IUK8
CBLN4.5688.65	Cerebellin-4	CBLN4	Q9NTU7
CBR1.12381.26	Carbonyl reductase [NADPH] 1	CBR1	P16152
CBR3.14091.42	Carbonyl reductase [NADPH] 3	Carbonyl reductase 3	O75828
CBR4.21119.1	Carbonyl reductase family member 4	CBR4	Q8N4T8
CBS.10086.39	Cystathionine beta-synthase	CBS	P35520
CBX1.18817.50	Chromobox protein homolog 1	CBX1	P83916
CBX2.22095.29	Chromobox protein homolog 2	CBX2	Q14781
CBX3.18868.7	Chromobox protein homolog 3	CBX3	Q13185
CBX5.4540.11	Chromobox protein homolog 5	CBX5	P45973
CBX7.13027.20	Chromobox protein homolog 7	CBX7	O95931
CCDC103.23314.46	Coiled-coil domain-containing protein 103	CC103	Q8IW40
CCDC107.23390.6	Coiled-coil domain-containing protein 107	CC107	Q8WV48
CCDC115.24658.98	Coiled-coil domain-containing protein 115	CC115	Q96NT0
CCDC126.6388.21	Coiled-coil domain-containing protein 126	CC126	Q96EE4
CCDC134.15300.66	Coiled-coil domain-containing protein 134	CC134	Q9H6E4
CCDC134.5587.3	Coiled-coil domain-containing protein 134	CC134	Q9H6E4
CCDC140.25409.5	Coiled-coil domain-containing protein 140	CC140	Q96MF4
CCDC149.24702.31	Coiled-coil domain-containing protein 149	CC149	Q6ZUS6
CCDC167.7797.11	Coiled-coil domain-containing protein 167	CC167	Q9P0B6
CCDC25.18264.12	Coiled-coil domain-containing protein 25	CCD25	Q86WR0
CCDC43.21595.8	Coiled-coil domain-containing protein 43	CCD43	Q96MW1
CCDC50.12399.194	Coiled-coil domain-containing protein 50	CCD50	Q8IVM0
CCDC51.12790.10	Coiled-coil domain-containing protein 51	CCD51	Q96ER9
CCDC59.22393.130	Thyroid transcription factor 1-associated protein 26	TAP26	Q9P031
CCDC69.20932.10	Coiled-coil domain-containing protein 69	CCD69	A6NI79
CCDC80.3234.23	Coiled-coil domain-containing protein 80	URB	Q76M96
CCDC89.23596.17	Coiled-coil domain-containing protein 89	CCD89	Q8N998
CCDC9.25116.11	Coiled-coil domain-containing protein 9	CCDC9	Q9Y3X0
CCDC90B.7792.58	Coiled-coil domain-containing protein 90B, mitochondrial	CC90B	Q9GZT6
CCDC92.23418.66	Coiled-coil domain-containing protein 92	CCD92	Q53HC0
CCDC97.23561.4	Coiled-coil domain-containing protein 97	CCD97	Q96F63
CCK.6918.183	Cholecystokinin	CCKN	P06307
CCL1.13687.5	C-C motif chemokine 1	I-309	P22362
CCL1.2770.51	C-C motif chemokine 1	I-309	P22362
CCL11.5301.7	Eotaxin	Eotaxin	P51671
CCL13.4144.13	C-C motif chemokine 13	MCP-4	Q99616
CCL15.14109.15	C-C motif chemokine 15	MIP-5	Q16663
CCL15.18289.16	C-C motif chemokine 15	MIP-5	Q16663
CCL15.3509.1	C-C motif chemokine 15	MIP-5	Q16663
CCL16.4913.78	C-C motif chemokine 16	HCC-4	O15467
CCL17.3519.3	C-C motif chemokine 17	TARC	Q92583
CCL19.4922.13	C-C motif chemokine 19	MIP-3b	Q99731
CCL20.2468.62	C-C motif chemokine 20	MIP-3a	P78556
CCL21.2516.57	C-C motif chemokine 21	6Ckine	O00585
CCL22.3508.78	C-C motif chemokine 22	MDC	O00626
CCL23.2913.1	C-C motif chemokine 23	MPIF-1	P55773
CCL23.3028.36	Ck-beta-8-1	Ck-b-8-1	P55773
CCL24.4128.27	C-C motif chemokine 24	Eotaxin-2	O00175
CCL25.14068.29	C-C motif chemokine 25	TECK	O15444
CCL25.2705.5	C-C motif chemokine 25	TECK	O15444
CCL26.9168.31	C-C motif chemokine 26	Eotaxin-3	Q9Y258
CCL27.2192.63	C-C motif chemokine 27	CTACK	Q9Y4X3
CCL28.2890.59	C-C motif chemokine 28	CCL28	Q9NRJ3
CCL3.3040.59	C-C motif chemokine 3	MIP-1a	P10147
CCL3L1.2783.18	C-C motif chemokine 3-like 1	LD78-beta	P16619
CCL4L1.2781.63	C-C motif chemokine 4-like	LAG-1	Q8NHW4
CCL5.2523.31	C-C motif chemokine 5	RANTES	P13501
CCL5.5480.49	C-C motif chemokine 5	RANTES	P13501
CCL7.22969.12	C-C motif chemokine 7	MCP-3	P80098
CCL7.4886.3	C-C motif chemokine 7	MCP-3	P80098
CCL8.13748.4	C-C motif chemokine 8	MCP-2	P80075
CCL8.2785.15	C-C motif chemokine 8	MCP-2	P80075
CCM2.12347.29	Cerebral cavernous malformations 2 protein	CCM2	Q9BSQ5
CCN1.6264.9	Protein CYR61	CYR61	O00622
CCN2.2975.19	Connective tissue growth factor	CTGF	P29279
CCN3.2737.22	Protein NOV homolog	NovH	P48745
CCN4.13692.154	WNT1-inducible-signaling pathway protein 1	WISP-1	O95388
CCN4.3057.55	WNT1-inducible-signaling pathway protein 1	WISP-1	O95388
CCN5.6392.7	WNT1-inducible-signaling pathway protein 2	WISP-2	O76076
CCN6.5927.4	WNT1-inducible-signaling pathway protein 3	WISP-3	O95389
CCNA1.15319.226	Cyclin-A1	CCNA1	P78396
CCNA2.15574.37	Cyclin-A2	Cyclin A	P20248
CCNB1.5347.59	G2/mitotic-specific cyclin-B1	Cyclin B1	P14635
CCNB1IP1.9728.4	E3 ubiquitin-protein ligase CCNB1IP1	CIP1	Q9NPC3
CCNB2.18208.3	G2/mitotic-specific cyclin-B2	CCNB2	O95067
CCNE1.19767.20	G1/S-specific cyclin-E1	Cyclin E	P24864
CCNH.18913.3	Cyclin-H	Cyclin H	P51946
CCNH.9848.22	Cyclin-H	Cyclin H	P51946
CCNYL1.22098.10	Cyclin-Y-like protein 1	CCYL1	Q8N7R7
CCPG1.8889.5	Cell cycle progression protein 1	CCPG1	Q9ULG6
CCS.13068.139	Copper chaperone for superoxide dismutase	CCS	O14618
CCT5.12569.25	T-complex protein 1 subunit epsilon	TCP-1-epsilon	P48643
CCT7.13673.21	T-complex protein 1 subunit eta	TCPH	Q99832
CCT8.12699.28	T-complex protein 1 subunit theta	TCP-1-theta	P50990
CD109.3290.50	CD109 antigen	CD109	Q6YHK3
CD14.16914.104	Monocyte differentiation antigen CD14, soluble	sCD14	P08571
CD14.8969.49	Monocyte differentiation antigen CD14	CD14	P08571
CD163.5028.59	Scavenger receptor cysteine-rich type 1 protein M130	sCD163	Q86VB7
CD164L2.6915.2	CD164 sialomucin-like 2 protein	C16L2	Q6UWJ8
CD177.13116.25	CD177 antigen	CD177	Q8N6Q3
CD1A.10814.7	T-cell surface glycoprotein CD1a	CD1A	P06126
CD1B.20541.73	T-cell surface glycoprotein CD1b	CD1B	P29016
CD1D.8749.194	Antigen-presenting glycoprotein CD1d	CD1D	P15813
CD2.7100.31	T-cell surface antigen CD2	CD2	P06729
CD200.5112.73	OX-2 membrane glycoprotein	OX2G	P41217
CD200R1.10636.1	Cell surface glycoprotein CD200 receptor 1:Isoform 4, Cytoplasmic Domain	MO2R1:CD	Q8TD46
CD200R1.5103.30	Cell surface glycoprotein CD200 receptor 1:Isoform 4, Extracellular Domain	MO2R1:ECD	Q8TD46
CD200R1L.8980.19	Cell surface glycoprotein CD200 receptor 2	MO2R2	Q6Q8B3
CD207.3361.26	C-type lectin domain family 4 member K	CLC4K	Q9UJ71
CD209.22576.1	CD209 antigen	DC-SIGN	Q9NNX6
CD209.22576.2	CD209 antigen	DC-SIGN	Q9NNX6
CD209.3029.52	CD209 antigen	DC-SIGN	Q9NNX6
CD22.2891.1	B-cell receptor CD22	CD22	P20273
CD226.5062.60	CD226 antigen	CD226	Q15762
CD226.5721.1	CD226 antigen	CD226	Q15762
CD244.5063.12	Natural killer cell receptor 2B4	CD244	Q9BZW8
CD247.15567.2	T-cell surface glycoprotein CD3 zeta chain	CD3-zeta	P20963
CD247.7241.12	T-cell surface glycoprotein CD3 zeta chain	CD3-zeta	P20963
CD27.5412.53	CD27 antigen	CD27	P26842
CD274.5060.62	Programmed cell death 1 ligand 1	B7-H1	Q9NZQ7
CD28.20521.83	CD28	CD28	P10747
CD2AP.21961.14	CD2-associated protein	CD2AP	Q9Y5K6
CD300A.5630.48	CMRF35-like molecule 8	CM35H	Q9UGN4
CD300C.13406.161	CMRF35-like molecule 6	CLM6	Q08708
CD300C.5066.134	CMRF35-like molecule 6	CLM6	Q08708
CD300E.10798.4	CMRF35-like molecule 2	CLM2	Q496F6
CD300E.8287.17	CMRF35-like molecule 2	CLM2	Q496F6
CD300LB.10713.151	CMRF35-like molecule 7	CLM7	A8K4G0
CD300LF.5623.11	CMRF35-like molecule 1	CLM1	Q8TDQ1
CD300LG.20585.5	CMRF35-like molecule 9	CLM9	Q6UXG3
CD300LG.20585.9	CMRF35-like molecule 9	CLM9	Q6UXG3
CD320.16320.139	CD320 antigen	CD320	Q9NPF0
CD33.3166.92	Myeloid cell surface antigen CD33	Siglec-3	P20138
CD34.11285.8	Hematopoietic progenitor cell antigen CD34	CD34	P28906
CD36.2973.15	Platelet glycoprotein 4	CD36 ANTIGEN	P16671
CD37.18202.22	Leukocyte antigen CD37	CD37	P11049
CD38.11513.92	ADP-ribosyl cyclase/cyclic ADP-ribose hydrolase 1	CD38	P28907
CD38.7174.15	ADP-ribosyl cyclase/cyclic ADP-ribose hydrolase 1	CD38	P28907
CD3E.18870.1	T-cell surface glycoprotein CD3 epsilon chain	CD3E	P07766
CD3E.8069.85	T-cell surface glycoprotein CD3 epsilon chain	CD3E	P07766
CD3G.7924.7	T-cell surface glycoprotein CD3 gamma chain	CD3G	P09693
CD4.3143.3	T-cell surface glycoprotein CD4	sCD4	P01730
CD40LG.3534.14	CD40 ligand	CD40 ligand, soluble	P29965
CD44.9283.8	CD44 antigen	CD44	P16070
CD46.17682.1	Membrane cofactor protein	CD46	P15529
CD47.6653.58	Leukocyte surface antigen CD47	CD47	Q08722
CD48.3292.75	CD48 antigen	CD48	P09326
CD5.14065.11	T-cell surface glycoprotein CD5:Cytoplasmic domain	CD5:CD	P06127
CD55.5069.9	Complement decay-accelerating factor	DAF	P08174
CD58.10938.13	Lymphocyte function-associated antigen 3	sLFA-3	P19256
CD59.10480.33	CD59 glycoprotein	CD59	P13987
CD59.11514.196	CD59 glycoprotein	CD59	P13987
CD5L.3293.2	CD5 antigen-like	CD5L	O43866
CD6.20519.7	CD6	CD6	P30203
CD63.9190.7	CD63 antigen	CD63	P08962
CD68.18922.27	Macrosialin	CD68	P34810
CD68.20528.23	Macrosialin	CD68	P34810
CD69.16618.7	Early activation antigen CD69	CD69	Q07108
CD7.12008.3	T-cell antigen CD7	CD7	P09564
CD70.5807.77	CD70 antigen	CD70	P32970
CD70.8762.38	CD70 antigen	CD70	P32970
CD72.7009.6	B-cell differentiation antigen CD72	CD72	P21854
CD72.7009.8	B-cell differentiation antigen CD72	CD72	P21854
CD74.6974.6	HLA class II histocompatibility antigen gamma chain	HG2A	P04233
CD74.8748.45	HLA class II histocompatibility antigen gamma chain	HG2A	P04233
CD79A.15674.3	B-cell antigen receptor complex-associated protein alpha chain	CD79A	P11912
CD79A.7796.10	B-cell antigen receptor complex-associated protein alpha chain	CD79A	P11912
CD79B.6351.55	B-cell antigen receptor complex-associated protein beta chain	CD79B	P40259
CD80.13726.4	T-lymphocyte activation antigen CD80	B7	P33681
CD80.2603.61	T-lymphocyte activation antigen CD80	B7	P33681
CD81.19612.3	CD81 antigen	CD81	P60033
CD81.20574.8	CD81 antigen	CD81	P60033
CD82.21480.2	CD82 antigen	CD82 antigen	P27701
CD83.5065.8	CD83 antigen	CD83	Q01151
CD84.3642.4	SLAM family member 5	SLAF5	Q9UIB8
CD84.8073.3	SLAM family member 5	SLAF5	Q9UIB8
CD86.5337.64	T-lymphocyte activation antigen CD86	B7-2	P42081
CD86.6232.54	T-lymphocyte activation antigen CD86	B7-2	P42081
CD8A.15462.28	T-cell surface glycoprotein CD8 alpha chain	CD8A	P01732
CD8A.5992.50	T-cell surface glycoprotein CD8 alpha chain	CD8A	P01732
CD8A.CD8B.21692.12	CD8A/CD8B Complex	CD8A/CD8B Complex	P01732|P10966
CD8B.9310.2	T-cell surface glycoprotein CD8 beta chain	CD8B	P10966
CD9.17449.23	CD9 antigen	CD9	P21926
CD93.11200.52	Complement component C1q receptor	C1QR1	Q9NPY3
CD93.14136.234	Complement component C1q receptor	C1QR1	Q9NPY3
CD96.9735.44	T-cell surface protein tactile	TACT	P40200
CD99L2.10539.30	CD99 antigen-like protein 2	C99L2	Q8TCZ2
CDA.18336.31	Cytidine deaminase	CDA	P32320
CDC25A.11548.84	M-phase inducer phosphatase 1	MPIP1	P30304
CDC25B.12427.8	M-phase inducer phosphatase 2	MPIP2	P30305
CDC34.12532.28	Ubiquitin-conjugating enzyme E2 R1	UB2R1	P49427
CDC37.3879.50	Hsp90 co-chaperone Cdc37	CDC37	Q16543
CDC42.9840.2	Cell division control protein 42 homolog	Cdc42Hs	P60953
CDC42BPA.12706.2	Serine/threonine-protein kinase MRCK alpha	MRCKA	Q5VT25
CDC42BPB.3629.60	Serine/threonine-protein kinase MRCK beta	MRCKB	Q9Y5S2
CDC42EP4.23403.64	Cdc42 effector protein 4	BORG4	Q9H3Q1
CDCP1.16818.200	CUB domain-containing protein 1	CDCP1	Q9H5V8
CDCP1.6565.68	CUB domain-containing protein 1	CDCP1	Q9H5V8
CDCP1.8589.13	CUB domain-containing protein 1	CDCP1	Q9H5V8
CDH1.14759.149	Cadherin-1	Cadherin E	P12830
CDH1.18429.10	Cadherin-1	Cadherin E	P12830
CDH1.2501.51	Cadherin-1	Cadherin E	P12830
CDH11.7763.25	Cadherin-11:Cytoplasmic domain	Cadherin-11:CD	P55287
CDH11.9604.14	Cadherin-11:Extracellular domain	Cadherin-11:ECD	P55287
CDH12.19388.2	Cadherin-12:Extracellular domain	Cadherin-12:ECD	P55289
CDH12.8329.166	Cadherin-12:Cytoplasmic domain	Cadherin-12:CD	P55289
CDH15.11215.6	Cadherin-15:Cytoplasmic domain	CAD15:CD	P55291
CDH15.5410.53	Cadherin-15:Extracellular domain	CAD15:ECD	P55291
CDH17.16613.3	Cadherin-17	CAD17	Q12864
CDH2.3797.1	Cadherin-2	Cadherin-2	P19022
CDH20.21679.16	Cadherin-20	CAD20	Q9HBT6
CDH23.25272.17	Cadherin-23	CAD23	Q9H251
CDH3.2643.57	Cadherin-3	P-Cadherin	P22223
CDH4.20589.5	Cadherin-4	CADH4	P55283
CDH6.16312.45	Cadherin-6	Cadherin-6	P55285
CDH6.3591.51	Cadherin-6	Cadherin-6	P55285
CDH7.7959.34	Cadherin-7	CADH7	Q9ULB5
CDHR1.8372.29	Cadherin-related family member 1	CDHR1	Q96JP9
CDHR3.8222.49	Cadherin-related family member 3	CDHR3	Q6ZTQ4
CDHR5.9962.1	Cadherin-related family member 5	MUCDL	Q9HBB8
CDK1.CCNB1.3422.4	Cyclin-dependent kinase 1:G2/mitotic-specific cyclin-B1 complex	CDK1/cyclin B	P06493|P14635
CDK15.21581.87	Cyclin-dependent kinase 15; EC=2.7.11.22	CDK15	Q96Q40
CDK16.16867.76	Cyclin-dependent kinase 16	PCTK1	Q00536
CDK2.21128.2	CDK2	CDK2	P24941
CDK2.CCNA2.3357.67	Cyclin-dependent kinase 2:Cyclin-A2 complex	CDK2/cyclin A	P24941|P20248
CDK20.22103.25	Cyclin-dependent kinase 20	CDK20	Q8IZL9
CDK2AP1.9450.18	Cyclin-dependent kinase 2-associated protein 1	CDKA1	O14519
CDK2AP2.18227.3	Cyclin-dependent kinase 2-associated protein 2	CDKA2	O75956
CDK2AP2.22952.28	Cyclin-dependent kinase 2-associated protein 2	CDKA2	O75956
CDK5.CDK5R1.3358.51	Cyclin-dependent kinase 5:Cyclin-dependent kinase 5 activator 1 complex	CDK5/p35	Q00535|Q15078
CDK5RAP3.21238.40	CDK5 regulatory subunit-associated protein 3	CK5P3	Q96JB5
CDK8.CCNC.3359.11	Cyclin-dependent kinase 8:Cyclin-C complex	CDK8/cyclin C	P49336|P24863
CDKL2.21786.25	Cyclin-dependent kinase-like 2	CDKL2	Q92772
CDKN1A.18291.8	Cyclin-dependent kinase inhibitor 1	p21	P38936
CDKN1B.3719.2	Cyclin-dependent kinase inhibitor 1B	p27Kip1	P46527
CDKN2B.9874.28	Cyclin-dependent kinase 4 inhibitor B	p15-INK4b	P42772
CDKN2C.12521.3	Cyclin-dependent kinase 4 inhibitor C	CDN2C	P42773
CDKN2D.12376.85	Cyclin-dependent kinase 4 inhibitor D	p19-INK4d	P55273
CDKN3.14178.18	Cyclin-dependent kinase inhibitor 3	CDKN3	Q16667
CDNF.13693.5	Cerebral dopamine neurotrophic factor	ARMEL	Q49AH0
CDNF.4962.52	Cerebral dopamine neurotrophic factor	ARMEL	Q49AH0
CDON.4541.49	Cell adhesion molecule-related/down-regulated by oncogenes	CDON	Q4KMG0
CDSN.7085.81	Corneodesmosin	CDSN	Q15517
CDX1.22104.39	Homeobox protein CDX-1	CDX1	P47902
CDY1.7097.8	Testis-specific chromodomain protein Y 1	CDY1	Q9Y6F8
CDYL2.10752.8	Chromodomain Y-like protein 2	CDYL2	Q8N8U2
CEACAM16.24299.1	Carcinoembryonic antigen-related cell adhesion molecule 16	CEA16	Q2WEN9
CEACAM19.7048.4	Carcinoembryonic antigen-related cell adhesion molecule 19	CEA19	Q7Z692
CEACAM20.10453.7	Carcinoembryonic antigen-related cell adhesion molecule 20	CEA20	Q6UY09
CEACAM21.7204.1	Carcinoembryonic antigen-related cell adhesion molecule 21	CEA21	Q3KPI0
CEACAM3.8999.19	Carcinoembryonic antigen-related cell adhesion molecule 3	CEAM3	P40198
CEACAM4.10910.6	Carcinoembryonic antigen-related cell adhesion molecule 4	CEAM4	O75871
CEACAM7.7184.13	Carcinoembryonic antigen-related cell adhesion molecule 7	CEAM7	Q14002
CEACAM8.18873.8	Carcinoembryonic antigen-related cell adhesion molecule 8	CEAM8	P31997
CEBPA.18874.66	CCAAT/enhancer-binding protein alpha	CEBPA	P49715
CEBPB.15675.3	CCAAT/enhancer-binding protein beta	CEBPB	P17676
CEBPB.22953.85	CCAAT/enhancer-binding protein beta	CEBPB	P17676
CEBPE.21208.163	CCAAT/enhancer-binding protein epsilon	CEBPE	Q15744
CEBPG.19572.10	CCAAT/enhancer-binding protein gamma	CEBPG	P53567
CEL.9796.4	Bile salt-activated lipase	CEL	P19835
CELA1.6107.3	Chymotrypsin-like elastase family member 1	ELA1	Q9UNI1
CELA2A.7140.1	Chymotrypsin-like elastase family member 2A	ELA2A	P08217
CELA3B.6357.83	Chymotrypsin-like elastase family member 3B	ELA3B	P08861
CELF2.7245.2	CUGBP Elav-like family member 2	CELF2	O95319
CEMIP2.8992.1	Transmembrane protein 2	TMEM2	Q9UHN6
CENPV.8817.29	Centromere protein V	CENPV	Q7Z7K6
CENPW.8864.59	Centromere protein W	CENPW	Q5EE01
CEP112.23292.1	Centrosomal protein of 112 kDa	CE112	Q8N8E3
CEP20.21655.18	LisH domain-containing protein FOPNL	FOPNL	Q96NB1
CEP43.21793.4	FGFR1 oncogene partner	FR1OP	O95684
CEP76.23675.16	Centrosomal protein of 76 kDa	CEP76	Q8TAP6
CER1.6230.56	Cerberus	CER1	O95813
CERS5.13494.6	Ceramide synthase 5	CERS5	Q8N5B7
CERT1.13535.2	Collagen type IV alpha-3-binding protein:PH domain	C43BP:PH domain	Q9Y5P4
CERT1.13950.9	Collagen type IV alpha-3-binding protein:StAR-related lipid-transfer domain, isoform 2	C43BP:START domain	Q9Y5P4
CES1.15487.164	Liver carboxylesterase 1	carboxylesterase, liver	P23141
CES1.7182.1	Liver carboxylesterase 1	carboxylesterase, liver	P23141
CES3.25292.4	Carboxylesterase 3	EST3	Q6UWW8
CES3.25292.6	Carboxylesterase 3	EST3	Q6UWW8
CETN1.21106.206	Centrin-1	CETN1	Q12798
CETN2.13078.3	Centrin-2	CETN2	P41208
CETN3.17410.5	Centrin-3	CETN3	O15182
CETP.7131.8	Cholesteryl ester transfer protein	CETP	P11597
CFAP298.24676.105	Uncharacterized protein C21orf59	CU059	P57076
CFAP300.23213.21	Uncharacterized protein C11orf70	CK070	Q9BRQ4
CFAP45.6553.68	Cilia- and flagella-associated protein 45	CCD19	Q9UL16
CFB.4129.72	Complement factor B	Factor B	P00751
CFC1.3294.55	Cryptic protein	CFC1	P0CG37
CFDP1.24706.73	Craniofacial development protein 1	CFDP1	Q9UEE9
CFHR2.15584.9	Complement factor H-related protein 2	FHR2	P36980
CFHR3.16836.1	Complement factor H-related protein 3	FHR3	Q02985
CFHR4.6471.53	Complement factor H-related protein 4	FHR4	Q92496
CFHR5.16055.3	Complement factor H-related protein 5	complement factor H-related 5	Q9BXR6
CFHR5.3666.17	Complement factor H-related protein 5	complement factor H-related 5	Q9BXR6
CFHR5.7885.17	Complement factor H-related protein 5	complement factor H-related 5	Q9BXR6
CFL1.4203.50	Cofilin-1	Cofilin-1	P23528
CFL2.15339.32	Cofilin-2	COF2	Q9Y281
CFTR.7717.95	Cystic fibrosis transmembrane conductance regulator	CFTR	P13569
CGA.14056.4	Glycoprotein hormones alpha chain	Glycoprotein hormones a-chain	P01215
CGA.CGB3.CGB7.4914.10	Human Chorionic Gonadotropin	HCG	P01215|P0DN86|P0DN87
CGA.FSHB.3032.11	Follicle stimulating hormone	FSH	P01215|P01225
CGA.LHB.2953.31	Luteinizing hormone	Luteinizing hormone	P01215|P01229
CGA.TSHB.3521.16	Thyroid Stimulating Hormone	TSH	P01215|P01222
CGB2.6213.10	Choriogonadotropin subunit beta variant 2	CGB2	Q6NT52
CGB3.21391.17	Choriogonadotropin subunit beta 3	b-CF	P0DN86
CGREF1.6257.56	Cell growth regulator with EF hand domain protein 1	CGRE1	Q99674
CHAC2.21156.5	Putative glutathione-specific gamma-glutamylcyclotransferase 2	CHAC2	Q8WUX2
CHAD.13460.4	Chondroadherin	CHAD	O15335
CHD1L.25072.11	Chromodomain-helicase-DNA-binding protein 1-like	CHD1L	Q86WJ1
CHD7.14005.2	Chromodomain-helicase-DNA-binding protein 7	CHD7	Q9P2D1
CHEK1.2853.68	Serine/threonine-protein kinase Chk1	CHK1	O14757
CHEK2.19328.51	Serine/threonine-protein kinase Chk2	Chk2	O96017
CHEK2.3360.50	Serine/threonine-protein kinase Chk2	Chk2	O96017
CHFR.11320.29	E3 ubiquitin-protein ligase CHFR	CHFR	Q96EP1
CHGA.8476.11	Chromogranin-A	CgA	P10645
CHGB.8235.48	Secretogranin-1	SCG1	P05060
CHI3L1.11104.13	Chitinase-3-like protein 1	YKL-40	P36222
CHI3L2.9383.24	Chitinase-3-like protein 2	CH3L2	Q15782
CHIA.16591.71	Acidic mammalian chitinase	CHIA	Q9BZP6
CHID1.25898.4	Chitinase domain-containing protein 1	CHID1	Q9BWS9
CHIT1.10460.1	Chitotriosidase-1	Chitotriosidase-1	Q13231
CHIT1.3600.2	Chitotriosidase-1	Chitotriosidase-1	Q13231
CHKB.13117.232	Choline/ethanolamine kinase	CHKB	Q9Y259
CHKB.7761.125	Choline/ethanolamine kinase	CHKB	Q9Y259
CHL1.3601.54	Neural cell adhesion molecule L1-like protein	CHL1	O00533
CHL1.8958.51	Neural cell adhesion molecule L1-like protein	CHL1	O00533
CHMP1A.18224.11	Charged multivesicular body protein 1a	CHM1A	Q9HD42
CHMP1B.18207.6	Charged multivesicular body protein 1b	CHM1B	Q7LBR1
CHMP2B.17350.13	Charged multivesicular body protein 2b	CHM2B	Q9UQN3
CHMP3.12508.9	Charged multivesicular body protein 3	CHMP3	Q9Y3E7
CHMP6.21160.4	Charged multivesicular body protein 6	CHMP6	Q96FZ7
CHN1.22430.15	N-chimaerin	CHIN	P15882
CHP1.12458.79	Calcineurin B homologous protein 1	CHP1	Q99653
CHRDL1.3362.61	Chordin-like protein 1	CRDL1	Q9BU40
CHRDL2.6086.15	Chordin-like protein 2	CRDL2	Q6WN34
CHRNA5.21231.3	Neuronal acetylcholine receptor subunit alpha-5	ACHA5	P30532
CHRNB3.20547.5	Neuronal acetylcholine receptor subunit beta-3	ACHB3	Q05901
CHST1.7803.4	Carbohydrate sulfotransferase 1	CHST1	O43916
CHST10.21721.6	Carbohydrate sulfotransferase 10	CHSTA	O43529
CHST11.7779.86	Carbohydrate sulfotransferase 11	CHSTB	Q9NPF2
CHST12.6626.81	Carbohydrate sulfotransferase 12	CHSTC	Q9NRB3
CHST14.7262.191	Carbohydrate sulfotransferase 14	CHSTE	Q8NCH0
CHST15.14097.86	Carbohydrate sulfotransferase 15	ST4S6	Q7LFX5
CHST15.4469.78	Carbohydrate sulfotransferase 15	ST4S6	Q7LFX5
CHST2.18863.176	Carbohydrate sulfotransferase 2	CHST2	Q9Y4C5
CHST2.4428.1	Carbohydrate sulfotransferase 2	CHST2	Q9Y4C5
CHST3.7189.55	Carbohydrate sulfotransferase 3	CHST3	Q7LGC8
CHST4.18876.77	Carbohydrate sulfotransferase 4	CHST4	Q8NCG5
CHST5.7020.13	Carbohydrate sulfotransferase 5	CHST5	Q9GZS9
CHST6.4429.51	Carbohydrate sulfotransferase 6	CHST6	Q9GZX3
CHST9.11646.4	Carbohydrate sulfotransferase 9	Carbohydrate sulfotransferase 9	Q7L1S5
CHTF8.24294.13	Chromosome transmission fidelity protein 8 homolog	CTF8	P0CG13
CIAO1.21178.8	Probable cytosolic iron-sulfur protein assembly protein CIAO1	CIAO1	O76071
CIB1.20423.40	Calcium and integrin-binding protein 1	CIB1	Q99828
CILP2.8841.65	Cartilage intermediate layer protein 2	CILP2	Q8IUL8
CINP.19383.131	Cyclin-dependent kinase 2-interacting protein	CINP	Q9BW66
CIRBP.12724.81	Cold-inducible RNA-binding protein	CIRBP	Q14011
CISD1.7745.3	CDGSH iron-sulfur domain-containing protein 1	ZCD1	Q9NZ45
CISD2.8094.20	CDGSH iron-sulfur domain-containing protein 2	CISD2	Q8N5K1
CKAP2.5345.51	Cytoskeleton-associated protein 2	CKAP2	Q8WWK9
CKAP4.7221.56	Cytoskeleton-associated protein 4	CKAP4	Q07065
CKB.3800.71	Creatine kinase B-type	CK-BB	P12277
CKB.CKM.3714.49	Creatine kinase M-type:Creatine kinase B-type heterodimer	CK-MB	P12277|P06732
CKM.2670.67	Creatine kinase M-type	CK-MM	P06732
CKMT1A.15542.19	Creatine kinase U-type, mitochondrial	KCRU	P12532
CKMT2.18197.97	Creatine kinase S-type, mitochondrial	KCRS	P17540
CKS1B.12530.14	Cyclin-dependent kinases regulatory subunit 1	CKS-1	P61024
CLC.11094.104	Galectin-10	LPPL	Q05315
CLCA1.10496.11	Calcium-activated chloride channel regulator 1	CaCC	A8K7I4
CLCA2.8950.4	Calcium-activated chloride channel regulator 2	CLCA2	Q9UQC9
CLDN1.24641.10	Claudin-1	CLD1	O95832
CLEC10A.10955.4	C-type lectin domain family 10 member A	CLC10	Q8IUN9
CLEC11A.4500.50	Stem cell growth factor-alpha	SCGF-alpha	Q9Y240
CLEC12A.11187.11	C-type lectin domain family 12 member A	CL12A	Q5QGZ9
CLEC1A.21853.3	CLEC-1	CLC1A	Q8NC01
CLEC1B.4332.6	C-type lectin domain family 1 member B	CLC1B	Q9P126
CLEC2A.10953.14	C-type lectin domain family 2 member A	CLC2A	Q6UVW9
CLEC2B.7786.83	C-type lectin domain family 2 member B	CLC2B	Q92478
CLEC2D.7054.87	C-type lectin domain family 2 member D	CLC2D	Q9UHP7
CLEC2L.8242.9	C-type lectin domain family 2 member L	CLC2L	P0C7M8
CLEC3B.5701.81	Tetranectin	Tetranectin	P05452
CLEC4A.8853.2	C-type lectin domain family 4 member A	CLC4A	Q9UMR7
CLEC4C.9094.5	C-type lectin domain family 4 member C	CLC4C	Q8WTT0
CLEC4D.7752.31	C-type lectin domain family 4 member D	CLC4D	Q8WXI8
CLEC4G.10781.19	C-type lectin domain family 4 member G	CLC4G	Q6UXB4
CLEC4G.19765.17	C-type lectin domain family 4 member G	CLC4G	Q6UXB4
CLEC4M.3030.3	C-type lectin domain family 4 member M	DC-SIGNR	Q9H2X3
CLEC6A.6911.103	C-type lectin domain family 6 member A	CLC6A	Q6EIG7
CLEC7A.3603.60	C-type lectin domain family 7 member A	CLC7A	Q9BXN2
CLEC9A.20575.82	C-type lectin domain family 9 member A	CLC9A	Q6UXN8
CLIC1.5013.2	Chloride intracellular channel protein 1	NCC27	O00299
CLIC2.17837.5	Chloride intracellular channel protein 2	CLIC2	O15247
CLIC2.22954.10	Chloride intracellular channel protein 2	CLIC2	O15247
CLIC3.24693.5	Chloride intracellular channel protein 3	CLIC3	O95833
CLIC4.12491.23	Chloride intracellular channel protein 4	CLIC4	Q9Y696
CLIC5.12475.48	Chloride intracellular channel protein 5	CLIC5	Q9NZA1
CLK2.11327.56	Dual specificity protein kinase CLK2	CLK2	P49760
CLMP.10440.26	CXADR-like membrane protein:Extracellular domain	ACAM:ECD	Q9H6B4
CLMP.9585.80	CXADR-like membrane protein:Cytoplasmic domain	ACAM:CD	Q9H6B4
CLN5.8874.53	Ceroid-lipofuscinosis neuronal protein 5:Lumenal domain	CLN5:LD	O75503
CLN5.9795.9	Ceroid-lipofuscinosis neuronal protein 5:Cytoplasmic domain	CLN5:CD	O75503
CLNK.25501.128	Cytokine-dependent hematopoietic cell linker	CLNK	Q7Z7G1
CLPP.17196.5	ATP-dependent Clp protease proteolytic subunit, mitochondrial	ClpP endopeptidase	Q16740
CLPS.5749.53	Colipase	COL	P04118
CLPSL1.9526.3	Colipase-like protein 1	COLL1	A2RUU4
CLPSL2.7767.1	Colipase-like protein 2	CF126	Q6UWE3
CLSTN1.15521.4	Calsyntenin-1	Alcadein alpha-1	O94985
CLSTN3.6291.55	Calsyntenin-3	Alcadein-beta	Q9BQT9
CLTC.13711.10	Clathrin heavy chain 1	CLH1	Q00610
CLUH.24941.14	Clustered mitochondria protein homolog	CLU	O75153
CLUL1.21492.19	Clusterin-like protein 1	CLUL1	Q15846
CLYBL.23541.61	Citrate lyase subunit beta-like protein, mitochondrial	CLYBL	Q8N0X4
CMA1.3423.59	Chymase	Chymase	P23946
CMBL.19115.13	Carboxymethylenebutenolidase homolog	CMBL	Q96DG6
CMC4.21133.33	Cx9C motif-containing protein 4	CMC4	P56277
CMIP.25100.11	C-Maf-inducing protein	CMIP	Q8IY22
CMPK1.18243.9	UMP-CMP kinase	Cytidylate kinase	P30085
CMPK1.8312.139	UMP-CMP kinase	Cytidylate kinase	P30085
CMTM4.23269.40	CKLF-like MARVEL transmembrane domain-containing protein 4	CKLF4	Q8IZR5
CMTR1.24431.32	Cap-specific mRNA (nucleoside-2'-O-)-methyltransferase 1	CMTR1	Q8N1G2
CNDP1.5456.59	Beta-Ala-His dipeptidase	CNDP1	Q96KN2
CNDP1.7870.8	Beta-Ala-His dipeptidase	CNDP1	Q96KN2
CNDP2.3192.3	Cytosolic non-specific dipeptidase	Glutamate carboxypeptidase	Q96KP4
CNEP1R1.13532.25	Nuclear envelope phosphatase-regulatory subunit 1	NEPR1	Q8N9A8
CNGA2.12872.35	Cyclic nucleotide-gated olfactory channel	CNGA2	Q16280
CNGB1.24462.4	Cyclic nucleotide-gated cation channel beta-1	CNGB1	Q14028
CNMD.9928.125	Leukocyte cell-derived chemotaxin 1	LECT1	O75829
CNN1.15566.10	Calponin-1	Calponin-1	P51911
CNN2.18877.15	Calponin-2	CNN2	Q99439
CNOT1.13482.14	CCR4-NOT transcription complex subunit 1	CNOT1	A5YKK6
CNOT9.8975.26	Cell differentiation protein RCD1 homolog	RCD1	Q92600
CNP.6609.22	2',3'-cyclic-nucleotide 3'-phosphodiesterase	CN37	P09543
CNPY3.17327.3	Protein canopy homolog 3	CNPY3	Q9BT09
CNRIP1.18218.48	CB1 cannabinoid receptor-interacting protein 1	CB032	Q96F85
CNTF.3489.9	Ciliary neurotrophic factor	CNTF	P26441
CNTFR.14101.2	Ciliary neurotrophic factor receptor subunit alpha	CNTFR alpha	P26992
CNTFR.2711.6	Ciliary neurotrophic factor receptor subunit alpha	CNTFR alpha	P26992
CNTN1.2974.61	Contactin-1	contactin-1	Q12860
CNTN3.20586.18	Contactin-3	CNTN3	Q9P232
CNTN4.3298.52	Contactin-4	Contactin-4	Q8IWV2
CNTN5.3299.29	Contactin-5	Contactin-5	O94779
CNTN6.20561.15	Contactin-6	CNTN6	Q9UQ52
CNTNAP2.6965.19	Contactin-associated protein-like 2	CNTP2	Q9UHC6
CNTNAP5.9044.1	Contactin-associated protein-like 5	CNTP5	Q8WYK1
COA3.7888.58	Cytochrome c oxidase assembly factor 3 homolog, mitochondrial	CCD56	Q9Y2R0
COA7.23258.56	Cytochrome c oxidase assembly factor 7	COA7	Q96BR5
COASY.21207.1	Bifunctional coenzyme A synthase	COASY	Q13057
COCH.7227.75	Cochlin	COCH	O43405
COG8.9543.131	Conserved oligomeric Golgi complex subunit 8	COG8	Q96MW5
COL10A1.15653.9	Collagen alpha-1(X) chain	COAA1	Q03692
COL11A2.11278.4	Collagen alpha-2(XI) chain	COL11A2	P13942
COL13A1.6570.1	Collagen alpha-1(XIII) chain	CODA1	Q5TAT6
COL15A1.8974.172	Collagen alpha-1(XV) chain	COFA1	P39059
COL18A1.2201.17	Endostatin	Endostatin	P39060
COL1A1.11140.56	Collagen alpha-1(I) chain:C-term propeptide	CO1A1:C-term propeptide	P02452
COL1A1.13484.69	Collagen alpha-1(I) chain:N-term propeptide	CO1A1:N-term propeptide	P02452
COL20A1.8804.39	Collagen alpha-1(XX) chain	COKA1	Q9P218
COL23A1.4543.65	Collagen alpha-1(XXIII) chain	CONA1	Q86Y22
COL25A1.7006.4	Collagen alpha-1(XXV) chain	COPA1	Q9BXS0
COL28A1.10702.1	Collagen alpha-1(XXVIII) chain	COSA1	Q2UY09
COL2A1.15569.15	Collagen Type II	Collagen II	P02458
COL2A1.18875.125	Chondrocalcin	Chondrocalcin	P02458
COL3A1.18880.81	Collagen Type III	Collagen Type III	P02461
COL5A1.22047.46	Collagen alpha-1(V) chain	CO5A1	P20908
COL6A1.11150.3	Collagen alpha-1(VI) chain	Collagen a1(VI)	P12109
COL6A2.16753.46	Collagen alpha-2(VI) chain	CO6A2	P12110
COL6A3.11196.31	Collagen alpha-3(VI) chain:Bovine pancreatic trypsin inhibitor/Kunitz inhibitor domain, isoform 1	Collagen alpha-3(VI):BPTI/Kunitz inhibitor	P12111
COL6A5.11155.16	Collagen alpha-5(VI) chain	CO6A5	A8TX70
COL8A1.4807.13	Collagen alpha-1(VIII) chain	CO8A1	P27658
COL9A1.15466.30	Collagen alpha-1(IX) chain	CO9A1	P20849
COL9A1.6631.17	Collagen alpha-1(IX) chain	CO9A1	P20849
COL9A3.20175.17	Collagen alpha-3(IX) chain	CO9A3	Q14050
COLEC10.6558.5	Collectin-10	COL10	Q9Y6Z7
COLEC11.4430.44	Collectin-11	Collectin Kidney 1	Q9BWP8
COLEC12.5457.5	Collectin-12	COLEC12	Q5KU26
COLEC12.9787.23	Collectin-12	COLEC12	Q5KU26
COLGALT1.5638.23	Procollagen galactosyltransferase 1	GT251	Q8NBJ5
COLGALT2.7234.12	Procollagen galactosyltransferase 2	GT252	Q8IYK4
COMMD1.12509.115	COMM domain-containing protein 1	COMD1	Q8N668
COMMD5.24704.38	COMM domain-containing protein 5	COMD5	Q9GZQ3
COMMD6.20396.70	COMM domain-containing protein 6	COMD6	Q7Z4G1
COMMD7.2823.7	COMM domain-containing protein 7	COMMD7	Q86VX2
COMMD8.21507.48	COMM domain-containing protein 8	COMD8	Q9NX08
COMMD9.17683.2	COMM domain-containing protein 9	COMD9	Q9P000
COMP.8043.153	Cartilage oligomeric matrix protein	COMP	P49747
COMT.18382.109	Catechol O-methyltransferase	Catechol O-methyltransferase	P21964
COMTD1.23253.5	Catechol O-methyltransferase domain-containing protein 1	CMTD1	Q86VU5
COPB2.24459.15	Coatomer subunit beta'	COPB2	P35606
COPE.19310.81	Coatomer subunit epsilon	COPE	O14579
COPS2.14029.42	COP9 signalosome complex subunit 2	CSN2	P61201
COPS5.24725.4	COP9 signalosome complex subunit 5	CSN5	Q92905
COPS7B.12384.92	COP9 signalosome complex subunit 7b	CSN7B	Q9H9Q2
COPS8.22119.18	COP9 signalosome complex subunit 8	CSN8	Q99627
COQ10A.21457.141	Coenzyme Q-binding protein COQ10 homolog A, mitochondrial	CQ10A	Q96MF6
COQ5.22112.30	2-methoxy-6-polyprenyl-1,4-benzoquinol methylase, mitochondrial	COQ5	Q5HYK3
COQ6.22113.2	Ubiquinone biosynthesis monooxygenase COQ6, mitochondrial	COQ6	Q9Y2Z9
COQ7.21499.17	5-demethoxyubiquinone hydroxylase, mitochondrial	COQ7	Q99807
COQ8B.9794.17	AarF domain-containing protein kinase 4	ADCK4	Q96D53
COQ9.20374.41	Ubiquinone biosynthesis protein COQ9, mitochondrial	COQ9	O75208
COTL1.4905.63	Coactosin-like protein	Coactosin-like protein	Q14019
COX19.23575.58	Cytochrome c oxidase assembly protein COX19	COX19	Q49B96
COX4I2.7850.1	Cytochrome c oxidase subunit 4 isoform 2, mitochondrial	COX42	Q96KJ9
COX5A.18226.148	Cytochrome c oxidase subunit 5A, mitochondrial	COX5A	P20674
COX5B.7887.57	Cytochrome c oxidase subunit 5B, mitochondrial	COX5B	P10606
COX6C.8903.1	Cytochrome c oxidase subunit 6C	COX6C	P09669
COX7A2L.9590.10	Cytochrome c oxidase subunit 7A-related protein, mitochondrial	COX7R	O14548
CP.17453.34	Ceruloplasmin	Ceruloplasmin	P00450
CPA1.19760.26	Carboxypeptidase A1	CBPA1	P15085
CPA1.23981.172	Carboxypeptidase A1	CBPA1	P15085
CPA2.9276.7	Carboxypeptidase A2	CBPA2	P48052
CPA4.9267.2	Carboxypeptidase A4	CBPA4	Q9UI42
CPB1.15375.49	Carboxypeptidase B	Carboxypeptidase B1	P15086
CPB1.6356.3	Carboxypeptidase B	Carboxypeptidase B1	P15086
CPB2.3518.54	Carboxypeptidase B2	TAFI	Q96IY4
CPD.7917.17	Carboxypeptidase D	CBPD	O75976
CPE.5343.74	Carboxypeptidase E	CBPE	P16870
CPE.6024.68	Carboxypeptidase E	CBPE	P16870
CPLX2.15321.8	Complexin-2	CPLX2	Q6PUV4
CPLX3.21536.65	Complexin-3	CPLX3	Q8WVH0
CPM.7768.10	Carboxypeptidase M	CBPM	P14384
CPM.9416.77	Carboxypeptidase M	CBPM	P14384
CPN1.7142.5	Carboxypeptidase N catalytic chain	CBPN	P15169
CPN2.6415.90	Carboxypeptidase N subunit 2	CPN2	P22792
CPNE1.11602.12	Copine-1:Von Willebrand factor type A domain	CPNE1:VWFA	Q99829
CPNE1.5346.24	Copine-1:Ca2+-dependent membrane-targeting module domains 1 and 2	CPNE1:C2, 1 and 2	Q99829
CPNE6.23689.52	Copine-6	CPNE6	O95741
CPNE7.24277.22	Copine-7	CPNE7	Q9UBL6
CPOX.18241.18	Oxygen-dependent coproporphyrinogen-III oxidase, mitochondrial	HEM6	P36551
CPPED1.21108.5	Uncharacterized metallophosphoesterase CSTP1	CSTP1	Q9BRF8
CPQ.9394.19	Carboxypeptidase Q	Aminopeptidase	Q9Y646
CPT1B.11709.29	Carnitine O-palmitoyltransferase 1, muscle isoform	CPT1B	Q92523
CPTP.20385.21	Ceramide-1-phosphate transfer protein	CPTP	Q5TA50
CPVL.8891.7	Probable serine carboxypeptidase CPVL	CPVL	Q9H3G5
CPXM1.6255.74	Probable carboxypeptidase X1	CPXM1	Q96SM3
CPZ.6493.9	Carboxypeptidase Z	CBPZ	Q66K79
CR1.19556.12	Complement receptor type 1	Complement receptor type 1	P17927
CRABP1.11967.23	Cellular retinoic acid-binding protein 1	RABP1	P29762
CRABP2.11696.7	Cellular retinoic acid-binding protein 2	RABP2	P29373
CRACR2A.24304.3	EF-hand calcium-binding domain-containing protein 4B	EFC4B	Q9BSW2
CRADD.15322.35	Death domain-containing protein CRADD	CRADD	P78560
CRAT.12637.7	Carnitine O-acetyltransferase	CACP	P43155
CRCP.17771.35	DNA-directed RNA polymerase III subunit RPC9	RPC9	O75575
CREB1.20128.1	cAMP response element-binding protein	CREB1	P16220
CREB3L1.11198.37	Cyclic AMP-responsive element-binding protein 3-like protein 1	CR3L1	Q96BA8
CREB3L2.17336.54	Cyclic AMP-responsive element-binding protein 3-like protein 2	CR3L2	Q70SY1
CREB3L4.11308.8	Cyclic AMP-responsive element-binding protein 3-like protein 4	CR3L4	Q8TEY5
CREBBP.13614.6	CREB-binding protein	CREB-binding protein	Q92793
CREBL2.22115.2	cAMP-responsive element-binding protein-like 2	CRBL2	O60519
CREBZF.21134.9	CREB/ATF bZIP transcription factor	ZHANG	Q9NS37
CREG1.9357.4	Protein CREG1	CREG1	O75629
CRELD1.7628.40	Cysteine-rich with EGF-like domain protein 1	CREL1	Q96HD1
CREM.22116.9	cAMP-responsive element modulator	CREM	Q03060
CRH.19637.9	Corticoliberin	CRH	P06850
CRH.5614.44	Corticoliberin	CRH	P06850
CRHBP.6039.24	Corticotropin-releasing factor-binding protein	CRHBP	P24387
CRIM1.15492.1	Cysteine-rich motor neuron 1 protein:Extracellular domain	CRIM1:ECD	Q9NZV1
CRIM1.6502.50	Cysteine-rich motor neuron 1 protein:Extracellular domain	CRIM1:ECD	Q9NZV1
CRIM1.8699.43	Cysteine-rich motor neuron 1 protein:Cytoplasmic domain	CRIM1:CD	Q9NZV1
CRIP2.9053.16	Cysteine-rich protein 2	CRIP2	P52943
CRIPT.19294.26	Cysteine-rich PDZ-binding protein	CRIPT	Q9P021
CRISP2.9282.12	Cysteine-rich secretory protein 2	CRIS2	P16562
CRISP3.3187.52	Cysteine-rich secretory protein 3	CRIS3	P54108
CRISPLD2.5691.2	Cysteine-rich secretory protein LCCL domain-containing 2	CRLD2	Q9H0B8
CRK.4976.57	Adapter molecule crk	CRK	P46108
CRKL.9877.28	Crk-like protein	CRKL	P46109
CRLF1.14747.9	Cytokine receptor-like factor 1	CRLF1	O75462
CRLF1.CLCF1.2607.54	Cytokine receptor-like factor 1:Cardiotrophin-like cytokine factor 1 Complex	CLF-1/CLC Complex	O75462|Q9UBD9
CRLF2.13694.24	Cytokine receptor-like factor 2	TSLP R	Q9HC73
CRLF2.2746.56	Cytokine receptor-like factor 2	TSLP R	Q9HC73
CRLF3.25052.3	Cytokine receptor-like factor 3	CRLF3	Q8IUI8
CRMP1.18323.39	Dihydropyrimidinase-related protein 1	DRP-1	Q14194
CRNN.17738.7	Cornulin	CRNN	Q9UBG3
CROT.13929.27	Peroxisomal carnitine O-octanoyltransferase	OCTC	Q9UKG9
CRPPA.24319.19	D-ribitol-5-phosphate cytidylyltransferase	ISPD	A4D126
CRTAM.7968.15	Cytotoxic and regulatory T-cell molecule	CRTAM	O95727
CRTC3.25901.3	CREB-regulated transcription coactivator 3	CRTC3	Q6UUV7
CRYAA.10087.10	Alpha-crystallin A chain	Alpha crystallin A chain	P02489
CRYBA2.23354.12	Beta-crystallin A2	CRBA2	P53672
CRYBB1.17751.68	Beta-crystallin B1	CRBB1	P53674
CRYBB2.10000.28	Beta-crystallin B2	CRBB2	P43320
CRYBB3.23262.11	Beta-crystallin B3	CRBB3	P26998
CRYGA.24449.11	Gamma-crystallin A	CRGA	P11844
CRYGC.18203.9	Gamma-crystallin C	CRGC	P07315
CRYGD.12366.16	Gamma-crystallin D	CRGD	P07320
CRYGS.19311.15	Beta-crystallin S	CRBS	P22914
CRYL1.24643.21	Lambda-crystallin homolog	CRYL1	Q9Y2S2
CRYZ.13983.27	Quinone oxidoreductase	QOR	Q08257
CRYZL1.9207.60	Quinone oxidoreductase-like protein 1	QORL1	O95825
CS.18309.18	Citrate synthase, mitochondrial	CISY	O75390
CSAG1.5716.49	Putative chondrosarcoma-associated gene 1 protein	CSAG1	Q6PB30
CSAG2.22118.7	Chondrosarcoma-associated gene 2/3 protein	CSAG2	Q9Y5P2
CSDC2.12754.14	Cold shock domain-containing protein C2	CSDC2	Q9Y534
CSDE1.12735.39	Cold shock domain-containing protein E1	CSDE1	O75534
CSF1.10741.22	Macrophage colony-stimulating factor 1	CSF-1	P09603
CSF1.3738.54	Macrophage colony-stimulating factor 1	CSF-1	P09603
CSF1R.13682.47	Macrophage colony-stimulating factor 1 receptor	M-CSF R	P07333
CSF1R.2638.12	Macrophage colony-stimulating factor 1 receptor	M-CSF R	P07333
CSF2.4697.59	Granulocyte-macrophage colony-stimulating factor	GM-CSF	P04141
CSF2RA.10438.19	Granulocyte-macrophage colony-stimulating factor receptor subunit alpha	CSF2R	P15509
CSF2RB.10512.13	Cytokine receptor common subunit beta:Extracellular domain	IL3RB:ECD	P32927
CSF2RB.11137.43	Cytokine receptor common subunit beta:Cytoplasmic domain	IL3RB:CD	P32927
CSF3.4840.73	Granulocyte colony-stimulating factor	G-CSF	P09919
CSF3.8952.65	Granulocyte colony-stimulating factor	G-CSF	P09919
CSF3R.2719.3	Granulocyte colony-stimulating factor receptor	G-CSF-R	Q99062
CSGALNACT2.10772.21	Chondroitin sulfate N-acetylgalactosaminyltransferase 2	CGAT2	Q8N6G5
CSH1.CSH2.13103.125	Chorionic somatomammotropin hormone	CSH	P0DML2|P0DML3
CSH1.CSH2.6229.13	Chorionic somatomammotropin hormone	CSH	P0DML2|P0DML3
CSK.3363.31	Tyrosine-protein kinase CSK	CSK	P41240
CSMD1.9598.23	CUB and sushi domain-containing protein 1	CSMD1	Q96PZ7
CSMD2.9971.5	CUB and sushi domain-containing protein 2	CSMD2	Q7Z408
CSNK1A1L.22484.17	Casein kinase I isoform alpha-like	KC1AL	Q8N752
CSNK1D.11289.31	Casein kinase I isoform delta	KC1D	P48730
CSNK1G1.20130.144	Casein kinase I isoform gamma-1	KC1G1	Q9HCP0
CSNK1G2.12653.13	Casein kinase I isoform gamma-2	CSNK1G2	P78368
CSNK1G2.17436.193	Casein kinase I isoform gamma-2	CSNK1G2	P78368
CSNK2A1.3427.63	Casein kinase II subunit alpha	CSK21	P68400
CSNK2A1.5224.20	Casein kinase II subunit alpha	CSK21	P68400
CSNK2A1.CSNK2B.5225.50	Casein kinase II 2-alpha:2-beta heterotetramer	CK2-A1:B	P68400|P67870
CSNK2A2.13681.173	Casein kinase II subunit alpha'	CSK22	P19784
CSNK2A2.CSNK2B.5226.36	Casein kinase II 2-alpha':2-beta heterotetramer	CK2-A2:B	P19784|P67870
CSNK2B.11330.15	Casein kinase II subunit beta	CSK2B	P67870
CSPG4.8951.162	Chondroitin sulfate proteoglycan 4	CSPG4	Q6UVK1
CSRP1.15529.33	Cysteine and glycine-rich protein 1	Cysteine-rich protein 1	P21291
CSRP2.12968.2	Cysteine and glycine-rich protein 2	CSRP2	Q16527
CSRP3.9171.11	Cysteine and glycine-rich protein 3	CSRP3	P50461
CST1.5459.33	Cystatin-SN	CYTN	P01037
CST2.4324.33	Cystatin-SA	CYTT	P09228
CST3.2609.59	Cystatin-C	Cystatin C	P01034
CST4.14076.74	Cystatin-S	Cystatin-S	P01036
CST5.13661.193	Cystatin-D	CYTD	P28325
CST5.3803.10	Cystatin-D	CYTD	P28325
CST6.14711.27	Cystatin-M	Cystatin M	Q15828
CST7.14038.130	Cystatin-F	CYTF	O76096
CST7.3302.58	Cystatin-F	CYTF	O76096
CST8.10572.65	Cystatin-8	CST8	O60676
CSTB.19768.13	Cystatin B	Cystatin B	P04080
CSTF1.24055.44	Cleavage stimulation factor 50 kDa subunit	CSTF1	Q05048
CSTL1.6368.9	Cystatin-like 1	CST1L	Q9H114
CT45A1.24667.27	Cancer/testis antigen family 45 member A1	CT451	Q5HYN5
CT45A3.24473.11	Cancer/testis antigen family 45 member A3	CT453	Q8NHU0
CT55.9363.11	Cancer/testis antigen 55	CX048	Q8WUE5
CT83.23579.3	Kita-kyushu lung cancer antigen 1	KKLC1	Q5H943
CTAG1A.23586.32	Cancer/testis antigen 1B	Cancer/testis antigen 1B	P78358
CTAG1A.6931.10	Cancer/testis antigen 1	CTAG1A	P78358
CTBP1.11217.16	C-terminal-binding protein 1	CTBP1	Q13363
CTCF.14624.51	Transcriptional repressor CTCF	CTCF	P49711
CTDSP1.21166.1	Carboxy-terminal domain RNA polymerase II polypeptide A small phosphatase 1	CTDS1	Q9GZU7
CTDSPL.20929.4	CTD small phosphatase-like protein	CTDSL	O15194
CTF1.13732.79	Cardiotrophin-1	Cardiotrophin-1	Q16619
CTF1.2889.37	Cardiotrophin-1	Cardiotrophin-1	Q16619
CTH.21599.6	Cystathionine gamma-lyase	CGL	P32929
CTHRC1.15467.10	Collagen triple helix repeat-containing protein 1	CTHR1	Q96CG8
CTHRC1.6236.51	Collagen triple helix repeat-containing protein 1	CTHR1	Q96CG8
CTLA4.3022.4	Cytotoxic T-lymphocyte protein 4	CTLA-4	P16410
CTNNA1.24426.15	Catenin alpha-1	CTNA1	P35221
CTNNA1.24426.191	Catenin alpha-1	CTNA1	P35221
CTNNA2.9872.23	Catenin alpha-2	CTNA2	P26232
CTNNA3.25283.2	Catenin alpha-3	CTNA3	Q9UI47
CTNNB1.8418.30	Catenin beta-1	b-Catenin	P35222
CTNNB1.8424.269	Catenin beta-1	b-Catenin	P35222
CTNNB1.9842.2	Catenin beta-1	b-Catenin	P35222
CTNNBIP1.21600.10	Beta-catenin-interacting protein 1	CNBP1	Q9NSA3
CTPS1.23705.42	CTP synthase 1	PYRG1	P17812
CTRB1.5671.1	Chymotrypsinogen B	Chymotrypsin	P17538
CTRB2.5648.28	Chymotrypsinogen B2	CTRB2	Q6GPI1
CTRC.5626.20	Chymotrypsin-C	CTRC	Q99895
CTRL.9229.9	Chymotrypsin-like protease CTRL-1	CTRL	P40313
CTSB.3061.61	Cathepsin B	Cathepsin B	P07858
CTSB.8007.19	Cathepsin B	Cathepsin B	P07858
CTSC.13730.18	Dipeptidyl peptidase 1	CATC	P53634
CTSC.3178.5	Dipeptidyl peptidase 1	CATC	P53634
CTSD.5508.62	Cathepsin D	Cathepsin D	P07339
CTSE.15376.134	Cathepsin E	CATE	P14091
CTSF.8393.121	Cathepsin F	CATF	Q9UBX1
CTSF.9212.22	Cathepsin F	CATF	Q9UBX1
CTSG.2431.17	Cathepsin G	Cathepsin G	P08311
CTSH.8465.52	Cathepsin H	Cathepsin H	P09668
CTSH.8644.46	Cathepsin H	Cathepsin H	P09668
CTSK.9443.137	Cathepsin K	cathepsin K	P43235
CTSO.9264.11	Cathepsin O	CATO	P43234
CTSS.3181.50	Cathepsin S	Cathepsin S	P25774
CTSV.3364.76	Cathepsin L2	Cathepsin V	O60911
CTSZ.4971.1	Cathepsin Z	CATZ	Q9UBR2
CUBN.12904.180	cubilin	cubilin	O60494
CUEDC1.21149.27	CUE domain-containing protein 1	CUED1	Q9NWM3
CUL1.17797.1	Cullin-1	CUL1	Q13616
CUL3.10045.47	Cullin-3	CUL3	Q13618
CUL4B.13743.56	Cullin-4B	CUL4B	Q13620
CUL9.12991.49	Cullin-9	CUL9	Q8IWT3
CUTC.15315.64	Copper homeostasis protein cutC homolog	CUTC	Q9NTM9
CUZD1.7943.16	CUB and zona pellucida-like domain-containing protein 1	CUZD1	Q86UP6
CWF19L1.23686.44	CWF19-like protein 1	C19L1	Q69YN2
CX3CL1.2827.23	Fractalkine	Fractalkine/CX3CL-1	P78423
CXADR.11204.80	Coxsackievirus and adenovirus receptor	CXAR	P78310
CXCL11.18171.25	C-X-C motif chemokine 11	I-TAC	O14625
CXCL11.3038.9	C-X-C motif chemokine 11	I-TAC	O14625
CXCL12.2330.2	Stromal cell-derived factor 1	SDF-1	P48061
CXCL12.3516.60	Stromal cell-derived factor 1	SDF-1	P48061
CXCL14.5730.60	C-X-C motif chemokine 14	BRAK	O95715
CXCL16.2436.49	C-X-C motif chemokine 16	CXCL16, soluble	Q9H2A7
CXCL17.9495.10	C-X-C motif chemokine 17	VCC1	Q6UXB2
CXCL2.22972.26	Gro-beta	Gro-b	P19875
CXCL2.3148.49	Gro-beta	Gro-b	P19875
CXCL3.2986.49	Gro-gamma	Gro-g	P19876
CXCL5.2979.8	C-X-C motif chemokine 5	ENA-78	P42830
CXCL6.3495.15	C-X-C motif chemokine 6	GCP-2	P80162
CXCL8.3447.64	Interleukin-8	IL-8	P10145
CXCL9.11593.21	C-X-C motif chemokine 9	MIG	Q07325
CXCL9.9188.119	C-X-C motif chemokine 9	MIG	Q07325
CXorf38.24707.6	Uncharacterized protein CXorf38	CX038	Q8TB03
CYB561D1.13377.3	Cytochrome b561 domain-containing protein 1	C56D1	Q8N8Q1
CYB5A.11287.14	Cytochrome b5	Cytochrome b5	P00167
CYB5D2.10924.258	Neuferricin	NEUFC	Q8WUJ1
CYB5R1.18255.6	NADH-cytochrome b5 reductase 1	NB5R1	Q9UHQ9
CYB5R2.19143.38	NADH-cytochrome b5 reductase 2	NB5R2	Q6BCY4
CYB5R3.7215.18	NADH-cytochrome b5 reductase 3	NADH-cytochrome b5 reductase	P00387
CYB5R4.24959.20	Cytochrome b5 reductase 4	NB5R4	Q7L1T6
CYBC1.25259.7	Uncharacterized protein C17orf62	CQ062	Q9BQA9
CYBRD1.24682.35	Cytochrome b reductase 1	CYBR1	Q53TN4
CYCS.2942.50	Cytochrome c	Cytochrome c	P99999
CYGB.11546.7	Cytoglobin	CYGB	Q8WWM9
CYLD.21765.10	Ubiquitin carboxyl-terminal hydrolase CYLD	CYLD	Q9NQC7
CYP2C19.25464.1	Cytochrome P450 2C19	CP2CJ	P33261
CYP3A4.2943.5	Cytochrome P450 3A4	Cytochrome P450 3A4	P08684
CYP3A4.7879.12	Cytochrome P450 3A4	Cytochrome P450 3A4	P08684
CYREN.21327.12	Modulator of retrovirus infection homolog	MRI	Q9BWK5
CYRIA.23523.14	Protein FAM49A	FA49A	Q9H0Q0
CYRIB.19176.27	Protein FAM49B	FA49B	Q9NUQ9
CYSRT1.25220.8	Cysteine-rich tail protein 1	CRTP1	A8MQ03
CYTH1.21239.31	Cytohesin-1	CYH1	Q15438
CYTH2.12533.135	Cytohesin-2	CYH2	Q99418
CYTH3.21365.5	Cytohesin-3	CYH3	O43739
CYTIP.13612.7	Cytohesin-interacting protein	CYTIP	O60759
DAB2.21963.48	Disabled homolog 2	DAB2	P98082
DAG1.23176.17	Beta-dystroglycan	Beta-dystroglycan	Q14118
DAG1.8369.102	Dystroglycan	DAG1	Q14118
DAO.19120.33	D-amino-acid oxidase	OXDA	P14920
DAP.19141.22	Death-associated protein 1	DAP1	P51397
DAPK1.13955.33	Death-associated protein kinase 1	DAPK1	P53355
DAPK2.4355.13	Death-associated protein kinase 2	DAPK2	Q9UIK4
DAPK3.24261.202	Death-associated protein kinase 3	DAPK3	O43293
DARS1.12675.14	Aspartate--tRNA ligase, cytoplasmic	SYDC	P14868
DARS2.12395.86	Aspartate--tRNA ligase, mitochondrial	SYDM	Q6PI48
DAXX.25306.51	DAXX	DAXX	Q9UER7
DAZAP1.23401.3	DAZ-associated protein 1	DAZP1	Q96EP5
DBI.16919.1	Acyl-CoA-binding protein	ACBP	P07108
DBNDD1.20970.14	Dysbindin domain-containing protein 1	DBND1	Q9H9R9
DBNDD2.21122.3	Dysbindin domain-containing protein 2	DBND2	Q9BQY9
DBT.23673.9	Lipoamide acyltransferase component of branched-chain alpha-keto acid dehydrogenase complex, mitochondrial	ODB2	P11182
DCAF11.22120.4	DDB1- and CUL4-associated factor 11	DCA11	Q8TEB1
DCAF12.22121.43	DDB1- and CUL4-associated factor 12	DCA12	Q5T6F0
DCAF5.11283.13	DDB1- and CUL4-associated factor 5	DCAF5	Q96JK2
DCBLD1.9402.18	Discoidin, CUB and LCCL domain-containing protein 1	DCBD1	Q8N8Z6
DCC.21685.29	DCC	DCC	P43146
DCK.9836.20	Deoxycytidine kinase	DCK	P27707
DCLK1.17156.72	Serine/threonine-protein kinase DCLK1	DCAK1	O15075
DCLK3.7826.1	Serine/threonine-protein kinase DCLK3	DCLK3	Q9C098
DCN.2666.53	Decorin	Bone proteoglycan II	P07585
DCP1A.14008.22	mRNA-decapping enzyme 1A	DCP1A	Q9NPI6
DCP1B.12715.30	mRNA-decapping enzyme 1B	DCP1B	Q8IZD4
DCPS.20106.80	Scavenger mRNA-decapping enzyme DcpS	DCPS	Q96C86
DCT.21390.68	L-dopachrome tautomerase	L-dopachrome tautomerase	P40126
DCTD.17756.69	Deoxycytidylate deaminase	DCTD	P32321
DCTN2.5879.51	Dynactin subunit 2	Dynactin subunit 2	Q13561
DCTPP1.4314.12	dCTP pyrophosphatase 1	XTP3A	Q9H773
DCUN1D2.19511.8	DCN1-like protein 2	DCNL2	Q6PH85
DCUN1D3.13553.4	DCN1-like protein 3	DCNL3	Q8IWE4
DCXR.17758.79	L-xylulose reductase	DCXR	Q7Z4W1
DDAH1.19392.6	N(G),N(G)-dimethylarginine dimethylaminohydrolase 1	DDAH1	O94760
DDC.3538.26	Aromatic-L-amino-acid decarboxylase	dopa decarboxylase	P20711
DDHD2.25499.37	Phospholipase DDHD2	DDHD2	O94830
DDI1.23648.36	Protein DDI1 homolog 1	DDI1	Q8WTU0
DDI2.25446.34	Protein DDI1 homolog 2	DDI2	Q5TDH0
DDIT3.19119.10	DNA damage-inducible transcript 3 protein	DDIT3	P35638
DDIT4.17817.22	DNA damage-inducible transcript 4 protein	DDIT4	Q9NX09
DDOST.17161.1	Dolichyl-diphosphooligosaccharide--protein glycosyltransferase 48 kDa subunit	OST48	P39656
DDR1.11836.144	Epithelial discoidin domain-containing receptor 1	discoidin domain receptor 1	Q08345
DDR1.4122.12	Epithelial discoidin domain-containing receptor 1	discoidin domain receptor 1	Q08345
DDR2.15381.45	Discoidin domain-containing receptor 2	Discoidin domain receptor 2	Q16832
DDRGK1.23559.10	DDRGK domain-containing protein 1	DDRGK	Q96HY6
DDT.19237.17	D-dopachrome decarboxylase	D-dopachrome decarboxylase	P30046
DDX1.25092.32	ATP-dependent RNA helicase DDX1	DDX1	Q92499
DDX19A.18813.15	ATP-dependent RNA helicase DDX19A	DD19A	Q9NUU7
DDX23.13946.8	Probable ATP-dependent RNA helicase DDX23	DDX23	Q9BUQ8
DDX25.13984.23	ATP-dependent RNA helicase DDX25	DDX25	Q9UHL0
DDX39B.9742.59	Spliceosome RNA helicase DDX39B	BAT1	Q13838
DDX46.14216.35	Probable ATP-dependent RNA helicase DDX46	DDX46	Q7L014
DDX58.12382.2	Probable ATP-dependent RNA helicase DDX58	DDX58	O95786
DDX6.12869.68	Probable ATP-dependent RNA helicase DDX6	DDX6	P26196
DEAF1.6369.82	Deformed epidermal autoregulatory factor 1 homolog	DEAF1	O75398
DECR1.12687.2	2,4-dienoyl-CoA reductase, mitochondrial	DECR	Q16698
DECR2.18343.10	Peroxisomal 2,4-dienoyl-CoA reductase	DECR2	Q9NUI1
DEF6.14090.23	Differentially expressed in FDCP 6 homolog	DEFI6	Q9H4E7
DEFA1.19579.5	Neutrophil defensin 1	HNP-1	P59665
DEFA1.9250.87	Neutrophil defensin 1	HNP-1	P59665
DEFA3.20539.4	Neutrophil defensin 3	HNP-3	P59666
DEFA5.16785.45	Defensin-5	HD-5	Q01523
DEFA5.6387.61	Defensin-5	HD-5	Q01523
DEFB1.6629.3	Beta-defensin 1	HBD-1	P60022
DEFB103A.5679.16	Beta-defensin 103	HBD-3	P81534
DEFB104A.5763.67	Beta-defensin 104	HBD-4	Q8WTQ1
DEFB106A.5664.57	Beta-defensin 106	D106A	Q8N104
DEFB107A.6399.52	Beta-defensin 107	D107A	Q8IZN7
DEFB108B.5611.56	Beta-defensin 108B	D108B	Q8NET1
DEFB110.8340.9	Beta-defensin 110	DB110	Q30KQ9
DEFB112.5689.1	Beta-defensin 112	DB112	Q30KQ8
DEFB113.13374.4	Beta-defensin 113	DB113	Q30KQ7
DEFB115.8391.12	Beta-defensin 115	DB115	Q30KQ5
DEFB116.11144.10	Beta-defensin 116	DB116	Q30KQ4
DEFB118.9306.7	Beta-defensin 118	DB118	Q96PH6
DEFB119.8315.5	Beta-defensin 119	DB119	Q8N690
DEFB121.5765.53	Beta-defensin 121	DB121	Q5J5C9
DEFB125.9486.13	Beta-defensin 125	DB125	Q8N687
DEFB127.20543.19	Beta-defensin 127	DB127	Q9H1M4
DEFB128.6360.7	Beta-defensin 128	DB128	Q7Z7B8
DEFB129.8347.222	Beta-defensin 129	DB129	Q9H1M3
DEFB132.9022.49	Beta-defensin 132	DB132	Q7Z7B7
DEFB135.6411.58	Beta-defensin 135	DB135	Q30KP9
DEFB136.9332.6	Beta-defensin 136	DB136	Q30KP8
DENND10.23535.3	Protein FAM45A	FA45A	Q8TCE6
DENR.19287.59	Density-regulated protein	DENR	O43583
DEPP1.7178.59	Protein DEPP	DEPP	Q9NTK1
DERL1.13393.46	Derlin-1	DERL1	Q9BUN8
DES.12030.82	Desmin	Desmin	P17661
DESI1.21204.70	Desumoylating isopeptidase 1	DESI1	Q6ICB0
DFFA.21249.115	DNA fragmentation factor subunit alpha	DFFA	O00273
DGCR2.8055.33	Integral membrane protein DGCR2/IDD	IDD	P98153
DGCR6.9444.70	Protein DGCR6	DGCR6	Q14129
DGKB.12895.28	Diacylglycerol kinase beta	DGKB	Q9Y6T7
DHFR.9823.2	Dihydrofolate reductase	DYR	P00374
DHH.4389.2	Desert hedgehog protein N-product	DHH	O43323
DHODH.21346.71	Dihydroorotate dehydrogenase (quinone), mitochondrial	PYRD	Q02127
DHRS11.23317.10	Dehydrogenase/reductase SDR family member 11	DHR11	Q6UWP2
DHRS3.24708.7	Short-chain dehydrogenase/reductase 3	DHRS3	O75911
DHRS4.21308.44	Dehydrogenase/reductase SDR family member 4	DHRS4	Q9BTZ2
DHRS9.17467.1	Dehydrogenase/reductase SDR family member 9	DHRS9	Q9BPW9
DHX38.13645.14	Pre-mRNA-splicing factor ATP-dependent RNA helicase PRP16	PRP16	Q92620
DHX58.14012.17	Probable ATP-dependent RNA helicase DHX58	LGP2	Q96C10
DHX8.11601.26	ATP-dependent RNA helicase DHX8	DHX8	Q14562
DHX9.10527.22	ATP-dependent RNA helicase A	DHX9	Q08211
DIABLO.3122.6	Diablo homolog, mitochondrial	SMAC	Q9NR28
DIAPH1.25083.26	Protein diaphanous homolog 1	Diaphanous-related formin-1	O60610
DIDO1.14329.4	Death-inducer obliterator 1	DIDO1	Q9BTC0
DIMT1.12694.28	Probable dimethyladenosine transferase	DIM1	Q9UNQ2
DIPK1C.14341.8	Protein FAM69C	FA69C	Q0P6D2
DIRAS1.17793.4	GTP-binding protein Di-Ras1	DIRA1	O95057
DIRAS3.12406.119	GTP-binding protein Di-Ras3	ARHI	O95661
DIXDC1.13441.30	Dixin	DIXC1	Q155Q3
DKK1.3535.84	Dickkopf-related protein 1	DKK1	O94907
DKK2.15678.71	Dickkopf-related protein 2	DKK2	Q9UBU2
DKK2.6546.41	Dickkopf-related protein 2	DKK2	Q9UBU2
DKK3.10746.24	Dickkopf-related protein 3	DKK3	Q9UBP4
DKK3.3607.71	Dickkopf-related protein 3	DKK3	Q9UBP4
DKK4.22959.32	Dickkopf-related protein 4	Dkk-4	Q9UBT3
DKK4.3365.7	Dickkopf-related protein 4	Dkk-4	Q9UBT3
DKKL1.16309.30	Dickkopf-like protein 1	Soggy-1	Q9UK85
DKKL1.3644.5	Dickkopf-like protein 1	Soggy-1	Q9UK85
DLAT.20185.44	Dihydrolipoyllysine-residue acetyltransferase component of pyruvate dehydrogenase complex, mitochondrial	ODP2	P10515
DLD.10025.1	Dihydrolipoyl dehydrogenase, mitochondrial	DLDH	P09622
DLD.15527.90	Dihydrolipoyl dehydrogenase, mitochondrial	DLDH	P09622
DLG2.19620.16	Disks large homolog 2	DLG2	Q15700
DLG3.7897.75	Disks large homolog 3	DLG3	Q92796
DLG4.8070.88	Disks large homolog 4	DLG4	P78352
DLGAP4.24436.23	Disks large-associated protein 4	DLGP4	Q9Y2H0
DLK1.6373.54	Protein delta homolog 1	DLK1	P80370
DLK1.6496.60	Protein delta homolog 1:Extracellular domain	DLK1:ECD	P80370
DLK1.8380.244	Protein delta homolog 1:Cytoplasmic domain	DLK1:CD	P80370
DLK2.9359.9	Protein delta homolog 2	EGFL9	Q6UY11
DLL1.5349.69	Delta-like protein 1	DLL1	O00548
DLL1.8264.43	Delta-like protein 1	DLL1	O00548
DLL3.9974.8	Delta-like protein 3	DLL3	Q9NYJ7
DLL4.3305.6	Delta-like protein 4	DLL4	Q9NR61
DLST.23699.61	Dihydrolipoyllysine-residue succinyltransferase component of 2-oxoglutarate dehydrogenase complex, mitochondrial	ODO2	P36957
DLX2.22123.15	Homeobox protein DLX-2	DLX2	Q07687
DLX3.11422.2	Homeobox protein DLX-3	DLX3	O60479
DLX4.11910.27	Homeobox protein DLX-4	DLX4	Q92988
DMBT1.19212.4	Deleted in malignant brain tumors 1 protein	DMBT1	Q9UGM3
DMC1.23341.16	Meiotic recombination protein DMC1/LIM15 homolog	DMC1	Q14565
DMKN.5963.9	Dermokine	Dermokine	Q6E0U4
DMKN.8535.102	Dermokine	Dermokine	Q6E0U4
DMRTB1.24688.9	Doublesex- and mab-3-related transcription factor B1	DMRTB	Q96MA1
DMRTC2.22369.12	Doublesex- and mab-3-related transcription factor C2	DMRTD	Q8IXT2
DMTN.23650.2	Dematin	Dematin	Q08495
DNAI1.11396.39	Dynein intermediate chain 1, axonemal	DNAI1	Q9UI46
DNAJA2.11582.63	DnaJ homolog subfamily A member 2	DNJA2	O60884
DNAJA4.9744.139	DnaJ homolog subfamily A member 4	DNJA4	Q8WW22
DNAJB1.3852.19	DnaJ homolog subfamily B member 1	HSP 40	P25685
DNAJB11.7110.2	DnaJ homolog subfamily B member 11	DJB11	Q9UBS4
DNAJB12.8006.12	DnaJ homolog subfamily B member 12	DJB12	Q9NXW2
DNAJB13.24659.6	DnaJ homolog subfamily B member 13	DJB13	P59910
DNAJB14.8037.53	DnaJ homolog subfamily B member 14:Lumenal domain	DJB14:LD	Q8TBM8
DNAJB14.8053.16	DnaJ homolog subfamily B member 14:Cytoplasmic domain	DJB14:CD	Q8TBM8
DNAJB2.11438.6	DnaJ homolog subfamily B member 2	DNJB2	P25686
DNAJB3.23252.4	DnaJ homolog subfamily B member 3	DNJB3	Q8WWF6
DNAJB4.18884.22	DnaJ homolog subfamily B member 4	DNJB4	Q9UDY4
DNAJB6.11606.22	DnaJ homolog subfamily B member 6	DNJB6	O75190
DNAJB9.11214.40	DnaJ homolog subfamily B member 9	DNJB9	Q9UBS3
DNAJC1.24917.95	DnaJ homolog subfamily C member 1	DNJC1	Q96KC8
DNAJC10.8297.8	DnaJ homolog subfamily C member 10	DJC10	Q8IXB1
DNAJC11.9783.75	DnaJ homolog subfamily C member 11	DJC11	Q9NVH1
DNAJC12.21114.18	DnaJ homolog subfamily C member 12	DJC12	Q9UKB3
DNAJC15.7197.2	DnaJ homolog subfamily C member 15	DJC15	Q9Y5T4
DNAJC16.10454.99	DnaJ homolog subfamily C member 16	DJC16	Q9Y2G8
DNAJC17.14655.1	DnaJ homolog subfamily C member 17	DJC17	Q9NVM6
DNAJC18.8033.1	DnaJ homolog subfamily C member 18	DJC18	Q9H819
DNAJC19.4545.53	Mitochondrial import inner membrane translocase subunit TIM14	DnaJ homolog	Q96DA6
DNAJC27.12799.65	DnaJ homolog subfamily C member 27	DJC27	Q9NZQ0
DNAJC30.7866.11	DnaJ homolog subfamily C member 30	DJC30	Q96LL9
DNAJC4.8016.19	DnaJ homolog subfamily C member 4:N-term	DNJC4:N-term	Q9NNZ3
DNAJC4.8653.132	DnaJ homolog subfamily C member 4:C-term	DNJC4:C-term	Q9NNZ3
DNALI1.20437.9	Axonemal dynein light intermediate polypeptide 1	IDLC	O14645
DNASE2B.6533.20	Deoxyribonuclease-2-beta	DNS2B	Q8WZ79
DNER.11442.1	Delta and Notch-like epidermal growth factor-related receptor:Cytoplasmic domain	DNER:CD	Q8NFT8
DNER.9769.48	Delta and Notch-like epidermal growth factor-related receptor:Extracellular domain	DNER:ECD	Q8NFT8
DNM1.24435.1	Dynamin-1	Dynamin	Q05193
DNM1L.21452.3	Dynamin-1-like protein	DNM1L	O00429
DNM2.11572.4	Dynamin-2	DYN2	P50570
DNMT3L.19142.39	DNA (cytosine-5)-methyltransferase 3-like	DNM3L	Q9UJW3
DNPEP.25037.4	Aspartyl aminopeptidase	DNPEP	Q9ULA0
DNPH1.17785.11	2'-deoxynucleoside 5'-phosphate N-hydrolase 1	RCL	O43598
DOC2B.7997.118	Double C2-like domain-containing protein beta	DOC2B	Q14184
DOCK2.25904.17	Dedicator of cytokinesis protein 2	DOCK2	Q92608
DOCK9.14002.18	Dedicator of cytokinesis protein 9	DOCK9	Q9BZ29
DOHH.24420.57	Deoxyhypusine hydroxylase	DOHH	Q9BU89
DOK1.16831.7	Docking protein 1	DOK1	Q99704
DOK2.14246.50	Docking protein 2	DOK2	O60496
DOK2.19578.19	Docking protein 2	DOK2	O60496
DOT1L.12692.56	Histone-lysine N-methyltransferase, H3 lysine-79 specific	DOT1L	Q8TEK3
DPCD.23272.8	Protein DPCD	DPCD	Q9BVM2
DPEP1.10528.2	Dipeptidase 1	DPEP1	P16444
DPEP1.8794.13	Dipeptidase 1	DPEP1	P16444
DPEP2.8327.26	Dipeptidase 2	DPEP2	Q9H4A9
DPH2.23670.11	2-(3-amino-3-carboxypropyl)histidine synthase subunit 2	DPH2	Q9BQC3
DPH5.23373.77	Diphthine methyl ester synthase	DPH5	Q9H2P9
DPH7.25235.2	Diphthine methyltransferase	DPH7	Q9BTV6
DPP10.7890.68	Inactive dipeptidyl peptidase 10	DPP10	Q8N608
DPP4.15460.9	Dipeptidyl peptidase 4	CD26	P27487
DPP6.21969.5	Dipeptidyl aminopeptidase-like protein 6	DPP6	P42658
DPP7.8346.9	Dipeptidyl peptidase 2	DPP2	Q9UHL4
DPP8.25281.50	Dipeptidyl peptidase 8	DPP8	Q6V1X1
DPPA4.21589.80	Developmental pluripotency-associated protein 4	DPPA4	Q7L190
DPT.4979.34	Dermatopontin	DERM	Q07507
DPY30.13943.38	Protein dpy-30 homolog	DPY30	Q9C005
DPYS.20165.4	Dihydropyrimidinase	DPYS	Q14117
DPYSL4.20247.17	Dihydropyrimidinase-related protein 4	DPYL4	O14531
DPYSL5.12683.156	Dihydropyrimidinase-related protein 5	DPYL5	Q9BPU6
DRAP1.24636.9	Dr1-associated corepressor	Dr1-associated corepressor	Q14919
DRAXIN.7084.1	Draxin	DRAXI	Q8NBI3
DRG1.17849.6	Developmentally-regulated GTP-binding protein 1	DRG1	Q9Y295
DRGX.8034.6	Dorsal root ganglia homeobox protein	DRGX	A6NNA5
DSC1.10882.12	Desmocollin-1	Desmocollin-1	Q08554
DSC2.13126.52	Desmocollin-2	DSC2	Q02487
DSC3.4981.6	Desmocollin-3	DSC3	Q14574
DSCAM.9175.48	Down syndrome cell adhesion molecule	DSCAM	O60469
DSCAML1.18886.28	Down syndrome cell adhesion molecule-like protein 1	DSCL1	Q8TD84
DSCC1.23679.43	Sister chromatid cohesion protein DCC1	DCC1	Q9BVC3
DSG1.2976.58	Desmoglein-1	Desmoglein-1	Q02413
DSG2.20517.1	Desmoglein-2	Desmoglein-2	Q14126
DSG2.9484.75	Desmoglein-2	Desmoglein-2	Q14126
DSG3.11310.8	Desmoglein-3	Desmoglein-3	P32926
DSG3.16317.20	Desmoglein-3	Desmoglein-3	P32926
DSG4.22568.7	Desmoglein-4	DSG4	Q86SJ6
DSTN.18883.4	Destrin	DEST	P60981
DSTN.22958.6	Destrin	DEST	P60981
DTD1.19194.9	D-tyrosyl-tRNA(Tyr) deacylase 1	Histidyl-tRNA synthetase-related	Q8TEA8
DTD2.18280.29	Putative D-tyrosyl-tRNA(Tyr) deacylase 2	DTD2	Q96FN9
DTNA.24701.21	Dystrobrevin alpha	DTNA	Q9Y4J8
DTNA.25087.11	Dystrobrevin alpha	DTNA	Q9Y4J8
DTNBP1.23352.9	Dysbindin	DTBP1	Q96EV8
DTX1.11430.49	E3 ubiquitin-protein ligase DTX1	DTX1	Q86Y01
DTX3L.11643.73	E3 ubiquitin-protein ligase DTX3L	DTX3L	Q8TDB6
DTYMK.19504.22	Thymidylate kinase	KTHY	P23919
DUPD1.23323.25	Dual specificity phosphatase DUPD1	DUPD1	Q68J44
DUS2.13506.10	tRNA-dihydrouridine(20) synthase [NAD(P)+]-like	DUS2L	Q9NX74
DUSP10.21183.1	Dual specificity protein phosphatase 10	DUS10	Q9Y6W6
DUSP13.6525.17	Dual specificity protein phosphatase 13 isoform A	DUSP13	Q6B8I1
DUSP15.12838.28	Dual specificity protein phosphatase 15	DUS15	Q9H1R2
DUSP16.14631.22	Dual specificity protein phosphatase 16	DUS16	Q9BY84
DUSP18.20959.12	Dual specificity protein phosphatase 18	DUS18	Q8NEJ0
DUSP19.20984.142	Dual specificity protein phosphatase 19	DUS19	Q8WTR2
DUSP21.21191.24	Dual specificity protein phosphatase 21	DUS21	Q9H596
DUSP23.17326.44	Dual specificity protein phosphatase 23	DUS23	Q9BVJ7
DUSP26.8967.6	Dual specificity protein phosphatase 26	DUS26	Q9BV47
DUSP3.3480.7	Dual specificity protein phosphatase 3	DUS3	P51452
DUSP4.10035.6	Dual specificity protein phosphatase 4	DUS4	Q13115
DUSP6.12341.8	Dual specificity protein phosphatase 6	DUS6	Q16828
DUT.9995.6	Deoxyuridine 5'-triphosphate nucleotidohydrolase, mitochondrial	DUT	P33316
DVL2.13575.40	Segment polarity protein dishevelled homolog DVL-2	DVL2	O14641
DYNC1LI1.24981.8	Cytoplasmic dynein 1 light intermediate chain 1	DC1L1	Q9Y6G9
DYNC1LI2.25053.1	Cytoplasmic dynein 1 light intermediate chain 2	DC1L2	O43237
DYNLL1.3881.49	Dynein light chain 1, cytoplasmic	DLC8	P63167
DYNLL2.11493.169	Dynein light chain 2, cytoplasmic	DYL2	Q96FJ2
DYNLRB1.3845.51	Dynein light chain roadblock-type 1	DLRB1	Q9NP97
DYNLRB2.17827.53	Dynein light chain roadblock-type 2	DLRB2	Q8TF09
DYNLT1.14331.262	Dynein light chain Tctex-type 1	DYLT1	P63172
DYNLT3.12867.40	Dynein light chain Tctex-type 3	DYLT3	P51808
DYRK1A.25301.48	Dual specificity tyrosine-phosphorylation-regulated kinase 1A	DYR1A	Q13627
DYRK2.20205.55	Dual specificity tyrosine-phosphorylation-regulated kinase 2	DYRK2	Q92630
DYRK3.21662.121	Dual specificity tyrosine-phosphorylation-regulated kinase 3	DYRK3	O43781
DYRK3.4359.87	Dual specificity tyrosine-phosphorylation-regulated kinase 3	DYRK3	O43781
DYTN.22124.94	Dystrotelin	DYTN	A2CJ06
E2F5.22125.9	E2F5	E2F5	Q15329
EBAG9.19323.1	Receptor-binding cancer antigen expressed on SiSo cells	RCAS1	O00559
EBAG9.19802.22	Receptor-binding cancer antigen expressed on SiSo cells	RCAS1	O00559
EBP.23271.20	3-beta-hydroxysteroid-Delta(8),Delta(7)-isomerase	EBP	Q15125
ECE1.3611.70	Endothelin-converting enzyme 1:Extracellular domain	Endothelin-converting enzyme 1:ECD	P42892
ECE1.8767.44	Endothelin-converting enzyme 1:Cytoplasmic domain	Endothelin-converting enzyme 1:CD	P42892
ECEL1.7076.17	Endothelin-converting enzyme-like 1	ECEL1	O95672
ECH1.12662.82	Delta(3,5)-Delta(2,4)-dienoyl-CoA isomerase, mitochondrial	ECH1	Q13011
ECHDC1.20952.15	Ethylmalonyl-CoA decarboxylase	ECHD1	Q9NTX5
ECHS1.17787.1	Enoyl-CoA hydratase, mitochondrial	Enoyl-CoA hydratase	P30084
ECI1.19367.34	Enoyl-CoA delta isomerase 1, mitochondrial	D3D2	P42126
ECI2.12859.33	Enoyl-CoA delta isomerase 2, mitochondrial	PECI	O75521
ECM1.3366.51	Extracellular matrix protein 1	ECM1	Q16610
ECRG4.6362.6	Augurin	AUGN	Q9H1Z8
EDA.14024.196	Ectodysplasin-A, secreted form	EDA	Q92838
EDA.2826.53	Ectodysplasin-A, secreted form	EDA	Q92838
EDA2R.3083.71	Tumor necrosis factor receptor superfamily member 27	XEDAR	Q9HAV5
EDAR.2977.7	Tumor necrosis factor receptor superfamily member EDAR	EDAR	Q9UNE0
EDC4.13066.42	Enhancer of mRNA-decapping protein 4	EDC4	Q6P2E9
EDDM3A.9536.16	Epididymal secretory protein E3-alpha	EP3A	Q14507
EDDM3B.7782.34	Epididymal secretory protein E3-beta	EP3B	P56851
EDEM2.21512.6	ER degradation-enhancing alpha-mannosidase-like 2	EDEM2	Q9BV94
EDF1.12415.122	Endothelial differentiation-related factor 1	EDF1	O60869
EDIL3.9360.33	EGF-like repeat and discoidin I-like domain-containing protein 3	EDIL3	O43854
EDN1.6495.14	Endothelin-1	Endothelin 1	P05305
EDN2.12574.36	Endothelin-2	Endothelin 2	P20800
EDN3.15383.200	Endothelin-3	Endothelin 3	P14138
EDN3.6113.31	Endothelin-3	Endothelin 3	P14138
EEA1.14043.12	Early endosome antigen 1	EEA1	Q15075
EED.21116.13	Polycomb protein EED	EED	O75530
EEF1A1.25256.153	Elongation factor 1-alpha 1	EF-1-alpha-1	P68104
EEF1A1.25256.23	Elongation factor 1-alpha 1	EF-1-alpha-1	P68104
EEF1A1.25906.5	Elongation factor 1-alpha 1	EF-1-alpha-1	P68104
EEF1AKMT1.23259.23	EEF1A lysine methyltransferase 1	EFMT1	Q8WVE0
EEF1B2.5882.34	Elongation factor 1-beta	EF-1-beta	P24534
EEF1D.17826.341	Elongation factor 1-delta	EF1D	P29692
EEF1E1.21628.6	Eukaryotic translation elongation factor 1 epsilon-1	MCA3	O43324
EEF1G.24111.10	Elongation factor 1-gamma	EF1G	P26641
EEF2K.12332.7	Eukaryotic elongation factor 2 kinase	EF2K	O00418
EEF2KMT.25240.1	Protein-lysine N-methyltransferase EEF2KMT	EF2KT	Q96G04
EFCAB1.23274.27	EF-hand calcium-binding domain-containing protein 1	EFCB1	Q9HAE3
EFCAB14.10830.5	EF-hand calcium-binding domain-containing protein 14:N-term	K0494:N-term	O75071
EFCAB14.9514.46	EF-hand calcium-binding domain-containing protein 14:C-term	K0494:C-term	O75071
EFEMP1.8480.29	EGF-containing fibulin-like extracellular matrix protein 1	FBLN3	Q12805
EFHD1.19616.100	EF-hand domain-containing protein D1	EFHD1	Q9BUP0
EFHD2.22037.47	EF-hand domain-containing protein D2	EFHD2	Q96C19
EFNA2.10801.11	Ephrin-A2	Ephrin-A2	O43921
EFNA2.14124.6	Ephrin-A2	Ephrin-A2	O43921
EFNA2.22580.29	Ephrin-A2	Ephrin-A2	O43921
EFNA3.14153.8	Ephrin-A3	Ephrin-A3	P52797
EFNA3.5759.10	Ephrin-A3	Ephrin-A3	P52797
EFNA4.14050.61	Ephrin-A4	Ephrin-A4	P52798
EFNA5.2615.60	Ephrin-A5	Ephrin-A5	P52803
EFNB1.13104.32	Ephrin-B1	EFNB1	P98172
EFNB1.5746.37	Ephrin-B1	EFNB1	P98172
EFNB2.14131.37	Ephrin-B2:Extracellular domain	EFNB2:ECD	P52799
EFNB2.8772.5	Ephrin-B2:Cytoplasmic domain	EFNB2:CD	P52799
EFNB3.2514.65	Ephrin-B3:Extracellular domain	Ephrin-B3:ECD	Q15768
EFNB3.7785.1	Ephrin-B3:Cytoplasmic domain	Ephrin-B3:CD	Q15768
EFS.12572.236	Embryonal Fyn-associated substrate	EFS	O43281
EGF.11949.25	Epidermal growth factor:Cytoplasmic domain	EGF:CD	P01133
EGF.5509.7	Epidermal growth factor:Extracellular domain	EGF:ECD	P01133
EGFL6.17454.15	Epidermal growth factor-like protein 6	EGFL6	Q8IUX8
EGFLAM.12338.27	Pikachurin	EGFLA	Q63HQ2
EGFR.19567.1	Epidermal growth factor receptor variant III	EGFRvIII	P00533
EGFR.2677.1	Epidermal growth factor receptor	ERBB1	P00533
EGLN1.9901.28	Egl nine homolog 1	EGLN1	Q9GZT9
EGLN2.24674.22	Egl nine homolog 2	EGLN2	Q96KS0
EGLN3.20986.58	Egl nine homolog 3	EGLN3	Q9H6Z9
EHBP1.12813.18	EH domain-binding protein 1	EHBP1	Q8NDI1
EHD2.23640.10	EH domain-containing protein 2	EHD2	Q9NZN4
EHF.13387.55	ETS homologous factor	EHF	Q9NZC4
EHMT2.5843.60	Histone-lysine N-methyltransferase EHMT2	NG36	Q96KQ7
EID3.8079.39	EP300-interacting inhibitor of differentiation 3	EID3	Q8N140
EIF1AD.13545.97	Probable RNA-binding protein EIF1AD	EIF1A	Q8N9N8
EIF1AX.9850.38	Eukaryotic translation initiation factor 1A, X-chromosomal	IF1AX	P47813
EIF1B.12701.1	Eukaryotic translation initiation factor 1b	EIF1B	O60739
EIF2A.25105.70	Eukaryotic translation initiation factor 2A	EIF2A	Q9BY44
EIF2A.25105.87	Eukaryotic translation initiation factor 2A	EIF2A	Q9BY44
EIF2B1.10080.9	Translation initiation factor eIF-2B subunit alpha	EI2BA	Q14232
EIF2S1.19259.176	Eukaryotic translation initiation factor 2 subunit 1	IF2A	P05198
EIF2S2.24723.58	Eukaryotic translation initiation factor 2 subunit 2	eIF-2-beta	P20042
EIF3B.24979.17	Eukaryotic translation initiation factor 3 subunit B	EIF3B	P55884
EIF3G.11454.87	Eukaryotic translation initiation factor 3 subunit G	EIF3G	O75821
EIF3J.13497.34	Eukaryotic translation initiation factor 3 subunit J	EIF3J	O75822
EIF3M.23410.46	Eukaryotic translation initiation factor 3 subunit M	EIF3M	Q7L2H7
EIF4A1.18829.4	Eukaryotic initiation factor 4A-I	IF4A1	P60842
EIF4A2.18824.7	Eukaryotic initiation factor 4A-II	IF4A2	Q14240
EIF4A2.22984.10	Eukaryotic initiation factor 4A-II	IF4A2	Q14240
EIF4A3.4997.19	Eukaryotic initiation factor 4A-III	IF4A3	P38919
EIF4B.14675.20	Eukaryotic translation initiation factor 4B	IF4B	P23588
EIF4E.19263.147	Eukaryotic translation initiation factor 4E	IF4E	P06730
EIF4EBP1.17372.5	Eukaryotic translation initiation factor 4E-binding protein 1	4EBP1	Q13541
EIF4EBP2.20117.5	Eukaryotic translation initiation factor 4E-binding protein 2	4EBP2	Q13542
EIF4EBP2.4184.43	Eukaryotic translation initiation factor 4E-binding protein 2	4EBP2	Q13542
EIF4EBP3.18859.7	Eukaryotic translation initiation factor 4E-binding protein 3	4EBP3	O60516
EIF4G1.25287.7	Eukaryotic translation initiation factor 4 gamma 1	IF4G1	Q04637
EIF4G2.4230.1	Eukaryotic translation initiation factor 4 gamma 2	IF4G2	P78344
EIF4G3.13991.47	Eukaryotic translation initiation factor 4 gamma 3	IF4G3	O43432
EIF4H.5885.55	Eukaryotic translation initiation factor 4H	eIF-4H	Q15056
EIF5.2612.5	Eukaryotic translation initiation factor 5	eIF-5	P55010
EIF5A.5888.29	Eukaryotic translation initiation factor 5A-1	eIF-5A-1	P63241
EIF5A2.11355.10	Eukaryotic translation initiation factor 5A-2	IF5A2	Q9GZV4
ELAC1.21382.70	Zinc phosphodiesterase ELAC protein 1	RNZ1	Q9H777
ELAPOR1.10637.50	UPF0577 protein KIAA1324:Extracellular domain	K1324:ECD	Q6UXG2
ELAPOR1.9097.5	UPF0577 protein KIAA1324:Cytoplasmic domain	K1324:CD	Q6UXG2
ELAPOR2.8363.18	UPF0577 protein KIAA1324-like	K132L	A8MWY0
ELAVL1.11592.1	ELAV-like protein 1	ELAV1	Q15717
ELAVL2.21173.25	ELAV-like protein 2	ELAV2	Q12926
ELF5.13457.33	ETS-related transcription factor Elf-5	ELF5	Q9UKW6
ELFN2.21687.3	Protein phosphatase 1 regulatory subunit 29	PPR29	Q5R3F8
ELK1.10006.25	ETS domain-containing protein Elk-1	ELK1	P19419
ELK3.5707.55	ETS domain-containing protein Elk-3	ELK3	P41970
ELK4.22128.8	ETS domain-containing protein Elk-4	ELK4	P28324
ELL.11459.81	RNA polymerase II elongation factor ELL	ELL	P55199
ELL2.11494.4	RNA polymerase II elongation factor ELL2	ELL2	O00472
ELL3.22129.55	RNA polymerase II elongation factor ELL3	ELL3	Q9HB65
ELMO1.12764.3	Engulfment and cell motility protein 1	ELMO1	Q92556
ELMO2.25061.8	Engulfment and cell motility protein 2	ELMO2	Q96JJ3
ELP1.25102.23	Elongator complex protein 1	ELP1	O95163
EMC1.11989.35	ER membrane protein complex subunit 1	EMC1	Q8N766
EMC10.24664.3	UPF0510 protein INM02	INM02	Q5UCC4
EMC2.20435.41	ER membrane protein complex subunit 2	EMC2	Q15006
EMC4.13516.46	ER membrane protein complex subunit 4	TMM85	Q5J8M3
EMC8.17770.42	ER membrane protein complex subunit 8	EMC8	O43402
EMG1.20937.43	Ribosomal RNA small subunit methyltransferase NEP1	NEP1	Q92979
EMID1.9547.29	EMI domain-containing protein 1	EMID1	Q96A84
EMILIN3.8773.172	EMILIN-3:region 1	EMIL3:region 1	Q9NT22
EML2.25907.47	Echinoderm microtubule-associated protein-like 2	EMAL2	O95834
ENAH.9757.29	Protein enabled homolog	ENAH	Q8N8S7
ENDOU.5656.53	Poly(U)-specific endoribonuclease	PP11	P21128
ENG.4908.6	Endoglin	Endoglin	P17813
ENGASE.16781.2	Cytosolic endo-beta-N-acetylglucosaminidase	ENASE	Q8NFI3
ENO1.11105.171	Alpha-enolase	Alpha enolase	P06733
ENO2.10339.48	Gamma-enolase	NSE	P09104
ENO2.11083.23	Gamma-enolase	NSE	P09104
ENO3.16616.137	Beta-enolase	ENOB	P13929
ENOX1.12933.17	Ecto-NOX disulfide-thiol exchanger 1	ENOX1	Q8TC92
ENOX2.13422.66	Ecto-NOX disulfide-thiol exchanger 2	ENOX2	Q16206
ENPEP.15558.63	Glutamyl aminopeptidase	AMPE	Q07075
ENPP2.16892.23	Ectonucleotide pyrophosphatase/phosphodiesterase family member 2	ENPP2	Q13822
ENPP3.25251.6	Ectonucleotide pyrophosphatase/phosphodiesterase family member 3	ENPP3	O14638
ENPP5.6556.5	Ectonucleotide pyrophosphatase/phosphodiesterase family member 5	ENPP5	Q9UJA9
ENPP6.15579.26	Ectonucleotide pyrophosphatase/phosphodiesterase family member 6	ENPP6	Q6UWR7
ENPP7.4435.66	Ectonucleotide pyrophosphatase/phosphodiesterase family member 7	ENPP7	Q6UWV6
ENSA.17734.13	Alpha-endosulfine	a-endosulfine	O43768
ENTPD1.3182.38	Ectonucleoside triphosphate diphosphohydrolase 1	CD39	P49961
ENTPD1.7999.23	Ectonucleoside triphosphate diphosphohydrolase 1	CD39	P49961
ENTPD2.18887.7	Ectonucleoside triphosphate diphosphohydrolase 2	ENTP2	Q9Y5L3
ENTPD3.4436.1	Ectonucleoside triphosphate diphosphohydrolase 3	ENTP3	O75355
ENTPD5.4437.56	Ectonucleoside triphosphate diphosphohydrolase 5	ENTP5	O75356
ENTPD6.8932.1	Ectonucleoside triphosphate diphosphohydrolase 6	ENTP6	O75354
env.4792.51	gp41 C34 peptide, HIV	C34 gp41 HIV Fragment	Q70626
EOLA1.24905.22	Protein CXorf40A	CX04A	Q8TE69
EPB41.4706.17	Protein 4.1	41	P11171
EPB41L1.13993.20	Band 4.1-like protein 1	E41L1	Q9H4G0
EPDR1.9040.144	Mammalian ependymin-related protein 1	EPDR1	Q9UM22
EPHA1.3431.54	Ephrin type-A receptor 1	EphA1	P21709
EPHA10.5076.53	Ephrin type-A receptor 10	EPHAA	Q5JZY3
EPHA10.6036.78	Ephrin type-A receptor 10	EPHAA	Q5JZY3
EPHA2.4834.61	Ephrin type-A receptor 2	Epithelial cell kinase	P29317
EPHA3.3432.21	Ephrin type-A receptor 3	EPHA3	P29320
EPHA4.16288.17	Ephrin type-A receptor 4	EPHA4	P54764
EPHA4.7190.50	Ephrin type-A receptor 4	EPHA4	P54764
EPHA5.3806.55	Ephrin type-A receptor 5	EphA5	P54756
EPHA6.22587.37	Ephrin type-A receptor 6	EPHA6	Q9UF33
EPHA7.15580.2	Ephrin type-A receptor 7	EPHA7	Q15375
EPHA7.7195.119	Ephrin type-A receptor 7	EPHA7	Q15375
EPHA8.20558.4	Ephrin type-A receptor 8	EPHA8	P29322
EPHB1.17680.12	Ephrin type-B receptor 1	EPHB1	P54762
EPHB2.8225.86	Ephrin type-B receptor 2	EPHB2	P29323
EPHB2.8348.4	Ephrin type-B receptor 2	EPHB2	P29323
EPHB3.9220.7	Ephrin type-B receptor 3	EPHB3	P54753
[truncated: 5,012 more rows]

## Sheet: Pre_v_Early(paired)
	24B	24C	28A	28B	42A	42B	46A	46B	62A	62B	76B	76C	78C	78D	79A	79B	84B	84C	88A	88B	107E	107F	136E	136F	138A	138C	167B	167C	205C	205D	212B	212E	225J	225K	233B	233C	245B	245E	263A	263B
A1BG.16561.9	2486.9	18316.4	6281.8	9249.6	4563.3	13834.5	4103.3	3946.6	8452.4	856	10827.5	6257.2	4663.5	1183	8496.6	8069.7	3604.9	7770.8	1297.9	2576.3	3012.6	3006.2	13350.4	10715.7	5473	8605.3	3923	10787.1	5509.8	11067.8	4139	1546.6	6616.7	8867.4	8996.5	17086.2	10626.3	2780.7	1692.8	16993.6
A1CF.12423.38	187.3	206.8	244.1	213.1	1022.1	220.8	199.2	189.2	239.1	205.8	225.6	207.5	231.9	197.2	213.4	185.1	202.9	201.7	240.1	214.1	210.2	208.5	280.4	220.1	199.4	203.2	236.4	249.2	207.7	290.2	227.4	202.7	199.3	199	202.4	193.5	254.1	224	230.6	314.4
A2M.3708.62	5281.7	23440.4	8235.3	6100.3	6251.1	2752.8	16963.2	7791.5	17034.7	1475.6	14483.7	6970.2	10091	2109.2	21251.8	12227.1	7361	8959.3	2334.3	3971.2	6355.4	4270	13640.8	7102	6723.1	8281.1	10561.4	14363.5	8505.6	16314.3	17308.7	2876.7	6377.2	6173.6	11498	9696.6	17093.3	3291.2	5859.2	19372.8
A2ML1.15482.12	159.1	165.7	167.3	132.1	593.6	156.9	156.1	156.8	152.1	156.9	165.8	152.1	167.5	183.9	198.4	170.7	166.6	141.3	154.2	144.8	163.1	146.9	173.7	177.5	170.5	175.4	165.3	191.7	156.5	170.4	164.4	172.1	164.7	171.1	159.9	158.3	156.7	169.8	158.4	178.9
A4GALT.8759.29	162.7	214.8	255.2	105.7	81.6	264.8	68.1	87.1	87	79.5	236.9	170.8	212	69.6	62.6	84.3	152.4	59.3	71	60.8	567.6	151	226.3	191.8	114.9	124.1	188.5	198	224	171.4	338.2	75.3	182.5	94.7	147.6	156.3	88.9	53.3	333	230.6
A4GNT.10835.25	463.1	359.6	1610.3	241.5	104.4	168.2	127.6	240	77.8	73.9	192.1	400.9	228.7	62.5	66.9	106.1	230.1	106.5	188	71.7	433	85.4	406.5	669.7	381.3	624.8	349.7	180.7	536.1	112.2	338.7	76.6	493.5	343.5	405.5	328.4	191.3	85.7	1233.9	363.3
AACS.21515.61	148.6	158.3	284.6	163.8	2553.9	153	325.9	156.5	286.1	187.6	391.3	160.3	338.1	166.3	262.1	156.1	301.1	170	178.8	183.7	182.9	163.9	169.7	181.8	140.6	148.1	308.8	211.3	204.5	172.1	374.7	146.8	208.7	154.7	222.4	201.1	497.3	182.3	256.5	173.9
AADAT.22023.3	169.4	285.7	246.5	486.4	1121.8	205.8	414.6	322.5	614.1	318.4	429.6	550	488.2	372.6	567.1	579.5	248.5	403.7	237.2	288.4	178.8	468	199.8	497	261.1	678.3	405.3	287.9	260.2	315.8	276.5	604.1	174.4	148.5	208.7	211	535.4	460.9	350	230.2
AAGAB.11926.23	361.4	718.3	527.6	903.8	4748.9	1009.8	2663.9	3960.9	3810.2	1146.3	1913.9	1721.7	1826.8	779.4	1409.6	3975.5	1140.7	981.3	227.8	496	306	1101.7	424.5	876.1	1272.4	804	2396	720.8	454.4	620.1	1643.7	1832.2	391.2	297.7	625.9	693	2750.9	1538.9	814	1034.4
AAMDC.24216.30	884.8	249.9	1757.5	292.4	1346.4	252.8	1134.8	251.3	1505.3	134.7	911.5	259.2	2580.8	245.9	279.4	303.8	1679.1	186.2	449.4	164.7	330.7	143.8	222.2	239.2	759.3	241	3169.4	225.9	1744.1	224.4	1076.7	142.6	1069.2	344.5	1646.3	431.1	2191.5	337.4	2014.2	313.5
AARS1.12340.17	1793.8	754.7	3508.9	309.7	15457.2	348.5	10721.3	353	6131	217	6007.8	355.4	11684.9	249.6	2408.8	598.4	6155	755	187.9	303.6	740.9	423.2	205.2	485.6	357.4	359.8	4663	255.9	977.5	160.6	6567.9	245.6	1446.9	323.2	4973.7	1158.5	10778.9	476.6	2318.6	240.6
AARSD1.21535.5	367.2	307.2	272.3	143.7	809.4	289.9	477	313.1	320.2	77.3	335.4	170.4	458.7	86.1	362.5	330.9	411.4	162.3	255	115	343.4	144.3	196.7	214.7	337.4	249.1	492	187.8	369.4	272.1	419.5	116.3	390.8	343.6	403.7	290.3	560.6	136.3	349.6	205.3
AASDHPPT.17320.19	1520.5	1535.5	4770.7	958.9	20152.1	873	24293.4	1149.7	13274.1	391.3	11747.3	1472	13946.8	738.9	6239.4	3914.1	16466.3	2310.6	862.1	1059	1187.1	1503.4	730.6	1045.8	933.7	958.9	8368	1240.3	1380.2	628.6	15882.6	831.4	2744.6	568.1	5239.6	1998.1	14404.5	1520.1	3880.3	1022.6
ABCC6.8935.22	288.3	275.8	258.5	322.1	723.1	285.9	268.5	292.9	238.2	327.4	260	308.9	263	288.5	297.4	298.5	273.6	276.7	272.6	255.1	283.8	269	247.6	274	277.9	263.8	269.6	260.5	282.9	247.8	260.1	259.3	275	308.2	273.2	287.8	225.4	216.9	250.3	251.5
ABCD4.25886.11	254.5	233.3	228.3	233.2	807.3	248.2	238.9	249.2	215.8	294.5	242.8	250.2	245.2	282.8	272.2	248.9	236.4	258	243.3	229.1	250.4	275.6	239.3	247.3	241.4	265.7	293.2	250.3	239.2	209.7	251.4	290	247.5	253.1	248.4	237.9	233.4	242.6	238.4	245.1
ABCF3.23700.42	77.5	125.2	490.1	79.2	1624.6	81.2	150.8	72.7	475.9	49.6	429.6	55.1	301	48.8	161.7	69.8	242.3	114	89.1	92.6	105.4	53.5	46.4	54	66.8	58.1	624.6	89.4	166.2	56.8	170.7	49.9	93.4	68.7	102.4	176.8	907.7	115.3	309.6	100.7
ABHD10.17370.186	375	144.7	866.8	282.5	5113.9	164.6	5868	237.6	2260.9	343	1169.9	565	3327.1	409.2	516.4	770	1048.2	211.7	194.5	221	355.6	399.1	56.3	325.6	264.4	310.7	2359.1	105.5	1644.5	85.1	1144.4	298.8	264.5	167.2	454.4	164.7	1535.4	473.6	1958.4	128.5
ABHD12.7825.7	212.9	208.8	206.4	282.9	780.2	225.1	213.5	231.1	211.6	389	203.8	315.8	226.5	391.3	227.3	252	213.6	261	238.4	286.8	216.1	318.6	215.6	246.3	224.8	273	213.2	211	204.8	215	204.1	388.1	210.3	218.7	213.4	207.8	183	274.2	219.1	200.1
ABHD14A.5715.4	452.9	2040.6	9728.1	3363.2	15331.9	1082	6194.6	1283.9	18083.3	1559.4	9316.3	4738.7	9331.5	1917.1	6127.8	10870.8	7677.5	4638.2	298	2540.6	940.2	3369	1763.4	7592.1	3105.1	3421	14798.8	2580.3	832.2	1366.5	13934.1	2385.3	1818.2	897.4	2502.6	3672.9	26200.6	4767.8	5676.3	2457.6
ABHD14B.19325.21	124.3	121.2	122.4	154.7	346.7	124.7	125.7	131.7	171	160.6	110	144.7	127.4	127.2	199.6	209.8	125.5	136.9	257.4	123.9	134.5	134.2	116.6	128.5	131	118.9	127.3	111.9	141	114	123.1	116.4	127.6	129.8	122.4	128	99.2	120	132.2	115.2
ABHD4.21780.15	192	133	196	158.6	190.2	145	177.2	157.9	197.1	199.3	199.6	160	241.2	155.1	177.7	169.8	195.2	132.4	393.9	130.8	188.5	142.2	105.5	167.4	176.9	198.6	224.9	80.1	214.1	99.4	169.1	146.1	186.6	176.1	200.5	144.1	256.9	115.7	174.2	78.7
ABHD5.23393.56	60.2	52.9	59.1	54.2	150.1	49	73.4	41.8	65.8	22.4	76.7	50.1	74	127.7	123	40.9	49.5	31.9	149.3	79.7	53.3	92.6	33	60.2	45.5	42.1	50.9	60	57.1	41.9	47.2	35.2	100.8	40.6	83.4	57.1	201.3	298.2	57.5	45.8
ABI3.23553.1	154.2	157.7	325.6	201.4	1707	154.2	187.4	160.8	320.1	154.6	370.3	201.7	410	140.9	199.8	195.2	198.1	233.9	151.9	171	174.7	210.5	182.9	204.9	176	174.7	286.4	239.2	227.9	235.3	271.8	162.6	180.3	167.2	216.7	196.3	332.3	144.4	268.3	174.1
ABL1.3341.33	277.5	255	240.4	257.8	687.1	271.7	248.8	283.1	196.7	211	213	251.2	242.1	182.8	263.8	269.2	265.3	246.3	244.7	177.9	262.2	225.8	218.8	248.3	282.8	242.3	236.9	210.3	246.4	493.1	240.4	185.9	255.9	284.5	277.8	240.6	176.1	161.7	244.7	197.6
ABL2.3342.76	394.6	250.2	282.1	272.8	607	293.1	930.3	318	550.4	348.4	444	440.9	801.9	279	319	489.5	524.2	234.9	265.4	160.1	337.4	279	140.9	255.2	364	284.5	454.6	143.1	358	186	451.2	304.6	369.4	310.1	374.1	251.1	424.8	194.6	385.4	144.2
ABL2.5261.13	301.1	318.2	350.2	557.9	2593.3	298	462.4	324.4	529.5	452.4	489.7	543.3	490.7	451.4	415.5	405.5	358.3	503.1	506.8	448.6	286.1	503.5	269	371.9	304.2	354.3	418.6	330.5	308.3	377.1	380.1	427.1	311	299.1	309.5	309.8	676.9	439.4	393.6	324.6
ABLIM3.13578.98	55.1	49.9	51.8	40.3	264.1	49.3	62.4	53.3	158.2	33.3	111.2	51.5	64.3	34.4	112.9	99.6	63.3	38	53.4	42.5	54.3	35.1	53.9	52.5	68.2	48.9	139.6	63.6	49	89.3	138.5	33	57	53.1	57	53.6	72.8	41.1	53.3	58.2
ABO.9253.52	4319	5576	42.8	49.3	51.7	64.6	1007	2636.5	954.2	359.8	1527.1	995.3	543.7	195.8	1175.7	1611.4	3303.1	772.7	187.7	303.5	83.3	65.8	4692.1	2067.8	932.8	695.9	1113.4	1316.9	1240.6	929.5	3714.6	329.3	91.4	90.2	971.8	812	70.9	82.9	63.7	57.5
ABR.21958.4	425	1465.3	3219.9	795.3	14198.6	747.4	12565.8	1206.8	7414.5	290.8	9812.7	1055.9	5261.7	919.7	3129.5	1985.6	8678	2613.1	243.2	1205.2	573.9	1666.3	311.5	1137.3	624.3	919.5	4614.1	877.1	1365.3	301.4	11518.3	894.6	1388.3	583.4	2156.6	2327.2	10916.2	2136.6	1819.6	945.5
ABRAXAS1.8784.7	189.9	170.9	173.3	140.9	633.6	190.9	187.7	182.4	163.9	152.5	168.1	158.4	178.5	147.5	164	180.7	187	166	163.8	115	184.7	158.4	181.2	183.8	184	185.2	180.1	173.6	183.8	136.9	178.2	172	186.9	181.5	182.7	177	151.4	108	169.7	159
ABRAXAS2.8830.29	46.3	46.9	46.3	28.8	109.5	47.5	40.8	47.8	34.1	20.3	43.2	29.1	41	19.8	41.5	44	47.5	30.1	42.9	29.7	51.8	20.6	42.6	43.6	48.9	45.7	51.2	44.7	54.6	43.5	49.6	21	51.7	49.7	52.1	56.7	40.4	23.2	42.5	46.2
ABRAXAS2.8945.7	134.8	131.4	136.4	124.9	498	132.9	133.4	136.2	138.6	137.8	139.6	130.8	133.8	128.5	138.7	137.1	130.1	136.5	130.5	128.7	130.6	143.6	147.9	144.5	134.8	145.4	149.1	148.3	137.8	143.5	136.5	160	138.3	136.4	131.4	138.8	137.1	120.2	131.4	150.1
ACAA1.17782.23	245.3	201.4	389	304.5	2862.2	218	546.8	199.6	515.3	285.5	472.1	516.7	1172.2	303.7	734.2	703.3	371.2	250	190.7	236.6	200	389.5	168.8	338.2	242.6	285.6	980.8	266.9	329.7	152.5	355.9	257.5	237.5	223	286.3	227.7	749.7	360	560.1	231.1
ACAD8.11406.82	278.8	254.3	341.1	259.6	1519	253.8	366.5	261.1	305.7	270.5	312.4	260.3	330.3	262.3	280.4	286	325.8	230.1	289.3	250.2	272.7	226.3	255	251.2	262.1	239.1	303	245.4	293.1	244.9	316.1	234.4	267.1	257.5	302	255.3	328.6	238.1	330	261.1
ACADL.17857.6	86.2	98.2	671.1	94.9	438.3	87.7	116.9	87.6	438.1	103.9	255.4	104.9	520.8	101.1	96.4	98.1	115.4	92.9	83.7	106.7	282.2	95.4	113.8	98.4	94.3	99.6	967.2	111.2	936.1	121.8	220.7	101.4	98.1	88.6	100	94.1	115	94.5	1369.2	107.1
ACADM.17333.20	185	75	897.8	39.3	37531.4	74.3	1058.9	64.4	948.3	13.9	440.3	41	1505.4	18.2	164.5	59.8	277.3	42.9	47.9	24.8	179	26.4	67.3	92.9	70.6	60.3	1233.9	75.9	665.8	48.6	261.3	18.2	115.1	71	248.6	85.6	909	82.4	2196.7	64.6
ACADS.17393.13	121.4	164.6	199.6	128.2	1188.8	121.1	163.5	114.4	193.8	116.9	213.9	137	178.5	132	174	117.7	143.5	141.5	205.9	169.6	137.4	153	296.5	153.1	119.5	141.5	215.6	244.5	141.2	273	178.5	162.6	136.3	112.4	140.8	124.1	252	182	207.4	268.6
ACADSB.17403.14	66.2	77	192	66.1	6106.2	60.4	304	54	204.3	43.7	203	61.4	200.8	59.5	90.7	55.3	120.3	68.8	76.1	81.1	74.4	66.4	138.8	83.8	59.2	76.8	447	147.2	125.9	145	149.9	79	71.9	55.7	107.9	70	239.2	110.7	259.7	133.9
ACADVL.19262.219	394.4	153.1	1309.9	452.3	14341	167.9	1587.6	170.2	3698.2	466.5	1393	466.1	1702.4	515.9	547.7	454.9	631.7	258.9	933	378	165	335	59.2	357.8	164.4	266.5	3020.4	135	928.3	127.2	564.9	424.6	253.9	122.4	594.8	187.7	3802.8	802.6	2390.5	116.1
ACAN.3280.49	533.5	381.1	628.4	631.2	310.5	1012.5	594.7	552.5	1252.8	264.4	661.5	1174.9	609.1	290.8	233.3	640.7	558.6	285.3	246.3	231.8	492.2	596.2	545.2	430.6	399.1	465.6	766.3	1900.3	559.4	1916	627.6	371.1	326.5	257	351.8	336.6	193.3	328.5	601.9	3199.2
ACAP2.12343.14	243.6	198.6	130.9	219.8	211.1	227.5	231.1	281.7	244	341.7	177.8	228.6	227.3	303.1	215	240.8	222.2	170.7	219.5	197.8	199	240.2	89.9	196.7	244.1	217.1	248.3	107.3	210.1	119.3	183.6	268.3	228.6	251.3	235.4	202.3	160.2	182.7	172.7	109.3
ACAT1.19197.95	1033.1	272.5	8005.5	307	256488	153.6	30342.4	255	10049.3	180.9	7259.7	2557.4	8327.7	1217.5	418.8	169.1	6345.9	452.3	79.5	574.9	247.7	517.3	135.2	618.7	400.9	862.3	11200.9	213.5	1837.8	130.2	4109.2	439.6	524.3	131	3085	255.7	19595.1	2730.1	9267	11972.3
ACAT2.17341.89	64.5	88.6	301.6	441.4	13128.8	209	904.6	169.9	2828.1	985.4	1159.9	525.4	1178.1	632.9	562	99.7	198.6	240.1	397.1	294.9	58.4	334.6	62.3	239.2	57.7	113.6	2021.7	344.5	153.2	281.9	697.9	1359.5	56.3	46.3	120.1	100.2	2329.3	646.4	216.3	883.1
ACBD4.24686.19	155.2	160.4	200.5	195.2	2852.3	144.2	464.3	163.1	933	227.7	898.2	162.9	566.2	187.5	394.5	171.8	687.5	182.9	152.5	173.1	103	142	80	146.3	122	116.4	672.1	181.4	144	131.3	555.2	177.4	157.5	122.7	241.2	145	2904.7	178	385.3	182.3
ACBD6.10075.75	122.6	68	1579.2	52.9	11784.6	59.9	1356.7	60.3	2475	20.1	2524.7	50.3	1683.6	27.1	96.3	60.7	1286	89.2	43.3	57.2	121.8	60.9	72.7	67.4	54.3	52.3	3546.7	96.6	215.7	47	2058.3	37.6	116	49.8	312.5	111.2	5441.8	96.5	626.2	73
ACBD7.13563.259	3164.8	180	399.8	250.9	12312.2	200.2	14613.5	253.7	11938.3	235.8	9079.3	753.8	10994.7	185	1399.5	2043.2	7670.6	135.4	474.7	136	266.8	555	141	581.2	538.9	402.8	3044.9	186.5	347	167	15674.6	350.6	1030.6	179.8	1441.1	176	3498.1	448	318.4	198.4
ACE.10714.7	181.1	341.2	372.6	195.8	96.8	150.7	111.8	153.2	88.7	52	226.6	134.1	210.8	60	114.8	85.8	160.4	211.6	784.1	294.3	336.4	69.3	307.2	174.9	122.4	150.8	211.6	234.1	386.2	332.6	223.1	59.5	150	236	182	237.2	185.7	89.5	284.9	471.6
ACE2.2805.6	97.3	91.5	158.9	115.5	1622.8	88.8	173.8	94.8	363.3	112.3	186	114.2	183.4	94.5	165.9	120.6	119.2	101.2	84.4	91.4	90.8	105	95.7	95.3	94.3	95.5	176.5	96.7	110.5	95.4	162.5	84.7	99.4	90.3	99.8	95.1	199.7	100.6	127.3	96.9
ACHE.10980.11	295.7	250.2	299.7	133.3	166.6	78.6	288	130.2	106.6	66	530.6	316.6	443.7	87.9	136.8	135.5	313	75.8	71.4	80.4	702.2	137.3	721.4	354.3	102.8	210	485.3	323.8	620.9	218.6	554.9	74.7	246.4	102	223.1	264.9	237.8	56.7	583.6	364
ACHE.15553.22	187.2	184.1	190.9	157.9	658.4	192.9	182.8	177.7	153.3	181.8	193.5	175.4	173.7	183.3	170.4	179.3	180	166.5	151.2	180.3	212	169	208.8	188.7	179.6	184.1	184.9	192.5	208.3	176.2	195.4	201.3	187.8	186.2	190.6	200.5	173.1	161.4	191.8	196
ACLY.12700.9	276	300.8	303.3	316.8	1535.7	273.6	288.2	279.4	421.4	304.7	443.4	314.9	343.6	304.4	480.8	277.8	304	305.2	286	303.6	279.2	299.3	269	289.8	276.1	290.9	427	278.9	275.6	257.9	316.2	307.5	267.6	274.5	285.8	280.6	365.6	276.8	292.2	267.7
ACO1.20054.28	919.2	835.5	1712	727.9	3405.1	318.4	1092.9	249.8	1232.6	168.7	1005.4	1060	2365.5	155.1	1017.5	827.4	949.3	692.3	2809.1	201.3	1221.2	584.1	161.1	525.2	219.9	287.4	4093.6	317.7	2674.3	185.5	1514.5	173.1	748.1	305	562	675.2	1322.1	146.1	1871.6	246.5
ACOT12.23601.43	181	273	285.4	312.6	792.3	193.5	563.8	180.3	525.7	153.9	659.4	809.2	475.6	274	558.4	266.1	309.9	237.6	686.2	199.5	227.4	246.2	250.7	255	227	282.5	482.7	290.8	288.4	352.5	379.4	480	199	148	242.6	243.4	558	269	322.5	262.9
ACOT13.17675.17	6535.4	404.5	8088.4	352.7	39165.6	505.5	68094.2	435.7	24709.6	553.1	12966.1	1557	29668.6	1873.5	7922.2	10831.8	15554.8	470.5	78.5	473.8	1536.4	951	147.6	638.8	1345.1	982.7	14806.5	288.7	19180.9	180.8	11763	1110.1	3576.2	648.4	8297	775.9	18379.2	3245.7	16835.8	245.3
ACOT8.17400.71	150	121.1	180.1	179.9	927.5	128.5	362.4	126.1	215.4	126	237.3	111	309.1	119.6	135.7	123.8	163.9	113	288.2	105.6	164.2	108.7	95.7	108.2	133.3	116.1	230.1	79.8	181.3	128.1	176.3	112.4	162.3	137.4	183	132.3	422.8	158.3	183.1	152.4
ACOX1.21552.9	452.1	177	819.3	2336.1	7136.7	221.9	3426.2	427.3	2944.2	1433.1	1580	1487.6	4512.3	986.5	732.6	1421	1893.6	545.7	64.6	1248.7	263.3	1029	112	2672.2	323.1	1060.1	3802.3	793.1	1390.1	793.7	1027.6	2256.6	964.3	186.8	1073.7	645.4	8294.8	1307.9	1523.2	859.5
ACP1.3858.5	352	163.1	1416.5	487.2	4591.8	144.7	3885.7	602.6	3324.7	644.9	2007.2	707.2	5123.5	773	710.5	486.2	884.7	239.7	263.8	356.4	408.9	635.9	95.5	292.1	289.2	272.9	4302.1	282.4	358.9	135.3	2686.7	819.2	472.9	192.2	2311.6	578.4	3387.8	759.5	1267.8	275.9
ACP2.9237.54	52.9	121.2	107.9	44.8	120.7	73.8	44.2	73.2	51.8	15.8	100.3	35.4	66.7	14.2	62.7	44.2	59.5	47.9	68.6	26.3	133.8	36.4	89.5	48.4	49	42.3	176.5	112.8	142	59.3	109.3	14.7	47.3	30.3	51.7	77.9	110	28.8	119.9	81.8
ACP3.19317.114	145.4	242.7	147.3	157.2	318	165.7	128.3	184.8	97.1	115.7	124.7	236.8	111.6	108.8	125.3	136.7	130.2	182.8	118.6	126.9	145.5	157.9	196.2	267	128.9	168.2	124.1	359.2	125.6	200.3	138.1	111.6	133.8	124.6	114.2	162	107.6	100	124.9	231.2
ACP5.3232.28	2904.1	6812.7	1909.3	12130.6	1199.3	5078.9	1122.7	18702.8	2820	1687.4	2883.8	1947.4	1295	1047.2	1165.2	1038.4	1365.2	8272.7	359.1	4871.3	2658.2	1684.5	8907.8	4650	1131.3	2264.3	4168.2	10238.7	2176.5	6777.2	2121.1	4034.4	2644	5674.4	1232.2	8577.5	5434.5	2123.3	2285.6	12117
ACP6.5742.14	200.1	459.9	2100.4	780.3	603.5	604.6	463.8	528.2	368.1	176	435.9	410.1	707.2	160.4	304.7	806.4	632.5	378.5	54.1	309.9	2123.4	435.4	2575.5	1343.6	310.2	475.2	1724.5	1061.4	2597.9	510	1003.6	166.4	444.3	378.4	408.7	914.3	688.6	243.1	1706.6	1721.9
ACP7.8011.96	542.6	71.6	61.3	28.8	76.4	62.4	126.6	99.8	57.1	59.2	127.9	51	106.6	34.9	128.3	314.3	154.1	27.7	57.1	30.2	72.3	31.5	26	57.7	176.6	111	50.3	24.5	82.5	37.3	189.6	38.5	106.2	68.5	243.1	70.6	59.8	54.6	43.4	26.8
ACRV1.10507.166	63.2	61.9	64.3	73.7	192.4	64	61.5	69	54.2	78.5	62	79.5	64.6	78.6	65.6	68.2	64.4	69.7	81.6	82.2	66.9	75.8	64	73.6	67.7	77.7	63.9	63.3	66.7	77.9	58.9	86.3	71.8	70.6	62.4	69.4	64.9	86.3	69.5	68.5
ACRV1.15301.24	229.8	200.1	194.8	180.5	496.7	222.7	208.3	222.8	156.8	173.5	178.6	188.3	185.8	154.3	193.6	220.2	219.8	179	210.9	156.6	219.1	165.7	191	199.2	228.3	210.1	191.5	186.4	214.4	159.7	202.2	150.2	228.6	236.1	223.4	214.8	149.9	132.9	199.6	185.6
ACSF2.17466.72	299	218.3	3093.8	211.4	17380.8	227.4	1775.7	219.5	2055.6	208.1	1325.2	205	2515.3	191.3	235.1	219.5	1233.4	211.7	226.1	190.5	993.7	196.3	240.3	217.4	227	210.2	8186.3	216.5	353.2	179.3	1004.9	185.9	348.7	225.2	581.8	220.8	1316.4	172.2	5081.1	212.5
ACSS2.25094.9	307.8	271.3	281.3	370.1	898.4	251.3	547.7	323.8	405.5	591.6	366.2	453	508	486.2	501.3	733.9	292.2	434	312.9	309.1	243.1	505.7	140	357.2	361.7	545.1	394.5	200.2	272.7	203.3	314.5	583.3	296.2	285.3	282.9	312.5	398.4	376.5	354.7	192.1
ACSS3.23692.19	85	55.9	34.3	16.1	24.7	68.8	65.6	76.9	28.1	15	36.1	26.2	50.3	11.7	27.9	77.5	66.1	20.1	61.3	13	64.2	14.2	22.5	38.6	74.1	45.1	45.1	18.2	69.9	20.8	51	16.3	97.5	93.5	81.1	61.2	36.2	14.1	42.6	27.4
ACTN1.9843.5	1073.5	1252.4	1120.5	4554.1	3314.7	411.1	4430.3	643.4	3455.5	1226.9	3387.4	2803.9	5635.1	1412.6	2407.6	2796.7	1142.5	2807.5	1081.6	2442	489.8	2691.4	247.4	5356.7	1209.6	4664.8	4636.8	743.7	1115.7	941.8	1197.5	3166.4	1498.5	386.7	3150	2136.2	4334.8	2240.7	748	635.6
ACTN2.9844.138	202.7	81.7	235.4	26484.7	24551.9	135.7	48008.1	523.3	4710.1	825.3	51282.6	48945.1	9135.1	5193.1	2850.6	4753.7	854.6	175.5	74	5312.5	70.5	1048.6	39.6	12411.4	73403.4	44624.1	564.1	115.5	99.6	2801.9	13143.8	10242.5	948.6	113.1	465.3	1268.7	4594.3	5680.6	49	164
ACTN4.25057.2	161.9	154.7	145.4	270.8	425.8	131.2	207.6	140	175	353.8	141.6	152.5	207.4	250.1	107.7	151.7	137.3	148.7	204.3	318	124	196.3	79.4	176.2	124.7	190.5	246.7	80.9	188.3	139.9	118	303.9	155.7	132.7	163.7	158.9	183.5	244.5	152.3	114.8
ACVR1B.2806.49	40.2	48.2	135.9	64.5	846	41.6	89.4	46.9	196.3	67.4	145.2	64.5	137.5	62.2	76.3	58.9	64.8	67.9	109.4	100	43.5	68.8	57.4	57.7	42.9	57.5	161.4	61	41.7	59.6	93.4	48.6	41.6	38.9	53.9	61.2	487.4	89.2	61.6	71.2
ACVR2A.19208.8	232.2	179.2	259.8	197.1	130.6	176.3	179.9	191	115.7	356.3	145.9	176.9	181.1	295.2	118.5	180.8	189.3	118.6	302.5	178.9	285	166.4	186.5	169	187.7	180.2	195.6	91.4	234.2	96.9	209.1	230.1	208.2	216.9	211.5	203.9	137.3	159.8	237.5	129.6
ACVR2B.9412.52	217.2	196.8	215.5	225.4	1048.9	196.9	234.1	213	274.6	264.1	234.3	235.8	345.3	261.4	241.5	229.1	230.9	252.9	246.3	208.7	194.5	265.5	179.4	214.3	208.4	221.6	249.5	198.5	192.9	176.2	215.3	255.3	208	194.7	198.2	189.9	223.2	200.7	227.2	163.5
ACVRL1.16318.12	86.1	106.8	72.1	75.9	42.3	110.5	67.6	171.1	48.5	65.5	52.5	50.7	61.2	51.2	41.6	67.5	68.1	82.9	62.7	58.3	79.8	38.6	93.7	73.8	78.9	67.6	61.7	85.2	70.5	99.3	57.6	57.2	79.8	103.4	77.4	115.7	48	39.8	54	105.6
ACVRL1.2969.11	284.7	238.8	246.2	718	1024.6	245.2	486.7	331.3	826.6	828.6	358.4	621	521.1	662.2	419.3	491.3	328.2	473.2	558.4	505.7	232.2	640.6	99.6	310.1	290.3	321	397.4	229.5	305.7	284.6	311.8	568.2	275.5	269.8	264	276.6	491.8	492	344.9	143.8
ACY1.3343.1	8632.1	2567	5583.3	5716.7	10906.2	1914.7	7855.5	1283.6	7822.5	1073.8	6370.9	3877.9	8935.8	726.6	1619.8	4430.9	5662.3	3250.6	3813	1627.6	3501.6	2055	4124.3	4531.6	2848.2	1918.7	10454	8331.5	6760.4	5274.3	4318.9	1039.1	4679.7	998.3	7190.8	2703	6023	967	4350.2	10480.5
ACY3.21781.9	124.2	99.5	196	157.5	664.2	152.2	694.8	146.7	178.6	138.7	226.8	145	216.5	116.7	104.5	194.3	237.5	123.2	276.9	127.2	160.2	139.7	100.5	145.1	139.9	157.9	146.5	114.1	119.6	91.3	229.2	140.6	140.2	114.6	148.9	120.5	174.3	127.6	199.2	167.7
ACYP1.20370.6	1836.8	1076.3	2863.1	993.9	4574.5	1159.3	6371.2	2563.1	5806.1	784.3	2979.3	1322.8	3202.1	609.2	2445.9	1931.7	3830.8	638.7	316.2	410.3	3322.1	760	983	1647.8	1514.1	1506.1	5099.6	1156.4	2769.1	683.9	4905.5	1524.8	2379.4	1273.9	2385.9	1203.1	2852.2	711.5	3314.7	1378.2
ACYP2.12812.25	39940.1	8130.3	14705.8	7385.6	23871.2	9076.4	53538.7	18402.5	18928.6	1528.8	24304.1	8003.6	25892.8	1326.8	7696.2	12668.3	58249.9	3210.1	13115	929.4	15994	2528.1	6540.4	16872.8	10332.9	8264.9	12734.5	5073.9	17107.8	1721.5	37472.7	3334.7	39329.3	6407.4	40141.3	11260.2	29505.4	3830.8	13075.2	9131.7
ADA.19751.21	184.1	121.2	70.1	79.8	102.9	140.4	161.4	165.6	81.2	70.4	77.7	77.1	118	59.7	66.8	148.5	157.8	82.4	228.6	95.7	133.9	90.2	48.7	103.3	162.7	110.4	115	50	127.8	72.6	116.1	105.4	183.1	162	173.8	120.8	133	96.2	111.3	74.6
ADA2.6077.63	2834.5	11768.8	3837.1	3557.8	431.9	3896.7	877.7	11115.7	1248.9	873	1696.4	1153.9	1489	633.5	664.8	911.4	950.7	3710.9	143.8	2275.9	2496.5	1031	10663.8	2893.5	1254.5	1800.6	767.7	4835.1	1632.9	12080.3	1451.7	1771.3	3319.7	7697.4	1351.6	3609.9	1436	543.3	1477.2	13852.7
ADAM10.8405.108	200.4	196.3	307.5	289.6	336.8	202.8	192.1	156.3	225.4	176.3	290.8	239.9	244.5	197.8	253.1	171.7	193.2	140.9	216.6	328.5	208.1	230.2	154.8	188.8	206.1	192.8	300.2	164.9	282.5	183.2	210.6	163.4	203.1	191	230	207.9	257.6	139.3	166.4	149.5
ADAM10.8654.13	212.8	186.9	221.6	194.1	1322.1	210.8	913.9	215.2	217.8	243.4	228.2	223.5	242.6	237.3	227	239	238.5	208.6	241.7	205.4	238.5	207.8	213.8	222.1	240.4	230.2	228.3	201.4	236.9	204.9	225	229.8	242.8	254.4	238.2	223.2	221.5	196.5	223.4	213
ADAM11.6586.19	465.9	386.4	1260.6	251.6	737.2	176.8	261.7	195.3	557.7	220.7	1357.1	556.9	823.9	223.6	275.5	307.4	973.6	191	395.7	254.1	2437.4	426.3	1453	516.9	227.8	468.6	1643.2	535.1	1083	365.4	10349	241.6	546.8	139	480.7	403.1	1270.3	265.9	2221.6	632.6
ADAM12.4420.7	166	2994.4	399.3	1371.5	729.5	1431	177.6	697.4	235.4	358.3	266.7	467.9	252.3	270.8	259.3	266	211.7	1658.3	233.3	1260.2	209.6	353.5	736	501.8	209.8	276.4	276.2	3961.9	214.1	2928.6	238	390.4	198.5	224.2	205.8	744.5	244.1	270	260	6379.4
ADAM15.15455.40	217.3	650.4	210.5	324.2	513.8	410.4	459.6	251.7	395	192.6	415.7	273.2	308.4	251.3	355.7	214.8	244.7	238	250.4	226	240.3	265.4	381.3	237.2	180.6	254.7	336.9	525	246.8	443.6	346.3	280.4	179.9	201.9	226.1	343.5	334.5	248.4	220.8	395.8
ADAM15.9956.7	235.2	258.5	248.8	422.6	1006.4	232.9	242.1	245.5	246	353	232.2	335.6	265.4	334.5	279.7	266.8	228.4	314.8	322.1	358.8	240.6	328.7	229.7	255.8	226.8	245	240.2	259.6	239.6	290.9	217.8	292.2	227.2	228.5	228	253.8	268.1	322.3	280.3	273
ADAM17.8882.1	154.1	161.8	262.4	753.5	881.1	153.1	177.6	161.9	215.3	189.2	219.3	170.7	197.3	176.4	202	155.1	160.5	165.5	177.6	242.1	147.4	152.3	140.7	146.6	142.8	141.6	188.9	157.7	153.6	147.1	168.7	147	156.3	154.5	147.3	169.3	227.5	143.5	164.2	176.4
ADAM17.8959.61	176.1	177.7	193.5	247.1	1439.6	168.3	192.7	179.9	192.6	353.5	211.1	240.4	247.3	356.1	206.1	193	177	203.7	307	264.2	172.6	246.3	167.6	176.8	161.3	178.7	186.5	162.1	182	176.7	167	284.6	174.1	171.9	170.9	180.2	382.4	257.5	207.3	177.5
ADAM19.8948.13	71.3	98.5	71.1	60.9	226.9	84.9	74.8	74.5	70.8	45.5	74	61.9	68.5	49.1	74.9	66.4	68.8	120.7	70.8	84.7	76.4	53.6	104.8	72.3	72.5	70.7	71.4	163.1	69.5	154.8	76.7	57.9	73.4	73.8	72.6	69.6	69.6	57	67.8	143.7
ADAM28.21681.10	159.2	132.6	88.5	132.7	112.5	136.1	123.9	141.6	66.2	127.6	81.2	95.4	75.9	100.1	81	86.3	88.4	77.3	118.6	89	102.9	77.6	65.8	106.5	90.1	90.6	89.7	75.4	104	76	73.5	87.8	93.1	116.6	84.5	124.7	76.6	96.8	77.5	86
ADAM29.13549.15	265.1	251.4	235.8	304.4	841.9	259.7	259.5	259.2	216.3	310.1	236	280.9	254.1	289.8	257.3	269.7	256.7	264.4	291.5	253.8	255	267.1	211.9	250.6	270.4	241	241.5	218.7	264.4	208.6	230	248.5	262.6	272.3	258.9	258.6	222.8	221.3	254.2	211.5
ADAM30.8520.8	143.6	146.3	135	149.7	439.4	141.6	135.6	153.2	122.2	140.2	121.8	142.9	144.3	126.5	134.8	144.3	138.7	143.8	142.3	122.5	143.6	136.8	125	144.8	141.3	137.9	143.8	131.1	135.6	111.3	134.7	132.5	137.5	141.2	134.2	144.9	125.6	102.4	139.3	196.9
ADAM32.7827.20	49.9	42.2	39.7	23.3	83.7	45.6	41.6	46.5	27.2	12.3	34.4	23.3	32.6	12.2	32.7	39	42.6	24.7	34.9	15.6	47.5	14.6	39.2	37.6	46.9	39.4	36.8	35.8	44	30	44.6	14	48.4	47.9	45.3	45.9	29.8	14	37.9	36.9
ADAM7.10753.31	91.4	115.5	59.1	54.2	86.7	86.7	77.5	72.9	103.2	64.8	120.5	56.7	95.6	74.6	106.1	76.4	75.4	45.2	149.6	64.8	70.9	48.4	83.9	67.6	79.3	71.1	74.2	40.5	83.3	62.2	72.1	50.1	93.7	91.7	92.2	88.4	124.6	83.6	63.3	49.6
ADAM8.21440.9	128.9	192.5	127	159.7	370.6	170.9	125.3	263.6	123.6	120.5	137	121.3	119.8	109.6	158.6	122.8	122.2	286.4	131.8	150.6	119.8	110.9	158.9	150.7	126.5	140	125.3	460.3	121.8	175.1	128.7	138.1	126.9	144.8	123.5	210.3	127	121.6	115	379.7
ADAM9.3795.6	327.4	575.2	890.9	350	702.7	446.8	336	499.2	240.2	225.6	531.3	307	715.6	138.3	171.6	251.3	415.3	468.3	126	370.5	796	345.8	537.7	377.5	291.3	441.4	1002.8	723	1254.6	584.7	720.2	224.5	373.6	309.8	424	665.8	1087.5	219.4	988.3	889.2
ADAMDEC1.9115.78	435.6	314.6	185.6	749.6	283.5	374.8	388.2	444.5	340.7	1087.4	227.9	634.7	392.3	886.2	416.4	543.4	378.2	428.3	974.5	521.9	321.5	595.9	121	351.8	420	389.8	282.9	139.5	321.1	232.4	243.8	650.5	389.9	424.1	375.3	341.6	220.5	446.4	324.8	152.1
ADAMTS1.3174.2	202.7	139.8	121.4	256.4	356.7	169.2	239.7	199.1	328.2	454.9	161.5	260.6	244.5	322.9	185.1	250.6	197.5	178.9	234.3	192.1	165.4	250.1	67.8	166.4	201.3	173.7	176	65.7	167.5	100.6	156.5	265.2	193.8	200.3	189.6	165.3	147.3	180.7	163.5	71.7
ADAMTS13.3175.51	214	1607.2	351.4	1343.6	616.8	413.5	408.6	234.1	2769.8	508.1	2402.3	1017.7	797.6	1120.6	3344.7	1010.7	395.2	1754.3	385.3	2137	205.3	974.8	4500.2	1074.8	446.2	945.2	754.6	5966.2	279.9	6774	625.8	450	375.8	506.8	556.2	613.5	2255.6	1161.1	168.6	5237
ADAMTS15.4533.76	381.4	419.6	406.3	533.8	1333.3	469.2	423.8	512.1	375.4	351.3	373.1	484.5	406.9	321.9	453.6	428.2	384.7	400.3	447.7	371.7	379.7	349.5	366.9	366.5	407.3	351.4	366	397.8	383.7	429.8	351.7	276	356.8	393.2	381.8	376.5	330.3	316.7	397.1	452.4
ADAMTS3.8845.2	304.5	290.8	279.5	367.4	906.9	307.5	287.7	310.9	260.9	342.9	261.7	355.3	307.6	317	323.8	323	297.9	344.5	350.6	304.4	298.7	321.5	272.3	293.1	307.9	287.8	292.5	255.8	312.8	282.9	279.3	283.8	302.1	325.2	310.4	322.4	267.8	273.6	306.5	269.2
ADAMTS4.2809.25	62.9	89.8	78.9	75	297.9	69.9	86.1	82.7	92.9	66.4	76.8	121.3	86.5	87.1	69.5	88.1	67.9	101	81.1	191.8	66.3	84.6	100.2	112.4	68	83.2	72.3	179.9	67.2	1047.9	83.8	81.5	68	64.2	72.8	102.3	140.5	119.5	70.2	196.6
ADAMTS5.3168.8	160.9	188.3	159.4	282	697.5	175.6	178.3	182.2	232.3	281.7	176.2	321	202	249.5	259.5	222.8	170.1	314.1	152.8	227.6	159.5	327.7	155.2	206	172	200.1	196.3	181	155.5	197.5	179.8	256	159.1	159.4	159.7	167.5	162.5	182.6	171.6	155.3
ADAMTS6.6441.62	161.3	265	598.8	338.1	1471.9	138.8	543.4	182.4	1986.1	342.5	939.3	392.7	1344.2	320.2	932.2	638.8	748.6	490	155.5	352	148.8	530	83.7	452.7	220.3	305	1993.5	214.5	311.4	180.1	1150.9	322	228.4	163.8	315.5	261	1783.1	643.4	873.3	233
ADAMTSL1.16890.37	375.6	11419.9	546.7	4684.8	127.8	8794.1	160.1	4329.4	279.6	858.5	530.5	1840.2	328	450.2	113.3	181.4	421.9	6211	146.3	3324.1	912.8	1094.9	4430.4	1739	284.6	531	1460.6	10878	613	13041.9	728.5	2548.9	352.4	534.9	350.4	6805.9	289.7	320.2	622.5	14291.2
ADAMTSL1.6575.79	225.6	476.7	252.8	399.4	1167.5	390.6	242.7	300.6	264.4	355.6	248.4	343	255	356.2	260.1	248.8	237.7	513.3	324.8	423.4	247.2	372.6	496.9	295.1	233.1	260.3	292.6	1168.2	230.5	882.3	244	427.5	232.2	233.1	232	319.7	279.2	303.2	262.7	892.5
ADAT1.22363.31	36.1	37.2	47	37.1	340.4	33.3	58.3	36.3	55.9	29.9	51.6	35.5	43.7	30.6	40.3	35.9	37.4	31.4	36.3	39.1	33.4	27.3	44	37.3	32.3	34.6	49.8	40.4	41.2	41.7	48.3	29.9	35.2	34.8	43.5	40.1	70.3	41	44.3	52.1
ADAT2.20955.20	125.5	139.3	125	115.9	209.8	115.9	136.6	112.3	179.8	110.3	177.9	104.3	154.2	98.9	166.3	110.9	145.8	94	180.3	144.3	133.1	99	123.1	114.7	119.7	116.7	192.7	136.5	133.7	197.6	152.6	102.8	126.5	117.4	148.9	133.3	203.4	115.1	127.8	149.5
ADCYAP1.4594.22	388.8	419.6	386.6	883.6	2043.7	407	476.5	446.2	542.8	590.4	441.4	827.7	577.3	588.7	574.7	562.5	399	678.7	888.4	623.1	362.7	597.9	300.1	467.2	374.2	436.4	440.1	390.4	384.4	518.1	379.7	477.4	402.4	383.1	397.5	429.3	552.1	600.7	515.8	373.9
ADCYAP1.8285.64	87.3	84.4	86.9	60	313.3	81	132.4	78	98.7	53.2	93.5	61.9	95.9	51.1	70.4	70.9	82.2	61	96.4	56.7	99.3	50.5	127.6	78.2	84.6	80.9	80.4	88.9	89.6	76.9	91.7	57.2	88.1	76.9	82.3	84.6	96.5	50.4	80.8	90.6
ADCYAP1.8446.4	86.9	91	104.8	68	187.5	89.6	76.1	89.3	64.7	63.9	78	60	66.9	56.3	70.2	77.1	73.1	52.4	95.2	69	101.8	39	67.2	69.8	75.9	70.2	90.2	66.1	107	53.5	89.8	41.5	86.1	88.6	89.1	98.9	69.2	52.5	96.2	73.7
ADCYAP1.8450.36	212.9	207	185	223	453.4	227.7	194.3	217.6	153.4	145.1	158.2	209.4	186.8	132.5	211.6	221.7	199.2	195.9	190.6	160.8	200.9	158.5	163.8	186	216.3	185.1	186.6	154.5	201.4	180.3	183	122.7	198	227	203.2	216.4	152.1	139.1	195.2	169.5
ADCYAP1R1.22566.53	165.7	97.7	66.1	38.4	69	122.8	134.9	140.7	55	32.4	71.6	51	103	29.6	50.1	136.1	148.5	42	100.4	58.7	118.7	39.1	40.8	77	137.5	92	73.6	35.5	116.1	49.4	92.5	49.2	171.2	168.2	160.3	102.3	166.2	41.7	78.3	53
ADD2.24468.36	223.1	303.9	570.9	455.9	5125.3	227.1	283.6	225.7	675.4	330.5	544.9	365.7	522.2	351.3	441.9	253.8	332.5	492.1	259.6	430.7	249	407.9	266	348	240.8	292.3	892.6	439.1	284.1	347.3	419.7	385.5	241.8	231.6	265.7	286.2	1027.4	397	475.9	409.9
ADGRB1.21711.86	376.1	609	4352.1	301.7	91.1	117.2	87.3	186.7	224.8	87.4	1428.7	356.3	417.4	47.8	84	204.6	871.9	76.5	1960.7	34.1	2482.3	367.7	2391.6	420.6	195.9	523.3	2808.1	516.5	905.6	84.1	1185.6	63.4	248.1	107.3	183.1	385.7	746.4	45.5	3276.5	700.8
ADGRB2.22588.35	731.1	973.6	5134.4	987.1	248.5	268.8	442.3	429.5	488	208.7	1111.6	576.7	856.1	43.3	95.3	499.5	834.3	205.1	298.2	83.9	3386.1	337.9	2962.8	1269.9	375.3	943.1	2339.5	1080	2555.6	313.3	2769.2	125.8	540.6	348.9	750.7	1069.4	900.6	164.7	3356.3	2041
ADGRB3.15365.41	262.6	219.2	569.7	174.1	140.1	174.5	209.1	214.9	163.6	264.8	361.5	233.9	344.7	173.6	121.7	261.3	305.3	108.7	175.7	118	614.5	185.7	396.7	206.6	199.7	269.7	451.3	200.3	420.4	90.8	488.5	173.1	236.4	215.4	240.2	245.7	338.1	129.8	535	234.2
ADGRD1.21546.20	195.9	2078.9	2609.9	2179.6	281.5	986.2	294.3	1442.7	484.4	341.8	804.3	803	814.9	431.2	391	388.8	552.4	2145.3	172.5	1262.4	473.7	578.4	4772.1	1251.4	326.8	650.6	665.7	3469.3	446.1	6093.7	636	396.2	536.4	663.5	316.8	1537.1	1333.2	569.7	357.9	6963.7
ADGRE2.4546.27	50.1	263.4	221.1	175	38.1	76.5	21.6	42.7	59.5	77.8	74.4	83.2	70.6	58.1	54.6	81.2	91.2	164	81.7	135	195.6	86.1	273.8	160.2	79.3	71.2	96.6	237.4	146.5	239.1	85.5	49.8	111.2	138.1	106.6	156.5	55.6	48.2	89.6	262.2
ADGRE5.18881.7	133	438.1	407.6	314.5	540.6	177.6	121.2	148.3	225.3	253.8	256.5	277.1	225.1	295	191	185	199.4	344.6	184.9	336.8	240	298.1	545	279.8	179.9	220.7	237.5	502.8	219.9	429.7	240.7	266.8	187	186.9	191.3	219.9	208.8	269.8	224.5	532.6
ADGRE5.2822.56	189.6	240.5	323.8	385.8	2017.2	184.6	266.7	199.2	413.9	331.6	366.7	663.5	389.6	317.1	358.8	399.6	268.3	433.2	287.4	380.7	267.8	478.7	333.6	305.4	210.9	268.3	442.2	347.6	252.4	405	327.6	355.5	214.2	186.1	219.2	223.4	565	402	368.8	297.7
ADGRF1.11243.90	514.7	891	1099.1	516.2	2084.5	462.4	1259.3	302	1391.6	187.9	1512.8	509.2	1306.3	364.9	1508.4	461.2	840.6	586.3	428.4	554	1945.1	635.1	1117.4	756	471.7	708.1	1874.9	810.3	1575.7	794.8	1176.1	349.9	709.5	551.5	786.9	709.2	1844.8	1590.6	1078.5	697.2
ADGRF2.21697.57	76	191.7	65.8	244.2	198.2	138.8	138	94.6	482.5	746.7	173.1	209.8	190.5	347.8	140.6	113.8	84	210.6	86.5	486.3	69.7	874.2	100.4	112.6	80.7	157.8	77.2	200	61.6	264.8	83.2	1148.1	72.4	75.1	77.5	102.2	183	554.8	99	252.8
ADGRF5.6409.57	121.7	201.1	96.2	185.7	147.8	129.3	154.6	127.5	432	250.1	258.2	183.1	160	251.6	464.1	151.2	125.7	189.7	200.6	346	135	211.8	565.9	159.5	151.2	206	162.6	493.6	132.9	929.2	140.2	158.3	132	151.5	126.1	162.7	272.8	204.8	119.6	690.7
ADGRG1.18893.26	138.3	229	559.3	273.8	138.9	126	115	229.9	178.2	222.3	196.4	394.7	247.1	168.7	80.5	148.1	153	128.8	114.3	228.5	319.6	244.9	338.5	406	164.9	338.8	199.9	279.6	257.4	414.1	111.5	222	136.3	114.7	115.3	236.9	149.7	113.4	196.2	245
ADGRG2.10767.52	68.6	77	81.9	76.6	349.3	71.7	72.8	66.3	91.8	55.8	98	83.8	75.7	74.7	110.1	71.7	78.4	84.7	86.3	105.4	79.1	92.8	133.6	91.8	74.1	84.7	90.6	133	73.3	137.2	86.7	98.6	75.5	72.1	74.8	74.1	104.8	133.5	88.2	132
ADGRG5.4551.72	96.8	91.1	77.9	293.5	304.1	76.8	163.9	116.7	204.6	286.3	119.7	207.3	116.7	217.2	145	143.9	91.6	134.1	223.7	209	70.1	170.5	35.6	110	87.7	111.9	113.6	50.8	94.9	106.2	84.3	169.4	91.9	88.3	98.5	94.1	174.9	178.7	117.9	74.4
ADGRL3.20578.10	9914.6	9455.2	20878.7	5098	3894.9	3876.9	7196.7	5885.2	3642.5	832.1	11955.7	5744.7	12932.8	478.5	3886.9	7899.9	13920.8	2044.1	6309.4	1114.6	29357	3302.8	14281.3	7617.3	6151.5	9639.6	15611.8	8557.7	27159.5	6482.4	22698.4	1065.2	8311.6	2855	8103.8	8369	8158.9	735	19703.6	10380.7
ADH1A.17396.23	416.2	280.8	185.7	348.3	418.8	347.5	381.2	375.2	406.4	894.4	282	401.2	380.9	773	303.9	416.9	394.9	295.5	559.8	373.3	329.2	458.1	160.6	303.6	409.9	364.5	282.7	156.8	325.2	197.1	273.1	664.6	400.4	405.5	367	306.6	247.7	350.4	289.9	175.3
ADH1B.9834.62	89	98.1	295.9	170	540.2	86.1	88.6	82.4	97.8	98.1	123.1	185.8	104.6	168.7	94.9	83.8	95.3	87	249.7	93.5	101	212.8	151.2	113.2	91.7	101.9	157.6	143.7	109.3	126.1	109	101.6	92.9	91	98.1	92.2	133.2	110.5	100.3	142.5
ADH1C.15525.294	205.3	148.6	13644.7	1991	8765.8	218.9	178.4	148.9	808.9	648.8	2708.5	1398.9	642	4504.5	190.6	170.8	238.1	234.7	111.3	1666.2	190.4	511.4	2632.8	1371	932.1	908.3	4122.3	3899.8	1528.8	1994.8	2053.5	921.2	181.3	161.5	142.2	182.5	1413.9	4156.7	180.7	3093
ADH4.8325.37	211.2	546.4	253.4	490.6	1527.6	543.8	236.4	164.4	430.4	212.3	993	234.5	310.5	195.4	513	194.6	316.3	350	445.3	442.5	270.2	303.3	1369.7	324.6	215.6	322.9	475.1	2224.6	205.6	761.1	390.1	280	324.2	186.5	256.2	208	402.4	209.7	233.3	1118.3
ADH5.11369.23	891.9	178.9	773.3	258.7	7147.2	210	1355.8	239.1	1272.9	532.1	1329.8	281.4	1906.2	468.7	327.2	291.7	702.9	183.6	471.9	270.2	422.8	298.1	99.3	204.5	225.3	236.4	2745.3	100.5	907.7	135.1	1257.2	399.5	508.6	231	849.4	240.3	872.6	305.6	971.9	112.1
ADH6.18206.18	84582.9	3918.7	37215.4	2517.7	38025.7	3581.8	84705.9	2962.7	28703.1	215.1	33739.8	2349.8	46236.5	694.3	17085.8	7649.5	57209.8	3436.6	15631.2	911.7	26176.2	2324.6	2663.2	2730.9	2924.6	2603.4	45233.6	2628.8	47751.8	1370.5	55888.5	556.2	43729.6	3400.6	58632.3	11141.2	31312	2886.8	32082.7	2388.3
ADH7.11377.19	313.3	319.5	313.7	366.1	1035.1	323.9	285.5	301.7	313.7	264.4	387	727.9	301.2	267.9	335.4	323.9	295.5	257.3	296.8	268	285.8	230.8	511.5	289.4	307.2	281.7	279.7	494	301.4	472	275.1	228.6	301.1	315.9	305.5	302.7	288.8	234.5	273.5	438.1
ADI1.12457.10	125.9	200.8	368.9	136.8	516.5	157.4	420.4	122.2	404	60.8	382.9	79.4	723.1	74.3	113.4	114.6	216.2	275.7	484.7	94.9	180.7	69.4	105.8	124.5	80	68.1	1703.1	156.3	472.6	119.5	355	79.8	145.5	125	185.3	337.5	430.6	87.9	407.6	158.5
ADIPOQ.3554.24	6036.8	30293.3	8777.7	9918.5	6302.3	7558.4	17071.5	4294	14074.7	1039.1	17459.3	9930.3	15159.1	1530.8	18327.6	15883.2	5888.1	10208.7	12165.3	2691.2	5420	4765.9	15890.3	14028.8	8122.8	13265.4	10286.4	14111.4	9279.3	12851.3	7011.8	2244.4	8150	12821.9	7052.8	11905	20116	3019.5	1915.3	15703.6
ADK.19207.119	780.9	256.3	1787	184.6	15038.4	213.3	2474	225.6	3471.6	132.1	3405.1	253.8	4193.9	260.9	333	221.8	3521.1	393.3	174	197.8	496.8	454.5	348.4	357.1	284.7	381.6	5945.5	393.4	187.6	154.3	3770.4	210.1	566.8	232.1	891.6	519.9	3678.9	593	1188	208.3
ADM.14115.34	202.7	284.8	266.8	352.6	553.9	246.2	287.6	217.2	612.6	196.1	644.7	481.1	391	267.4	489.8	230.7	307	302	137.7	298.2	241.4	281.8	595.7	349.9	276.3	316.9	573.2	553.9	220.6	618.3	389.1	342.3	199.3	160.7	251	243.6	440.9	338.5	276.4	488.9
ADM.7922.5	101.8	170.7	139	144	116.8	312.5	90.9	189.9	107.8	105.7	119.5	129.1	103.1	93.4	79.1	111.7	92.8	80.2	70.8	89.8	117.6	75.7	68.9	152.9	104.4	127.1	110.6	106.6	142.9	141.6	115.9	120.3	102.9	163	101.1	210.3	102.4	85	110.3	153.4
ADM2.8100.15	108	141	92.8	64.9	193.9	132.6	105.2	107.6	75.7	39.5	92.6	70	87	36.1	90.7	96.6	109.9	92.2	82	53.5	109.9	47.6	159.4	98.6	120.4	99.2	95	133.2	100.5	187.5	107.4	43.1	105.3	114.3	115.7	104.7	73.7	39.3	93.6	138.8
ADPGK.6221.1	386.2	454.7	378.6	443.5	161	405.7	269.1	401.7	172.2	466.7	284	370.4	344.8	297	167.1	271.2	365.3	382.4	240.2	389.5	357.1	273.7	704.8	382.6	335.7	326.3	280.2	698.9	350.8	1297.1	302.7	298.5	336.7	328.1	318.3	519.6	276.7	179.7	302	1112.4
ADPRH.18395.5	515.8	387.2	298.2	824.9	798.5	413.3	553.6	485.4	508.1	908.9	408.6	641.1	642.2	960.3	388.7	556	481.6	507.6	505.3	653.4	401.5	688.1	205.5	471.1	482.1	576	423.3	235.4	443.1	342.9	355.4	1064.8	466.9	502.1	446.1	419.1	514	669.6	398.6	219.3
ADPRS.17332.3	3702.9	4679.8	10210.3	6122.6	21413.9	3679	21794.6	6463.6	12014.9	1956.4	10630.6	6617.8	17156.5	2103.6	5236.8	8407.9	16797.4	5278.3	109.9	2332.8	3630.9	3429.3	3565.3	8817.5	5568.7	5363.6	16959.2	6288.2	7083.6	4626.9	19431.1	4573.7	8646.5	3532.8	12617.8	5174.7	19877.2	2623.1	9997.3	7480.6
ADRM1.9057.19	135.5	138.6	142.2	153.3	879.5	193.6	142.3	133.8	142.8	138.1	132.3	139.8	138.4	130.2	140.1	140	137.5	134.1	157	172.9	138.7	127.9	147.9	135.5	138.9	138.3	142.3	138.5	150.1	161.8	146	131.5	138.8	143.9	138.1	153.8	150	136.2	145.1	155.7
ADSL.5023.23	454.5	574.4	1598.6	1300.5	6036.3	366.4	1721.6	1331.5	1944.8	591.3	3711.2	1905.5	2395	541.3	5802.6	630.4	794.6	626.6	222.7	397.5	409.9	1639.1	3911.2	877	402.3	1485.6	6177.4	1448.5	407.4	492.4	2042.5	1391.4	552.7	210.5	400.8	572.9	2743.3	456.3	2045.8	1151.8
ADSS1.13998.26	407.7	194	3516.4	244.5	14296.5	194.2	1709.4	263	2675.4	69.7	7875.3	1687.2	4603.8	723.1	161.7	223.7	1451.6	122.2	107.4	162.5	757.6	95.7	146.6	164	856.1	183	7915.9	198.8	873.6	162.7	2274.7	152.1	576.9	410.4	872.9	450.9	3051.7	174.1	2514.3	294.1
ADSS2.12644.63	192.7	115.4	201.5	159.5	728.5	149.1	390.9	138.8	495	213.7	357.5	200.8	516	206.2	196.6	223.2	402.9	130.3	159.8	143.9	304	292.2	45.6	175	175.7	210.6	533	71.6	312.8	72.2	560	247.7	165.1	157.2	266.3	150.6	240.5	122.7	214.5	60.9
AFAP1L1.9889.42	129.7	122.4	1204.5	91.7	418.5	142.8	155.2	127.8	1852.7	56.7	236.8	88.9	327.3	50.8	110.1	125.9	164.1	84.7	109.3	65.7	158.7	59	109.5	108.7	125.4	104.5	1251	125.4	216.2	97.4	152.9	53.3	133.4	145.6	175.4	147.1	197.7	55.4	730.1	113
AFAP1L2.24445.38	101	237.4	731.2	268.3	2888.7	134.9	562.2	126.6	925.6	121	1181	209.1	1180.1	111.7	849.3	312.9	496.7	224.3	89.4	236.9	168.1	169.2	357.8	168.1	133.9	133.9	1096.5	354.6	248	540	615.6	122.2	125.8	101.9	192.7	142.3	5349.1	206.6	317.1	267.5
AFM.18196.8	17177.3	76504.3	33872.5	23680.8	21512.9	79462	35647.8	35512.1	25630.1	2198.5	33769.1	22269.9	25606.8	2864.2	33764.5	43975.2	25062.7	26477.5	3779.2	5986.4	14262.2	9973	30257.4	43616.5	36491.9	44765.1	21183.6	29645.5	31643.1	23764.4	35186.4	6531.8	27910.5	47967.4	44135.2	69613	33514.7	6361.3	11558	34497.3
AFM.4763.31	101274	202346	189874	206327	231156	196187	171395	141186	207343	174365	187198	180989	176388	180716	188954	172345	132977	215783	3461.3	178933	96886.7	200078	199542	194924	149183	180592	169891	198116	148497	204170	174073	188043	129041	162872	191668	201225	206962	195520	132840	192508
AFP.5792.8	105.7	74.5	86.2	98.2	293.1	95.3	150.5	101.4	230.6	169	113.8	87.8	134.5	116.6	96.2	110.6	103.7	65.9	133.6	81	86.4	84.4	40.7	73.8	93.5	82.8	116	38.7	105.6	60.1	108.1	88.7	105.9	98.3	104.1	97.4	132.7	80.2	87.9	52.8
AGA.10435.2	51	44.7	33.1	44.9	65.1	44.7	51.3	44.1	55.5	67.1	52.3	43.2	54.2	56.1	58.2	49.9	51.9	33.9	89.2	49	45	41	36.9	40.3	49.1	43.4	47.5	38.9	44.5	58.7	44	47.4	49	48.4	47.9	44.2	57	50.9	42.3	40.4
AGAP2.14291.53	70.2	69	152.6	58.8	4682.2	62.8	918	112.2	490	45.3	400.5	124.6	212.1	56	69.6	65.7	121.6	81.1	179.8	70.7	71.4	46.2	73.4	202.4	92.4	163.4	174.7	82.2	70.2	72.4	446.5	45.7	74.4	72.7	84.6	76.8	338.2	173.9	110.4	103.5
AGAP3.13960.15	104.1	132.3	185.5	138.6	1880	112.5	232.5	150.8	576.5	98.6	386.2	164.8	229	104.4	271.4	132.1	178.8	153.5	166.7	152.5	147.3	135.5	170.4	138.5	118.2	122.2	192.6	200.7	141.2	161.1	378.5	156.6	129.9	110.3	126.4	121.4	376.5	150.9	179	187
AGER.4125.52	47.1	57.8	37.2	50.6	47.2	56.5	53.1	57.2	88.5	59	121.8	100.7	52.2	51.2	39.7	49.7	57.6	48.5	90.5	101.6	51.1	58.4	97.5	56.3	58.1	72.2	54.5	83.6	41.8	68.2	47	36.2	57.8	66.1	50	55.1	138.8	128.1	42.5	115.6
AGFG1.11681.8	818.7	958.1	1902.3	1348.2	5068.3	771.5	4339.7	1088	4698.6	370	3250	1489.4	3975.8	1063.8	2001.3	1534.3	3229.1	1312.6	311.7	976	455.4	1048.4	482.7	1485.9	939	934.5	6247.6	1742.9	1022.3	903	4416.5	818.4	718.3	357.9	1822.5	1180.6	5259.5	1810.6	1666.7	1438.3
AGFG2.23597.11	282.9	201	3767.3	209.7	58418.4	196.4	6329.8	211.1	3678.4	225	7872	230.6	4035.5	239.8	599.9	175.5	2986.3	322.3	203.1	317.4	230.2	245.9	267.4	216.5	186.2	241.8	6918.4	345.1	264.6	180	7057.4	271	459	169.4	1190.1	234.3	6087.1	297.8	1680	246
AGGF1.8051.10	27	34.4	53.3	32.4	508.6	28.8	35.1	26.9	141.5	30.1	63.6	33.8	52	31.3	44.6	37.1	32.4	33.7	28.9	50.4	27.4	27.8	33.7	34	29.8	31.9	49.3	45.3	30.5	48	41.3	29.6	28.5	29.3	28.4	32.1	168.9	45	38.9	54
AGO1.11651.24	138.1	134.6	142.7	129.8	542.8	136.5	140.2	142.3	155.2	116.3	145.7	137.3	151.9	110.7	229.4	150.3	145.8	119.7	125.9	113.7	146.8	114.7	127	140.6	148.4	132.2	172.6	121.3	142.1	111	153.2	111.9	142.9	144.6	142	140.4	139	109.9	146.2	123.6
AGO1.15312.14	609.9	394	2794.1	874.9	39586.3	251.1	2580.6	295.9	5194.1	972.4	2557.2	1683.9	4321.6	901.4	1197.8	1855.9	1428.7	661.7	185.9	1288	401.4	928	243.6	939.5	372.6	735.9	4392.5	728.7	1176.8	559.1	2390.5	797	669.4	229.6	1056.5	449.9	6563.5	1739.2	2221.8	637.4
AGO2.21504.41	410.9	248.5	993.9	694.6	3664.2	211.5	1696.8	515.8	5509.8	1267.2	2539.4	1342.3	2540.9	1511.5	6432.4	1312	1507.2	294.4	52.4	540.3	196.6	1056.9	262.6	598.4	417	841.7	4812.1	584.2	470.3	867.3	1686.9	2024	996.8	114	644	300.3	3937.3	1444.8	1349.3	465.3
AGO3.15323.112	229.4	305.3	1313.6	554.5	14280	173	1300.8	211.4	2914.5	529.4	1481.2	1015.3	1976.7	470.5	778.3	1070.7	1147.2	318.1	296.1	530.1	105.5	285.8	217.6	463.6	189.4	289.7	2055.5	432	319.7	383.4	1407.5	393.1	311.7	124.9	469.8	270.1	4178.8	901.5	853.5	459.8
AGR2.4959.2	175.4	191	190.8	209.2	1176.3	177.9	195.1	174.9	240.7	238.7	224.3	209.2	223.7	239.4	217.9	183.3	179.4	215.6	169.6	201.8	175.3	234.4	231.2	192.1	166.3	192.6	219.2	229	175.1	210.6	190.6	246.6	164.5	168.7	166.3	175.9	259	205	189.8	198.7
AGR3.17342.13	79.3	177.1	45.4	103.8	81	190.3	94.3	94	46.3	87	89	88.8	58.6	66.4	46	62	58	62.7	76.9	134.3	54.5	45.1	292.2	79.8	68.3	60.4	49.6	451.7	60.2	114.1	45.7	50.4	75.7	113.2	69.4	146.5	66.9	46.2	40.4	163.8
AGR3.5668.49	103.4	144.1	118.1	119.9	614.4	122	122.6	107.8	121.4	113.7	146.8	118	119.4	117.6	106	105.3	108.3	113.9	108.5	152.3	108.5	113.8	360.4	117.1	110.9	123.7	118.5	461.3	108.7	190.9	114.6	136.2	111.3	120.1	107.2	117.9	144.7	123.2	109.6	263.1
AGRN.15483.377	3919.3	14774.1	12042	9096.9	2862.7	8675.7	3549	8034.1	6363.8	1943.5	11105.4	9124.1	7989.7	1522.3	4531	8964.5	7257.6	7047.9	14021.7	3764.3	11404	3399.2	23328.5	16343.7	7218.9	10785.9	13556.3	13543.9	12511.2	14278.2	61930.8	2604.4	5606.5	7276.8	6153	11386.4	10108.9	2541.3	10362.6	17925.7
AGRP.2813.11	97.5	242.2	215.7	165.3	81.9	200	86.9	298.6	127.6	136.7	266.5	265.1	227.7	90.7	108.7	155.1	300.2	171.5	114.4	99	177	100.7	255	408.5	192.1	177.2	428	312.4	135	247.5	301.9	129.4	137.3	275	144.4	260.1	166.6	78.5	232.1	251.5
AGT.3484.60	65863.3	53944.8	25465.2	14733.3	11993.8	58279.5	45628.3	61203.2	18161	1284.5	24243.7	16152.6	28267	1784.9	23603.1	47457.6	51667.5	15580.8	1502.1	3197.1	40765	5413.7	16959.8	32188	53505.2	43515.1	20780.7	14291.5	51034.9	14732.9	37103.2	4218.1	57974.1	57446.2	50249.8	58656.8	23648.2	3822.9	22385.5	20823.9
AGXT.24646.47	144.4	149.8	143.7	131.5	395.9	153.2	146.9	150.2	126.7	124.8	140.6	123.9	134.5	109.8	145.8	146	141.5	113.8	141.7	120.8	150.1	99.5	137.6	130.6	153.2	136	141.1	158.2	151	127.4	142	100.2	149.2	154.2	149.9	148	123.3	101.5	134.2	147.7
AHCY.21393.62	734.4	362.2	1519.6	1515	2467.8	326.5	1948.1	421.8	1302.9	828.4	1033.3	1287.9	1645	1000	2736.8	1050.9	450.3	1189.2	928.7	994.4	384.5	1333.6	274.8	993.5	301.5	926.7	1849.9	602.1	2282.4	906.3	1719	1889.2	893.7	232.9	378.5	396.9	1731.1	1124.1	2338.5	540.3
AHCYL1.12652.37	436.9	164.7	1346.8	174.8	14200.1	128	3544.2	147.2	9511.9	224.7	3214.1	192.6	3785.4	293	445.5	233.8	1453.2	236.4	162.6	246.6	131.2	240.9	61.9	102.9	114.5	158.9	2080.3	108.9	145.2	81.9	1695.6	179.9	483.2	114.6	986.9	249.8	14956.9	505.5	744.5	108.1
AHSA1.11633.89	350	639.9	541.3	508.3	1772.2	468.3	1009.6	647.1	1378.4	649	891	463.6	775.7	551.8	572	641.5	823.7	671.6	808.6	513.1	271.3	380.8	284.9	447.7	338.9	358	751.9	568.1	328.1	398.6	784.1	548.5	358.9	335.6	449	503.5	1356.5	502.2	379.5	845.1
AHSG.10966.1	542.8	7537.9	1972.1	3550.3	959.9	4328.9	86.1	102.6	2075.9	1025.6	3501.8	3760.4	1431.9	1370.9	2253	2103.2	1683.4	8526.7	5303.7	2232.1	89.3	82.5	13654.3	7548.7	1176.8	2063.4	1205.8	9435.3	896.2	7863.2	72.8	104	949.8	1781.4	1417.9	2771.3	1603.8	1502.6	70.1	68.9
AHSG.3581.53	4829.8	21767.4	8088.7	6683.3	5464.1	20210.8	6527	8329.1	7961.3	1085.7	11380.8	7817.1	8324.4	1483.5	9486.3	11911.8	8726.6	7370.5	15986.4	2316.5	6743.4	3166.1	9777.3	12533.9	10733.1	11869	7096.4	7692.5	8741.5	8606	10510.5	2397.8	12118.9	17563.9	12828.7	17583	9787.2	2417.3	5781.9	13997.3
AIDA.17347.80	8030.1	5605.3	15827.7	2784.4	28851.7	2726.8	32604.9	2842.3	25884.7	1323.6	24640	4832.5	31585.4	2705.5	20386.5	10204	23766.9	6279.6	142.9	2130.1	6266.5	4811.2	2786.5	4348.2	4040.4	4418.1	31997.6	4161.1	18132.3	4361	26177.1	3222	14030	1555	18872.4	7135.8	32628.1	4411.1	19729.5	2945.3
AIF1.2849.49	5738.6	5614.6	7783.9	5228.3	11081.2	4757.3	5530	5847.7	10348.5	1708	8041.5	7230.4	7786.3	2075.3	2518.6	9845.4	5230.8	7917.9	631	2937.5	6508.2	5858.5	2728.4	8898.2	6234.2	7744.4	16636.5	6990.1	12290.5	4011	8861	3832.4	5665.4	5166.9	6124.7	9026.7	9216.8	4061.8	8988.7	7528.1
AIF1L.18871.24	791	602.9	864.6	1193.2	1612.2	514.8	1684.2	698.5	5379.5	1517.4	2011.8	2064.2	5131	734.5	1138.4	5842.3	3402.7	366.7	405.2	426.5	654.8	769.8	817.7	1510.2	712.5	750.3	1091.4	483.4	914.6	424.7	1874.9	850.6	1638.6	433	2493.8	601.3	4842.2	859	519	550.4
AIFM1.9522.3	231.2	183.7	325.6	280.8	2481.7	196.3	654.4	180.4	1114.4	329.7	550.2	224.5	871.2	329.2	471.5	223	378.2	219.7	267	210.5	216.7	286.3	226.8	175.2	203.5	200.9	694.5	223	366.9	218	381.4	312.8	225.2	169.3	261.9	207.7	793.9	309.3	518.5	277.8
AIM2.25889.108	258.8	380.7	420.5	365.9	1352.5	246.4	402.2	231.5	709.6	194.1	748.7	313.3	728.9	205.5	438.8	223.9	427.6	305.3	171.4	254.4	303.2	337.2	445.7	329.8	219.4	287.7	787.3	660.1	700.4	6764.4	493.9	311.2	240.7	189.6	341.8	300.6	1061.4	290.5	400.5	690.8
AIMP1.2714.78	86.9	153.8	181.9	139.4	500.5	94.5	184.6	76.6	272.6	114.6	273.9	138.6	264	120.1	192.1	102.2	151.5	218.7	121.4	226.5	123.1	124.8	137.6	136.6	86.8	120.9	366.4	224	169.6	320.8	212.9	119.3	94.2	73	129.2	186.8	415.2	148.4	204.6	338.7
AIP.3839.60	327.1	233	636.6	501.4	5100	212.5	1388.4	261.2	2599.3	663.4	1798.7	414.5	1739	493.5	410.4	421.7	1260	325	317.4	331.7	198.5	381.9	77.8	204.1	247.3	230.3	1775.1	102.2	322.4	168.7	631.5	330.1	283.2	262.6	722.4	385.2	2755.2	486	429.6	106.5
AIPL1.23646.5	241.2	264.1	255.8	295.9	1337.7	257	255.8	245.8	333.7	321.8	341	300	282.8	324.7	437.7	277.1	246.4	335	265	344.5	242.8	328.9	269.3	266.1	248.2	276.5	273.7	333.3	272.8	319.3	260.5	299.5	249.7	248.1	251.5	288.3	391.9	518.5	277	303.1
AK1.5012.67	181063	14265	50984.6	7716.2	52164.5	16021.6	209530	13580.2	49309.3	915.1	70738.4	18863.2	81548.2	3312.1	62573.9	23457.9	144157	6515.5	605.5	1922.5	32725.9	14534.5	13115.8	15973.5	25329.9	34949.2	74905.2	11231.7	26716.2	2636.5	112276	4129.4	133158	11158.1	141622	14181.1	55800.4	8131	50949.1	4846.9
AK2.11368.32	1870.3	2839.9	4470.9	5925.1	13542.3	2518.4	6560.6	3364.6	8942.2	1517.7	4638.6	6077.5	8982.7	2076.4	2464.9	6283.5	3738.5	4802.1	2224.2	3651.9	2291.1	4177.4	1490.6	8904.4	4220.6	7887.8	10475.7	4607.9	9630.4	2684.1	6023.3	3537.1	2245.7	3067.7	2989.4	4584.1	12151.1	4203.8	11637.4	6259.1
AK4.17432.25	135.9	102.2	78.7	85.2	183.9	112.7	144.3	115.1	110.2	141.6	105.1	87.1	127.2	126.4	100.9	121.7	134.9	76.9	100.3	102.9	113.4	103.4	82.6	98.3	133.5	117.3	135.3	64.9	140.8	99.3	107.3	139.8	132.5	121.5	131.1	101.2	136.8	109.2	128	73.5
AKAP7.18399.1	168.7	182.7	182.7	266	1279.8	167.3	210.4	176.6	224	316.6	212.3	237.6	231.6	318	214.2	184.9	192.9	273.4	249.4	274.6	176.6	318.1	187.6	211.9	175.2	207.9	250.6	207.1	193.5	203.2	199.2	333.4	186.6	181.1	177.5	186.2	296.3	269.9	213.3	186.6
AKIRIN2.23280.9	118.9	101.4	149	84.2	154.8	90	106	93.9	137.5	100.7	129.2	82.6	133.2	94.5	76.3	73.7	116.7	69.2	100.7	94	152.1	78	99.4	102.4	83.9	94.2	131	56.1	160.1	70.8	125.3	121	110.4	103.5	118.6	105.3	139.9	93.3	114.1	77.2
AKR1A1.4192.10	33191.3	25605.9	39742	12114	49235.9	17120.2	75284.7	21656.5	28318	2046.5	20624.4	7707.6	42651.3	3393.9	15328.2	21764.7	65444	17830.4	387.2	4805.7	30334.5	9004.2	9570.1	18404.5	20952.9	14711.8	39206	10806.4	34198.2	9611.7	52930.5	4269.4	41339.6	21433.2	43121.4	25885	47054.7	6553.2	32419.4	21314
AKR1B1.16606.85	5217	3588.7	8589.6	2368.2	14879.4	2929	14919	5608.4	8786.1	560.5	8556.6	6889.4	12213.1	1579.6	8337.6	20057	7258.9	3265.7	243.8	1438.2	6120.4	3760	2947.2	7501.7	7458.8	2938	10462.7	2857.1	18688	1097.9	15685.8	1418	8988.9	3407.7	5334.1	5823	14542.3	3098.9	9288.9	3564.4
AKR1B1.9854.36	2724.3	1041.5	4325.2	647.4	9585.6	851.4	8865.9	2177.4	5707	195.1	5137.6	2760.5	7626.2	562.4	2750.3	3976.5	4349.4	1276.4	98.1	458.5	2716.7	1394.7	639.3	2983.5	3318	1218.5	7277.2	775.4	7188	221.6	7036.6	360.8	4434.8	1336.4	2724.3	1879.3	8582	1449.7	4271.8	863.8
AKR1B10.16081.38	97.5	70	107.4	100.9	50.5	84.4	85.1	95	464.1	218.6	60.5	70.3	90.1	147.2	63.2	86.3	68.4	58.2	465.6	103.9	69.8	87.5	26.6	59.9	75.3	66.7	69.9	30.3	86.6	46	69.6	90.9	93.2	93.9	87.8	86.9	68.8	95.5	140.2	36.7
AKR1C1.12618.50	62.9	52.5	562.6	55.5	575.7	52.2	107.3	54.2	113.4	77.9	182.3	62	185.6	77.5	59.4	56.5	89.6	60.5	53.3	66.4	192.1	77	67.2	57.7	53.1	62.4	577.7	64.7	129.7	60.8	328.9	86.3	75.8	53.3	74.5	54	155.1	71.2	152.1	59.4
AKR1C2.21271.53	88.9	111.4	999.6	152.1	131.7	98.3	120.6	147.7	172.7	78.8	272	149.4	600.7	94.4	172.1	65.1	159.1	53	141.8	67.5	2826.7	117.5	53.3	146.4	98.1	85.8	959.4	140.4	5748.5	63.4	835.2	116.1	101.9	64.6	160.4	76.6	133.8	152.9	802.1	80.9
AKR1C3.17377.1	898.8	143.9	1111	178.8	2652	205	2988.9	308.9	1150.4	192.9	1532.1	205.4	1560.4	230	569.6	647.8	2568.5	128	178.6	108.3	677.5	225.5	105.8	202.5	318.4	194.7	1449.6	122.8	643.1	89.6	1996.3	192.6	1080.3	217.9	1983.3	425.3	4188.6	263.9	895.9	106.9
AKR1C4.18397.5	36.5	38.2	32.3	26.6	104.3	61	32.9	30.7	36.3	24.9	43.9	25	35.6	24.3	35.5	31.4	37.9	24.3	37.7	26.6	32.6	22.3	61.9	35.9	35.3	34	31.6	28.9	30.4	29.2	35.3	29.9	41.3	34.7	35.9	32.7	30.1	20.2	26.6	35.2
AKR1D1.18398.1	198.9	175.8	182.8	160	402.6	188.1	168.9	186.7	116.2	137.2	146.3	151.4	149.2	124.2	157.4	171	177.9	149.8	162.5	118.7	183.7	133.4	167.6	166.8	185.7	174.1	159.8	145.8	181	119.1	169.4	131.9	187.8	190.1	177.4	175	125	99.7	162.1	144.6
AKR7A2.4188.1	2357.9	660.5	7326.9	584.1	22535.2	706.6	10844.3	674.3	12765.6	583.6	14150.2	1706.3	8842.1	956.4	6111.2	3465.5	9820.1	819.3	484.2	497.2	2036.1	1386.5	357.6	1489.4	734.8	1148.3	16424	723.1	2490.1	247.5	12032.7	1711.7	2109.9	357.8	2405.4	959.4	8958	1664.6	4345	399.9
AKR7A3.18173.11	414.7	168.5	350.9	89	118134	248.5	1965.5	224.1	1880.5	70.4	3751.9	155.3	1532.1	62.2	159.5	160.8	1095.2	118.1	130.1	86.8	152.4	77.7	158.1	194.2	211.1	371.2	625.1	141.4	147.3	107.7	2560.6	68.2	489.5	171.8	651.6	193.6	1261	110.3	249.4	132.8
AKT1.15627.83	149.4	556.9	1456.7	276.9	3015.4	274.6	1635.8	212.2	2177.9	86.8	1504.9	262.8	1547.2	171.1	487.3	198.7	1636.6	702.2	124.3	329.8	397.7	347.4	174.9	217.2	130.4	185.5	2663.2	354.5	663.6	236.3	1788.2	183.1	321.5	91.6	471.2	645.3	2207.9	436.3	895.3	281.2
AKT1.2867.52	253.4	335.8	713.2	275.5	4181.5	269.5	392.3	247.8	972.1	193.5	594.3	265.2	487.8	186.4	322.3	272.9	329.4	376.3	303.8	287.5	257.1	253.7	248.6	244.5	254.9	238.9	715.5	310	322.1	253.3	407	172	255.6	239.8	271.1	292.1	630.3	275.1	398.2	318.6
AKT1S1.23302.19	117.2	197.4	268.3	193.1	1072	97.3	189.5	145.1	1142.9	200.1	391.3	261.4	604.9	206	277.7	131	221.6	282.7	139	196.3	105.8	173.8	118	234.8	110.3	129.3	1049.5	260.2	170.6	182.1	314.4	404.1	99.7	61.5	129.1	173.8	615.5	228	310.9	254.9
AKT2.14685.17	165.8	219	302	165.8	546.4	147.5	231.1	125	386.5	81.2	430.4	209.3	345.7	110.4	401.4	154.2	405.5	172.3	350.7	177.3	265.2	183.2	324.1	192.7	165.3	183.2	405.2	284.4	262.4	382.1	549.8	127.9	212.4	143.5	275.8	198.9	506	206.4	348	327.4
AKT2.5360.9	89.9	229.7	353.5	240.6	990.7	135.1	262.8	125.2	570.4	258.2	367.5	186.5	297.1	255.8	138.9	112.3	169.7	252.2	224.3	261	83.9	186.4	76.3	121.4	79	100.5	586.6	122.2	185.1	184.7	201.4	162.6	100.1	90.7	117.8	228.5	593.7	305.2	231	157.4
AKT3.3392.68	905.8	3944.5	8496.9	2461.2	14304.8	1873.5	8490.4	1693.9	14845.6	1303	9304.8	2608.1	5864.7	1401.9	2593.9	1781	6700.5	4212	5445.8	2382.6	1554.9	2178.9	1568.2	1599.8	826.3	1164.3	11210.3	2484.3	4017.3	2203.5	9423.6	1266.7	1706.8	688.2	2039.1	3216.2	11893.8	2609.1	4652.3	2974.1
ALAD.15523.9	992.9	409.2	423.2	1826.4	1112.1	418.2	1326.9	2147.6	2648.2	1398.3	682.2	3136.6	850.1	2011.3	6072.6	1401.7	791	557.1	566.2	676	1118.1	2667.8	236.2	1824.8	1725.2	1676.9	803.3	1174	992.2	1377.3	1073.8	4543.1	2461.2	280	641.5	363.6	606.7	1459.8	1371.8	1795.3
ALB.18380.78	196901	170991	180652	194113	198533	208353	179453	200562	197767	180565	180631	180448	176362	183898	190700	191464	156430	194222	69031.4	153439	141424	179246	176090	180780	168743	157751	171608	194851	128334	152104	160258	167441	157222	154867	187776	148011	147084	165829	140857	149273
ALCAM.5451.1	31101.9	49084.5	50939.4	22765.4	9571.9	29428.2	13714.2	30193.8	12956.7	2089.4	26384.5	19891.3	29379.3	1941.6	5172.9	17110.2	35460.8	18027.8	318.1	5109.1	62925.8	9417.5	33849.2	35265.2	18623.5	30785.5	36658.6	27974.2	65981.2	22584	53771.3	4646.1	23959.8	17824.5	30239.6	40997	24094.1	3329.3	41197.5	34934.5
ALDH1A1.11265.8	10723	1050.1	7413.4	4593.6	11635.5	1397.4	19457.7	7295.6	17215.2	2800	10008.5	8999.7	14527.6	2743.2	4053	4319.5	5771.7	787.8	3429.1	1094.9	2062.5	2204.7	1104.8	5093.3	1699.9	1960.1	13887.5	2822.5	2720.7	3035.5	16673.8	7329.5	7057.2	1160.8	3192.6	1191.5	7844.4	3275.9	8348.5	4096.3
ALDH1A2.20055.40	176.6	126	14651.8	158	4784.6	75.9	968	96.8	10125.1	86.2	8805	559.7	7008.5	164.7	84.4	211.2	1093.2	576.5	53.1	479.9	2410.1	306.6	71.7	262.2	90	247.7	15865.4	129.1	14327.4	51.9	10079.4	167.3	176.4	109.9	148.6	176.2	4709.9	247.7	10971.6	83.4
ALDH1A3.9835.16	361.5	351.2	441.1	359.9	475.1	248.5	299	251.3	432.8	438.1	407.9	351	455.4	438.2	388.5	295.9	350.6	339.8	476.3	417	492.7	373.2	299.2	342.6	272.7	336.4	427.4	239.2	499.2	474.2	350.8	418.9	331.2	312.4	341.1	453.2	582.9	445.6	468.3	323.6
ALDH1B1.22057.9	226.6	437	310.5	248.2	3744.1	292.5	260.2	213.3	1066.6	275.1	1065.8	317.2	553.5	351.9	501.8	245.7	351.2	366.1	212.4	300	242.3	357.3	417.1	296.7	231.7	301.1	584.3	515.4	278.1	362.1	445.2	415.9	243.8	213.9	277.5	276	1021.7	370.4	456.4	352.4
ALDH2.18381.16	2575.1	309.2	8309.1	774.3	26752.2	212	44312.7	931.9	21508.2	1646.4	6167.9	5406.9	16576.4	466.4	934.3	7876.9	13351.9	402.8	659.2	357.6	2509.9	1204.1	111.3	1772.4	1096.3	1001	19025	160.4	3243.1	154.9	7690.1	817.9	2377.4	383.3	4076.6	782.8	15406	3543.3	16886.6	189
ALDH3A1.11480.1	973.4	167.3	1205.1	116.4	84544.9	232.8	1491.7	188.5	141.1	110.8	453.9	135	424.2	101.3	142.2	148.4	274	139.3	168.2	104.6	173.5	123.2	147.2	176.1	207.6	242.3	185.1	156.4	148.6	112.8	211.4	113	246.9	197.9	1027.2	177	289.4	150.5	149.9	148.1
ALDH3B1.12940.35	193.1	137.3	163.6	133.5	366	154.8	220.9	160.1	234.9	231.3	195.3	166.8	250.2	245.6	124.5	160.9	174.1	137	170.7	159.6	147.9	201.2	61.7	127.7	168	163.4	440.9	71.8	256.3	78.2	142.5	171.2	164.8	174	181.3	169.2	264.6	281.9	174.3	78.5
ALDH5A1.17792.158	1950.9	180.6	1743.2	437.6	30673	192.9	45370.9	355.1	10043.8	523.8	6823.8	3721.8	12054.6	435.3	330.8	671.7	12601	195.3	684.7	433	317.9	585.1	148.6	621	582.2	413.6	5225.9	186.6	823.7	404.7	5643.8	626.1	1020.9	207	3616.4	203	17756.3	2278.9	4591	329.6
ALDH6A1.19136.22	492.1	174.8	12090	160.8	172952	165.6	18301.4	151.9	13914.8	109.4	9397.8	158.3	13608.5	111.8	656.7	248.6	9665.9	153.3	307.4	128.6	1477.8	200.2	232.9	203.5	171.5	162.6	20444.5	210	4457.1	147.6	10200.8	117.9	952.6	156.9	2107.1	204.6	27561.9	365.9	20652.5	176.6
ALDH7A1.21498.3	787.2	756.6	2726.4	284.9	4832.6	199.2	1336.5	193.7	2763.1	177.7	3275.5	1072.1	3372.2	149.3	1673.7	1007.2	911.5	195.7	162.2	170.8	1136.3	284.5	277.6	391.6	204.4	258.6	4854.8	268.5	2545.1	391.8	3843.2	356.6	752.3	110.6	1326.7	302.8	1643.4	674	2836.6	277.4
ALDOB.18185.118	272.8	536.9	425.3	1126.1	3770.1	416.5	324.9	279.8	689.2	453.3	1167.4	511.4	414.5	442.2	695.5	343.8	298.5	849	364.7	1442.1	289.5	460.6	1702.1	544.4	298.8	382.3	463.4	5883.8	304.9	1620.1	387.6	443.4	365	313.6	374	460	631.4	541.2	343.2	5959.4
ALG2.23654.6	71.7	85.6	132.6	75.4	614.9	150.2	179.6	87.1	202.3	33.2	222	115.7	266.8	41.1	99	117.7	119.1	102.2	33.1	37.2	58.3	52.1	110.7	67.3	63.5	46.3	468.6	159.6	110.7	93	95.5	41.7	73.7	74.1	160.6	65.7	317.8	73.4	157.1	151.8
ALK.8249.124	332.8	381.3	426.3	507.3	1586.2	356.3	369.6	375.4	376.4	566.3	411.7	455.7	384.5	558.6	387.3	371.6	353.2	410.1	487.8	460.8	358	476.7	441.4	380.8	335.9	365.2	390.3	400	370.4	360.9	388.2	500	337.3	345.3	343.9	356.2	406.1	431.2	423.8	416.9
ALKAL2.6284.7	1194.7	1486.5	3246.4	3532.3	9169.8	577.3	3141.9	791.4	12557.7	1386.1	4633.2	2671.2	7581.2	1377.7	2932.2	2891.5	5354.9	3930.5	169.2	2341.7	560.8	2443.1	975	3978.8	1501	2370.6	8255.8	2598.7	1771.9	1638.1	6946.7	2284.6	875.2	304.4	1830.9	1914.8	12408.4	2795.8	4117.8	2511.4
ALKBH2.18400.52	257.6	248.8	356.8	322.3	2282.5	260.2	315.2	260.7	303.6	380.9	342.1	314	489.1	367.6	331	278.3	394.8	282.9	255.5	278.6	237.6	319.3	212.2	265.8	245.3	271.5	349.7	231.7	255.7	243.4	328.8	382	250.2	260	267.2	245.1	1783	289.6	315.4	242.8
ALKBH3.18401.18	89.6	96.8	143.3	197.1	986.8	81.3	123.6	88.1	328.6	205.8	222.4	203.3	216.5	225.3	131	111.4	153.8	226.8	208.5	188.1	96.5	230.9	101.4	124.1	87.3	109	361	154.1	116.7	149.5	265.9	185.1	91.1	75.8	101.1	97.8	337	198.8	171.1	487.7
ALOX15B.12422.143	601.2	958.9	2272.5	738.1	234.7	209.2	513.7	730.8	808.6	473	196.8	795.9	834.7	814	230.7	564.6	108	647.8	74.1	1277.3	47.5	442.1	77.8	3367.4	146.7	434.8	537.3	3110.8	1762.1	528.2	136.7	681	414	317.9	509.5	1495.8	2653.6	888.3	81	908
ALOX5.25880.14	139.3	172.4	135.8	320.4	649.3	132	147.3	152.2	205.5	509	160.4	389	209.4	484	243.2	210.4	167.4	340	392.5	318.1	142.2	486.7	192.2	212.8	154.2	193.9	153.6	197	127.5	296.4	137.1	457.5	142.6	128.9	133.7	127.4	153.3	320.8	202.4	172.4
ALPG.6706.18	66.1	91.1	75.3	37.8	420	60.5	79.1	63.4	104.6	22.2	102.5	49.1	72.3	22.2	69.6	64.3	66.9	40.3	46.9	28.5	68.3	26.7	72.8	58.4	68.2	62.1	79	83.9	66.7	58.6	78.7	24.5	67.5	66.6	66.1	64.7	77.7	30	62.7	68.8
ALPG.6715.63	242.2	212.1	208.8	225.6	467.5	236.1	216.2	240	163.3	229.6	179.2	222.7	203.9	194.9	217.6	246.5	233.7	220.7	215.3	180.1	238.7	207.3	189.5	217.4	242.9	225.9	203.8	223.6	241.2	170.2	219.6	186.7	238.5	258	233.3	242.5	154.4	151	209.3	180
ALPI.10463.23	210.7	233.6	219	177.9	111.9	196.5	139.4	182.2	107.2	197.7	172.2	165.3	174.8	160	102.6	153.2	217.8	145.6	180.6	127.7	302.2	173.9	256	216.4	202.1	194.6	198.4	169.7	231.7	163.1	202.6	207	209.8	209.2	208.9	216.9	135.2	117.3	199	182.6
ALPI.17441.4	76.8	149.6	104.5	73.7	260.9	60.6	67	60.7	65.8	53	76	52.3	63.6	54.2	72.7	61.9	68.3	61.6	94.1	124.7	63.9	54	101.9	68.3	67.5	65.1	66.2	260.4	63.4	303.6	67.8	57.6	67.9	61.5	66	60.4	128.7	70.6	67.6	312.5
ALPL.16926.44	286.9	483.4	520.2	452.4	1229.3	317.3	403.4	283.6	955	343.4	699.2	457.7	621.4	372.8	617.6	359.9	415.2	502.1	355.3	395.4	472.7	507.5	564.2	521.4	324.1	434.7	767.4	508.1	476.1	577.4	570.9	440	303.9	243.5	352.4	436	847.8	477.1	445.5	636.9
ALPP.7813.6	93.9	101.5	98.8	91	355.8	95.7	96.9	104.1	99	82.4	95	90	95.4	72.8	99.8	106.5	98.2	82.2	94.9	79.5	98.3	70.9	85.9	96.8	104.2	98.6	91	85	97.3	78.8	93.1	67.6	99.2	108	101.9	101	80.1	65.7	90.6	84.5
AMIGO1.20120.101	92.7	78.5	199.1	68.5	423.6	65.4	295.4	69.3	326.5	70.2	151	77.1	202.9	59.5	59.5	101.7	98	38.2	73.9	41	134.8	61.5	59.1	76.5	71.2	65.5	228.3	40.6	264	40.2	159.7	55	100.1	74.1	95.6	75.1	163.4	54.9	268.2	98.5
AMIGO1.9979.13	208.3	171.5	117.8	163	111.4	203.5	179.4	189.4	135.9	166.4	134.9	138.5	145.1	139.8	122.5	164.7	183.1	154.6	182.6	92.3	155.5	102	133.4	134.6	209.2	169	136	108.6	162.3	126.3	134.1	132	186.5	206.3	182.5	166.5	118	90.6	109.5	198.6
AMIGO2.6914.15	310.6	478.4	392	255.2	111.3	366.4	222.4	317.4	171.3	243.4	336.7	254	265	207.8	176.3	236.3	304.2	347.3	262.7	237.9	591.8	242.7	1054	346.1	283.5	299.6	385.4	702.9	388	468.8	427.5	200.5	300.2	332.1	288	307.1	173.9	133.2	302.9	579.9
AMMECR1L.18402.1	81.6	87.8	102.9	88.4	542.2	75.3	96.1	82	129.3	120.5	136	92.2	159	117.3	107.1	83.5	109.4	110.9	113.9	104.8	79.3	112.4	80	88.6	78.9	88.5	168.5	92.3	82.6	72.2	111.4	123.4	87.5	78.7	86.5	110.5	274.4	91.7	106.8	75.9
AMN.4322.28	104.3	99.6	93.7	81.7	248.2	99.8	99.7	97.1	76.3	57.1	88.7	79.3	83.6	51.6	90.3	95.8	99.2	72.1	90.9	61.2	100.8	57.4	87.6	86.2	102	87.2	86.5	80.5	100.3	77.2	93.6	51.7	96.4	99.9	98.5	95.9	75.3	55.6	88.9	94.8
AMOT.25296.3	196.8	182	194.3	152.9	1396.2	192.6	250.4	196.5	257	176.3	290.2	167.8	237.3	176.9	211.3	199.9	215	163.9	177	162	202.5	164.8	176.4	188.5	200.2	198.3	235.2	175.2	201.1	150.4	236.2	186.3	198.6	206.3	211.7	195.3	287	162	190.2	181
AMPD2.18403.25	55.2	80.1	87.2	120	1091.4	45	280.8	39.8	250.4	114.9	129.7	79.6	226.3	108.6	135.3	80.4	75.1	121.9	57.7	152.3	46.3	94.1	25.8	60.4	51.5	64.4	179.1	50	81.3	41.5	75.4	82.3	57.3	41.1	65.7	88.3	240	163.5	97.2	50.8
AMPH.24908.19	251.2	849.9	1921.6	3517.3	9690.2	1038.7	22010.4	3477.4	14715.4	1958.4	7489	4015.3	4952.5	489.4	2608.9	2385.3	3314.8	1578.5	149	1684.4	615.6	659.2	1035.4	1086	542.3	936.4	3070.7	1858.8	836.2	2027.6	5677.7	2596.8	448.6	285.4	619	1191.7	6237.2	1483.7	1006.4	3300.4
AMT.21240.6	660.7	122.5	1746.7	131.9	15867.7	132.6	4627	141.2	2064.5	151.1	1167.7	372.8	3590.7	185	307.1	856	684.6	132.5	195.6	149.6	343.6	201.2	103.5	230.6	256.6	256.2	6053.7	108.1	1997.3	138	2029.2	203.5	577.3	180	920.3	132.1	1730.3	527.9	5644.8	102.5
AMY1A.7918.114	351	537.5	176.5	329.9	283.7	807.8	275.2	333.1	776.2	687.5	656	508.3	415.1	1228.1	429.2	377.6	332.9	516.5	297.1	916.7	452.4	761.4	1787.8	452.6	328.3	311	311.2	1519.5	282.8	1722.1	312.3	497.3	321	374.2	318.9	353.6	333.8	623.8	214.5	2914.7
AMY2A.18917.53	3492.8	15303.6	9228.5	6797.7	1573.1	16641.3	2466.5	5070.1	6237.2	1322.6	6716.4	4977.1	4091.2	2012	3568	5280.2	3185.4	5169.1	2294	4486.5	10001.6	4742.1	9793.2	4919.2	2506.8	4813.9	5158.5	16478.5	7813.6	14795	6854.8	2106.3	3285.9	4129.6	4011.9	10243.7	6253.9	4142	5223.1	22514.3
AMY2B.10439.57	169	230.8	254.6	168.5	437.7	236.2	154.2	177.7	158.1	138.4	196.5	162	157.7	159.8	157.3	166	159	185.3	178.7	275.5	252.4	196	621.1	190.6	146.7	167.5	226.9	1398.5	201.9	397.4	232	118.5	175.1	177.7	173.4	215.7	179	176.9	182	583.7
AMY2B.15556.49	376.1	1057.7	849.6	527.9	162.7	1277.8	245.1	391.8	619.1	426.4	732.3	548.8	457.2	728.7	405.5	483.8	323.2	535	411	1307.4	955.7	734	2064.9	525.4	262.5	409.7	557.3	3851.8	704.4	2660.3	601	264.7	338.6	409	417.5	776.6	495.3	690.4	499	3663.3
ANAPC10.12345.4	343.8	350.2	509.7	567.3	3744.9	338.6	464.1	355.7	673.3	589.3	571.8	600.8	619	590.5	500.5	471	472.6	540.4	427.8	473.2	358.6	635.4	356.2	484.1	335.4	395.1	890.1	414.7	387.5	365.9	602.7	582.3	347.2	343.1	398	341	556.9	479.7	537.1	363.5
ANAPC7.11690.47	315.7	319.7	281.2	383.9	996.3	312.8	290.5	316.2	258.1	416.9	265.6	344.8	287.5	408.9	307.2	318.6	298.1	335.3	365.2	352	294.1	346.7	265.4	306.2	320.9	301.1	292.5	281.6	297.6	285.8	285.7	343.4	296.6	308.9	297.3	304.3	256.3	294.9	299	267.2
ANG.4874.3	15218.5	79564.5	12498.6	23691.9	11507.3	126307	16474.2	44837.5	17304.2	2807.1	21731	27854.2	14679.8	4111.3	23520.7	28605.7	17089.5	24635.5	367.7	9227.5	14437.4	12026	39782.9	32181.2	18565.3	19417	15659.7	36123	12270.9	43500.3	15995.2	6318.7	21482.8	18780	28346.4	85127.5	24968.1	10210.4	9090.3	50002.1
ANGPT1.2811.27	405.2	783.2	408.2	419.6	585.1	732.1	457.3	1518.9	1223	412.7	1377.3	777.3	463.8	738.1	1195.8	424.7	504.5	412.7	175.3	620.1	1185.3	423.6	1603.1	785.7	522.6	549.3	1982.9	1581.9	390.9	2495.6	971.6	559.6	388.3	289.7	289.4	692.7	1197	532.4	995.2	2070.2
ANGPT2.2602.2	561	4994.2	1642.5	5728.1	175.6	4786	69.6	4031.8	158.9	1756.2	809.4	1481.4	719.3	475.4	289.7	668.9	672.6	5749.7	210.1	4585.9	1915.2	672.8	6727.3	3565.2	474.4	1137.8	1946	21038.3	772.8	25105.7	1247.7	2682.3	552.4	922.3	803.5	5852.8	652	318.3	1912.7	23489.8
ANGPT4.2500.2	181.8	117.2	104.1	225.1	250.9	149.8	323.6	171.4	242.3	371.5	144.6	231.2	301.3	262.2	179	230.5	182.6	162.4	213	166.7	138.6	219.9	55.7	140.5	164.6	155.6	160.5	60.7	180.3	95.3	135	204.5	161	167	153.5	141.5	141	148.2	144.3	63.4
ANGPTL1.11142.11	1048.9	3295.2	3332.2	1369.7	461.1	565.5	290.6	535.1	447	264.7	1537.4	3603.4	1210.6	388.7	509.2	463.4	1009	1175.7	142	898.6	2683	459.9	4134	3102.3	543.2	1089.8	1782.6	1573.6	2630.1	1374.3	2503.8	605.1	1050.9	709.5	1201.5	2674	1219.2	311.9	1941.7	2264.3
ANGPTL1.9092.33	368.7	489.2	577.3	614.6	2913.5	385.8	386.1	339.4	530.8	543.4	555.2	707.3	518.6	564.2	514.1	392.5	387.8	452.1	549.8	575.6	382.5	501	523.2	470	363.7	389.9	467.5	638.7	432.7	777.8	438.3	496.3	371.4	364.7	390.3	423.7	672.5	557.9	482.5	656.3
ANGPTL3.10382.1	600.1	3041.1	323.3	2117.8	1244.7	2722.4	931.3	970.6	3076.7	512.5	2837.1	1078	943.7	1376.9	2979.4	1275.9	939.4	1864.1	158.2	4289.3	406.6	1244.5	4645.6	865.9	452.8	1034.3	960.4	6229.4	332.1	9027.5	681.9	392.3	953.6	946.5	799.9	3629.3	5712.9	2537.5	210.8	8635.9
ANGPTL3.10391.1	4349.2	23937	2367.4	12503.7	8499.4	20924.4	7064.6	8063.8	15483.4	1382.5	14785	6752.8	6657.5	2644	14990.7	9481	7448	10944.3	82.1	5542.6	2816.4	5352.2	21024	6598.9	2905.7	7950.7	6532.4	22325.5	2079.4	24982.3	5228.6	1751.7	7080.3	7345.3	5660.2	25062.7	24378.8	5875.7	1153.5	29164.5
ANGPTL4.3796.79	564.3	725.5	443.8	5152.1	1041.9	585.4	618.8	817	795.3	1653.5	545.9	2340.1	1186.2	1465.7	491.9	958.2	554.2	2955	624	3943.5	463.9	2226.3	368.4	1741.7	697.3	1009.2	579.8	627.2	536.4	1833.9	476.8	1885.2	501.6	691	510	1047.6	762.7	1678.9	493.8	755.2
ANGPTL7.6371.50	148.6	109.9	98.8	129.3	145.8	122.6	115.9	126.7	161.7	166.7	142.3	167.6	128.9	136.5	140.6	130.4	125.7	97.3	407.9	105.3	124.5	131.9	86.8	129.4	141.4	119.5	140.4	129.8	120.8	128.5	115.4	119.8	141.4	145.3	146.6	126.4	143.2	96.2	104.6	116.9
ANGPTL8.7183.102	191.2	188.2	180.6	180.8	602.9	196.4	186.7	197.4	148.8	184.8	168.2	180.4	168.9	182.9	170.6	181.3	179.5	163.9	215.4	196.6	181.8	164.9	178.2	177.3	184.1	186.3	178.4	162.2	199.1	173.4	183.7	190.4	195.7	198.3	186.3	206	173.5	177.3	185	191.9
ANK2.7624.19	243.1	234.4	428.6	310.4	12410.9	219.6	3788.7	273.2	1112.1	242.2	1159.8	331.9	1122.7	228	515.9	337.7	362.2	245.3	213.4	250.8	259.1	236.3	240.5	241.4	233	241.5	354.9	249.9	259.8	232.1	1189.4	293.6	253	200	293.8	215.4	1159.3	359.5	350.7	268
ANKMY2.25437.18	135.3	109.3	102.2	99.7	213.2	113.1	223.2	115	167.3	162.8	179.9	104.3	198.7	151.2	157.9	124.7	155.3	90.6	134.6	112.9	133.2	100.5	70.4	114.2	132.3	131.9	149.2	70.7	155.6	89.9	183.8	140	154.4	126.9	162.1	116.7	183.6	111.2	147.7	80.7
ANKRA2.21590.9	192.9	451.7	345.8	281.9	1380.2	236.7	300.2	162.8	563.7	103.3	466	238.5	604.6	195.7	419	161.6	250.4	347.7	500.5	328.3	194.7	467.7	297.7	326.9	147.7	257.5	641	391.7	287.7	376.8	2120.7	313.7	261.9	154.6	281.3	402	880.7	438.2	348.9	424.5
ANKRD1.10398.110	157.8	153.6	155.9	123.3	511.4	156.6	142.6	155.1	122.1	133.2	173.1	130.2	142.8	130.4	159.7	146.6	150.6	134.8	155.9	143.4	153.5	134.6	164.4	147.1	151.1	145.7	150.9	152.2	154.2	152.5	154.4	140.1	155.2	159.5	153.7	147.9	155.3	115.5	143.8	147.7
ANKRD1.15361.37	276.5	257.6	243.7	261.9	810.1	269.7	258.5	275.9	210.5	301.6	224.7	254.3	243.8	297.6	235.7	263.2	257.2	236.2	244.4	264.5	243.3	253.3	236.2	242.3	260.6	257.6	234.7	231.4	251.1	230.3	232.6	297	259.3	266.4	262.6	243.9	212.2	245	244.9	243.7
ANKRD16.24720.10	100.8	71.7	391.5	44.6	15688.3	66	663.1	66.3	1511.8	26.9	1011.7	45.8	666.9	27.8	57.2	62.7	884.7	61.8	73.6	38.2	73.5	34.2	77.9	59.4	73	63.3	1115.6	79.1	68.1	59.1	710.6	33.5	83.5	72.9	268.3	91.6	3243.6	57.7	137.8	73.4
ANKRD2.25274.2	177.1	175	1252.4	260.7	1092.7	156.9	248.9	174	428.5	236.2	4129.4	273	419.3	530.6	207.8	229.7	215.7	211.6	166.6	361	142.1	220.5	69.3	145.3	184.8	173.1	267.5	126.7	158.8	122.7	224.1	245.2	178.3	163	193.9	188.6	424.3	225	169	123
ANKRD27.12445.50	192.7	203.6	208.5	211	891.4	199	204.2	187.9	202.8	222.3	222.8	205	198.9	220.9	202.1	192.9	206.4	201.5	219.5	222.7	196.7	207.7	216	207	196.8	206.6	226.9	218.3	201.6	242.8	205.2	233.8	202.2	196.1	209.4	201.8	211.7	205.8	203.8	228.1
ANKRD40.23367.8	234.3	105.6	366.7	96.5	4270.9	92	548.7	106	844.2	103	893.3	107.7	687.7	104.4	169.4	146.6	768	117.3	126.6	106.6	122	116.8	123.3	118.6	112.8	111.1	484.3	126.9	108.1	112.9	826.7	120.1	177.3	97.7	348.3	120	1315.3	101.2	239.3	112.5
ANKRD45.23413.38	253.4	124	297.8	113.5	32601.5	121.5	1786.7	114.2	460	186.2	671.6	132.6	743	329.3	175.9	122.2	478.8	142.1	123.4	210.2	137.9	164.9	179.5	167.4	140.1	142.1	390.6	180.4	141.3	260.3	459.4	166	373.1	130.4	693	143.6	525	515.2	234.1	159.5
ANKRD46.7851.30	318.8	325.3	348.6	390.4	1613.2	328.7	343.3	326.9	327.1	388.5	331.3	337.5	334.6	387.1	321.5	334.7	309.4	289.4	443.2	381.7	304	296	256	289.6	300.7	298.5	326.7	252.1	328.5	297.8	304.9	314	311.1	324.8	315.7	335.5	393.2	358	322.1	286.8
ANKRD54.18404.22	295.2	277.1	338	321.1	2460.6	282.7	324.6	297.9	867.5	419.6	458.8	365.4	381.6	436.6	517.5	327.7	369.5	340.2	330	340.1	286.9	397	286.3	304	302.8	320.1	658.8	342.3	290.7	255.6	363.3	466.9	287.3	297.7	302.3	280.1	406.8	327.2	359.9	272.3
ANKS3.25261.42	145.1	134.5	162.4	114.8	704.4	141	144.9	142.2	159.3	149.5	141.7	129.3	150.3	142.9	158	140.5	156.6	138.6	133.1	129.3	154.5	146.7	142.8	147	143.7	147.5	199.4	138.3	152.1	129.6	161.2	154.9	154.9	149.9	139.3	141.2	181.9	122.5	165.9	133.2
ANOS1.6603.18	300.7	454.3	322.8	296.4	1443.3	299.4	317.4	313.5	309.2	272.3	289.2	284.4	293.3	302.1	288.7	276.4	274.1	480.4	301.2	398.7	290.5	255.2	381.3	275.5	284.6	268.6	281.2	445.5	287.6	550.7	286	284.5	272.1	294.4	280.8	291.4	269.9	244	282.4	765.1
ANP32A.13073.14	65.1	65.2	52.1	84.9	155	58.9	73.6	62.1	119.5	221.8	101.9	75.3	89.9	121	97.9	67.3	76.2	85.7	57.4	127	63.7	87.3	61	81.2	64.4	75.2	137.3	76.2	71.5	106.6	73.8	154.3	68.1	59.1	72.7	68	128	138.5	68.7	73.4
ANP32B.4194.26	789.1	1855.6	7800.3	1549.4	345.5	3007.1	822.8	15000.1	511.7	607.7	1246.4	1775.6	2440.6	1116.4	446.5	1226.5	871.9	2008.8	278.5	771.4	1684.7	409.1	394.1	1660.5	953.7	3079.2	1164.8	3461.4	3367.8	479.6	1408.3	1380.3	1159	1650.6	1909.5	3296.3	3002.8	202.8	1108.6	2256.9
ANP32C.22398.5	82.9	99.8	108.3	93.4	439.1	105.7	96.4	83.3	107.9	85.5	120.8	93.8	97	77.1	112.9	86.2	95.2	96.1	121.9	120.7	97.6	84.1	174.8	110.6	87.2	90.4	114.8	187.6	93.3	223.3	108.6	75.2	91.4	86.3	95.2	96.3	123	86.1	109.8	316.2
ANPEP.15457.14	131.4	324.1	134.6	178.9	285	203.5	152.4	128.3	534.2	191.5	567.8	226	204.9	235.7	554.3	181.6	165.6	270.5	162.8	208.5	139.1	272.6	306.2	215.2	152.3	276.5	202.5	367.8	133.6	222.8	226	370.8	136	120.1	147.6	159.2	516.1	254.1	163.9	200.5
ANTKMT.7148.42	170.5	208.7	236.6	175	1048.9	193.8	195	163.7	252.7	139.5	300.9	196.3	226.5	148.6	266.6	179.9	200.2	194.8	163.6	160.3	207	190.2	290.6	211.8	181.9	202	250.7	297	198.4	238.4	244	199.3	178.3	173.4	191.8	194.3	274.3	178.5	224.8	271.7
ANTXR1.10464.6	255.3	347.9	261.2	232.7	878.2	311.6	244.1	261.7	217.5	197.7	261	235.2	237.3	192.9	262.3	249.6	239.7	285.1	209.6	215.5	233.7	222.2	360.7	239.9	239.6	235.4	237.6	423.3	245	348.9	237.4	213.9	239.9	247.7	245.4	266.3	214	185.3	226.8	498.7
ANTXR2.15559.5	149.4	767.3	160.7	253.7	168.5	217	190.2	153.6	438.3	140.5	907.7	311.7	250.2	286.6	520.8	165.9	191	506.9	159.2	808.5	164.6	224.5	827.9	223.3	142.6	181	236.2	668.4	222.8	1006.6	263.3	161.9	156.9	207.2	161.8	328.4	633.1	341.6	137.8	1156.4
ANXA1.4960.72	8786.2	14465.7	26670.5	24774.5	39509.2	2795.7	78380.7	5074.5	16194.9	3299.7	41567.8	21339.3	39952.9	4264	23072.3	16122.6	15366.6	31254.7	1042	8289	5946.9	15678.7	1801.3	27228.6	15438.5	46920.4	59023.6	5737.2	41958.7	4313.7	15093.4	10935.7	19120.1	8978.5	41777	18769.1	32831.1	9304.6	29949.6	8616.2
ANXA10.13605.16	130.6	174.9	123.4	130.4	204.5	148.2	129.9	116.5	178.6	75.5	190	115.1	157.7	94	200.2	118.6	151	108.2	217	116.8	154.3	97.4	255.5	172	137.7	131.4	192.1	252.3	147.2	283	163.7	90.6	136.8	122.9	153.8	152.7	196.6	106.5	136.2	216.6
ANXA11.17513.11	1172.1	876.7	2678.9	1252.8	13703.9	898.6	6186.5	1022.4	8519.9	2338.5	8184.2	5059.2	6635.3	3002.1	5810.6	9270.1	4724.8	7348	136.5	3129.9	2924.2	7369.3	497.4	7320.2	7256.6	15143.4	20176.3	1055.1	11531.1	2708.3	5888.2	5931.2	2874.5	2260.8	8167.3	5319.6	5948.6	4600.1	9139.6	869.4
ANXA13.17835.28	74.9	85.1	84.3	84.7	349.3	81	88.7	83.6	95.9	67	91.6	80.8	88.8	68	83.2	78.5	87.3	79.5	83.5	82.9	83.1	70.9	112.6	85.8	86.2	83.7	91.5	102	76.6	101.7	94.2	77.8	77.3	80.6	86.2	80.4	111.5	77.2	88.7	107.8
ANXA3.17163.117	78.4	70	69.6	43.7	159.5	73.5	70	68.3	55	60.7	70.5	59.6	70	56.9	63.8	67.4	77.2	69	71.9	73.1	82.9	67	99.1	78.2	82.3	76.4	77.2	95.9	76.4	91.1	77.1	71.7	91.5	90.8	79	78.2	74.5	69.3	79.2	89.6
ANXA4.17164.15	258.5	221.2	430.3	236.7	2543.1	202.5	459.9	263.4	1164.2	640.1	616.3	415.6	691	662.7	685	528.1	453	588.4	432.5	482.7	367.3	849.4	110.5	372.7	407.2	643.3	2488.1	110.7	1175.3	163.6	359.4	625.5	314.6	327.8	573.9	439.6	462.3	794.9	1547.6	123.3
ANXA5.14158.17	496.3	213.2	626.8	235.4	278.8	103.4	146.5	120.1	651	229.7	578.1	122.6	1859.6	138.8	224.7	315.4	374.9	253.7	178	135.4	274.9	226.4	74.9	314.3	150.4	187.9	1571.6	148.2	1090.9	87.9	294.2	189.9	204.2	127	411.3	291.3	259	428.7	1221.7	180.6
ANXA6.5335.73	92.7	69.4	80.7	72.6	171.1	51.1	170.2	52.8	155.1	68.1	134.3	77.4	156.4	75.8	133.3	96.8	117.9	122.3	107.6	56.2	100.8	102.9	35.2	87	61.2	72.1	289.3	54.9	163.8	42.5	120	112	97.6	56.8	117.1	96.1	169.1	90.4	95.6	41.9
ANXA7.14203.3	795.7	833.1	2868.5	2009.9	11264.5	580.1	5508.7	1873.7	9941.4	2072.2	7667.4	2840.3	6867.8	2500.6	13486.8	6061.1	4869.7	2682.7	531.4	1716.1	2128.4	3360.8	886.3	2319.1	2425.2	5979.8	15074.4	2048.4	8170.6	4062.2	6119.2	4642.2	2326.5	646.2	4646.2	2000.1	12115.9	3407.6	7658.3	1961.1
ANXA7.18244.1	890.4	905.7	2767	2125.8	11614.1	650	5466.4	1946.4	10261.4	2150.3	8011.6	3054.2	6928.9	2552	14137.2	6341.6	4880.3	2887.1	684.1	1758.8	2192.8	3843.4	888.5	2473	2556.3	6079.9	16675.5	2123.1	7983	3716.6	6439	4772.2	2269.2	823.9	4460	2029.8	11736.1	3428.5	7199.9	1913.2
ANXA8.18290.6	228.2	263.7	217.6	382.4	899	239.4	228.3	247.7	227.3	404.7	218.3	330.7	250.4	371	274.8	257.1	234.6	298.8	335.4	344.4	228	323.3	199.2	236.5	229.9	234.7	238.4	214.9	236.4	244	212.4	302	223.7	240.7	234.9	241.4	231.7	312	256.9	230.3
ANXA9.13588.11	50.8	50.3	49.7	44.2	191	45.5	43.5	49.7	41.1	41.8	48.7	43.5	46.3	41.5	44.5	45.2	46.3	41.4	46.9	43.2	51.2	40.9	56.4	48.7	46.6	50.1	52.4	54.4	59	50.2	51	48.5	49.1	43	46.2	46.3	49.9	45.1	57.3	58.3
AOC1.6209.2	265.8	305.9	115.3	136.1	74.5	231.1	204.6	224.6	115.3	177	129.6	145.2	143.4	128.2	127.5	206.7	221.2	210.3	205.2	213.5	248.8	146.9	246.2	159.2	290.1	249	134.1	71.5	207.6	103.7	148.9	176.4	234	289.1	237	236.1	96.8	74.3	132.3	115.4
AOC2.6434.18	141.7	134.6	154	105.9	502.9	150.5	138	136	137.7	105.1	147.1	112.7	143	110.3	219.2	148	143.3	153.2	138	110.6	136.7	89.8	171	123.5	135.5	131	147.7	122.3	139.8	125.2	141.4	92.3	145.7	150.6	136.9	144.8	174.2	109.4	126.7	181.9
AP1B1.24954.83	141.3	169.5	196.3	353.7	242.8	119.2	298.5	177.6	199.2	444.5	379.3	333.9	383.2	302.8	377	401.7	225.5	274.5	198.4	273.3	250.6	488.1	77.1	292.7	180.1	227.2	342.3	131.1	222.8	190.3	332.9	327.3	138.1	104.8	159.9	196.2	360.1	243.5	309.7	110.6
AP1G2.12714.38	278.7	216.7	684	143.3	491.4	145	134.5	137.3	343	81	321.6	167.4	233	250.1	204.1	131	256.8	408.2	164.5	379.4	587	235.5	146.1	265.7	153.3	201.5	923	196	866.2	120.2	424.9	134.9	237.5	179.2	185.1	333.1	541.6	1209	850.3	200
AP1S2.18405.117	261	277.7	382.8	343.1	711.7	222.6	518.3	258	466.7	295.7	542.7	414.6	661.1	269.9	427	341.5	391.9	278.5	207.5	191.9	326.2	362.5	136.5	307	283.6	293.3	631.3	148.8	471.5	152.4	468.9	380.9	269.1	223	348.1	271.1	524.2	239.1	437.8	128.7
AP2A2.13621.31	4186.3	8477.5	18580	6184.3	21425.3	5421.4	33833.1	7547.8	15639.1	840.2	15817.3	7914.6	15898.9	2035.5	7366.3	11553.8	15992.1	6108.5	4557.3	2494.5	13578.6	3926.9	6849.4	13267	4166.2	6312.2	22377.1	5789.6	14394.2	2849.6	20327.6	2550.4	4909.7	3634.5	7553.9	8837.3	18175.8	4309.5	15362.3	9205.8
AP2B1.24938.7	27583.7	38188.9	52524.7	22429.8	28334.8	23999.9	48156.1	38326.8	26130.6	2981.2	33424.2	26637.4	33062.1	3605.6	14970.3	39459.3	52702.8	16886.4	16836.7	4957.1	74290.5	12098.7	41273.7	48886.6	22461	39942	46184.7	30263.9	59805.2	14848.1	65465.2	9092.5	28744.3	18723.8	30797.4	43744.8	35514.2	6725.7	44617.8	36952.2
AP4M1.10076.1	331.5	345.3	412	382.5	2121	319.2	419.5	327.9	550.9	469.4	537.9	400	440	480.7	399.9	347.2	400.7	445.1	385.5	378.2	323.2	467.3	332.4	378.3	340	368.7	554.5	366.6	308.8	301	440.1	474.3	327.4	328.4	340.9	340.3	550.3	375.9	365	312.8
APAF1.13583.19	154.4	181.8	213.9	154.1	524.4	130.5	252.7	117.5	339.8	143	305.7	178.9	310.9	156.5	300.7	149.6	207.2	154.9	140.3	169	197.7	222.7	169.4	160	147.4	161.8	358.7	172	214.6	233.3	228.1	158.8	167.7	127.1	199.9	185.3	363.9	223.7	219.9	163.5
APBB1.12822.34	360.4	373.8	618.8	362.2	7001.6	347.1	576.2	332.3	1228.9	276.4	658.7	331.8	574.9	244.5	474.6	444.5	444.2	286.2	448	293.6	378.9	287.7	353.6	322.6	364	312.9	605	346.5	480.5	398.3	548.5	223.3	383.1	367	395.5	402.8	721.2	338.4	494.2	398.7
APBB1.14206.28	30	36.5	40.6	29	126.8	39.5	31.1	35.1	31.7	30	38	29.4	36.8	29.2	33.8	36.3	35	29.1	40.8	31.6	33.3	27.2	41.8	36.4	34.4	37	37.2	39.2	34.4	35	37.3	30.3	34.1	38.3	35	34.2	38.4	29.8	34.9	38.6
APBB2.12753.6	382.8	391	478	475.8	3452.6	397.7	472.7	386.1	722.5	472.1	456.6	454.4	490.1	422.5	458	444.6	400.5	376.7	373.7	373.8	381.5	377.8	314.6	362.1	387.1	369.6	439.4	302.7	398	327.9	411.7	370.1	372.9	398.6	388.4	360.5	451.7	358.2	407.3	303.8
APBB2.12761.12	134.3	100.8	78.9	101.6	128	103	125.9	115.9	138.2	166.9	150.3	155.1	125.2	353.4	150.6	115.5	119.9	116.5	137.7	247.8	113.4	343.3	73.9	145.3	120	117.9	126.3	79.1	115.6	111.6	104.4	242.7	120.1	118.6	131.1	111.5	117.6	1047.8	94.7	86.2
APBB3.12784.10	195	159.9	101.8	140.9	124.5	185.8	167	172.6	152.7	209	152.5	145.6	150.1	177.7	172.2	168.6	166.5	114.6	267.4	136.3	157.4	126.6	101.2	150.2	190.3	175.2	135.1	98	153.2	154	132.7	155.1	186.7	201.9	182.9	160.2	143.3	129.5	121.1	114.7
APBB3.13589.10	211.7	227.6	383	427.7	294.7	284.7	178.1	247.9	210.6	127.1	226.6	408.6	249.8	119.8	164	143	191.4	251.9	347.1	138.4	316.5	150.6	384.4	690.8	153.3	290.5	231.8	744.4	261.3	442.3	225.9	175.4	200	180.5	192	268.9	249.7	147.2	240.1	515.2
APCDD1.6599.5	137.5	176.4	207.9	228.9	650.1	138.6	155.1	150.7	196.3	275.9	228.8	244.7	203.4	263.6	206.6	173.6	164	241.9	543.7	279	180.3	269.4	449.6	238	147.8	184.5	216.5	205.4	171.2	218.7	226.7	269.8	150.1	135.2	154.7	163.6	227.5	251.3	245.6	182
APEX1.9849.13	14454.5	8606.3	47184	13186.5	51037.3	5389	101722	10382.4	38479.2	3501.9	35292.3	22503.1	59351.3	4630.5	31841.1	63217.2	79229.6	14514.6	1194.5	8008.1	24310.7	13631	2124.9	26558.7	23918	32395.8	48886.3	8125.6	73364	6005	64771.8	11167.7	33670.7	7405.3	53346.3	23278.7	66304.6	10255.2	46448	8930.8
APEX2.25123.198	180.1	168.4	165.2	155.9	685.8	174.3	174.5	181.2	187.4	187.5	173	178.6	199.9	175.9	174.4	179	193.7	182.4	209.8	167.4	189	190.7	188.1	189.7	189.4	193.8	192.2	179.4	179.4	180.3	189	208	193.4	186	184.1	183.2	192.7	162.1	189.9	180.1
APLN.6622.90	115.1	120.9	151.4	147.4	1146.9	114.2	158.8	123.7	226.3	190	158.5	148.9	172.6	182.8	154.7	145.7	135.8	120.9	122.5	122.4	124	144.9	116	121.5	126.1	120.9	138.7	113.7	116.7	135.7	131.5	151.2	118.9	119.2	116.5	101.8	156.3	135	135.8	113.8
APLP1.7210.25	108319	129938	172685	182559	101794	38986.5	41151.1	53414.1	91622.1	117649	139762	127904	128451	69684.6	33026.4	41132.5	130955	86708	157794	53029.3	164094	156721	184906	132621	60380.8	111112	161768	163424	152552	117135	165694	88491.1	75525.2	36870.9	99781.1	121245	141782	43228.9	188270	178371
APLP2.7915.31	1719.6	1712.5	4408.8	1174.4	817	1106.9	902	1405.6	627.8	637	2034.6	1467.4	2397.4	369.8	464.5	1058	2262.2	1038.8	365	577.8	4847.1	704.2	1965.2	2562.2	1469.2	1902.3	3483.3	1495.5	5415.6	486.9	4525.1	518.7	1259.6	1000.9	1709	2024.7	1579.4	340	4712.8	1615.7
APMAP.10605.22	31.8	39.8	38.1	28.1	111.5	32.5	36.2	32.5	39	16.1	41.1	25.8	32	17.7	37.8	31.3	29	22.1	28.8	25.2	31.9	16.1	43	29.3	28.3	28.7	32.8	39.3	33.3	42.4	34.9	17	29.9	30.2	30.8	33.4	36.2	21.1	31.7	50.8
APOA2.7127.3	248	733.9	455.6	183.8	286.7	565	169.6	516.9	170.1	122.5	535.9	409.6	426.5	94.7	138.9	202.2	554.1	316.4	202	178.6	528.5	209.8	303	402	307.9	428.8	531.3	427.8	260.2	281	673.5	139.7	237.7	215.7	278.2	481.8	397.8	98.4	601.9	622.2
APOA5.11318.20	143.9	112	66.5	187.1	158.1	126.1	143.2	142.7	129.2	470.3	97.9	163.7	131.8	340.8	117	143.7	121.1	125.6	256.4	177.1	105.3	183.2	53	107	127.6	129.7	99.9	56.9	110.7	93.2	100.1	257.8	138.8	140.5	123.8	125	120.6	166.9	101.6	61.6
APOA5.15363.32	170.6	1161	147.9	353.1	4745.9	1060	191.4	161.7	1725.4	352	1447.2	472.7	483.6	400	2226.1	232	417.8	281.8	134.7	1372.6	124.3	620.2	2522.2	395	192.5	274.8	344.5	1432	120.4	2513.1	1472.6	475	299.2	163.7	377.3	346.7	2389.6	1360.8	109.8	1050.3
APOB.2797.56	119.7	498.5	249.3	1325.3	533.5	127.7	667.4	295.1	1384.5	360.7	1141.1	579.8	462.7	559.6	1577.8	405.4	204	539.8	83	537.6	87.3	454.1	2240.2	561.2	214.2	608.9	353.7	1307.5	157	6927.1	275.5	275.7	313.2	425.9	391.1	395.3	1565.9	764.3	70.3	3123.1
APOBEC2.24647.3	111.9	180.3	94	6771.4	139.5	149.8	149.9	169	331.2	239.5	7834.5	25136.5	188.9	4026.8	402.1	148.1	152.2	97.9	129.5	1552.8	84.7	179.3	142.8	3944.5	13278.4	18746	325.7	252.8	85.4	456.5	1015.6	6263.7	131.1	119.2	117	675	284.8	864.1	105.4	184.1
APOBEC3G.13930.3	969.5	220.9	1611.3	235.2	11037.1	178.3	1415.1	179.9	1731.8	275.5	1477.3	301.7	1390.4	278.3	348.2	349	301	480	220.1	350.1	255.1	291.7	172.8	227.5	170.3	218.2	2396.9	235.7	527.7	170.3	676	213.9	545.5	225.3	800.5	348.7	1117.6	606.9	1030.7	208.5
APOC1.15364.101	216023	185107	178211	188395	214652	187739	219206	176953	222803	197476	205418	206364	224265	214820	215618	219645	228696	209435	2755	148282	196520	198314	198267	205481	211255	213576	200358	194596	168081	156968	208956	201359	189108	184590	199108	166498	159386	162475	167081	155507
APOC2.6350.43	169.6	196.9	197.3	205.3	617.7	181.1	167.1	175.4	192.7	172.9	200.1	203.5	170.8	170	221.3	183	167.8	272.3	238.1	177.6	171.5	171	199.5	195.3	167.7	191	182.4	205.3	177.2	183.4	168.8	163.1	169.5	176.2	183.2	177.4	193	169.6	184.8	199.5
APOC3.6461.54	286.5	310.9	282	465.4	1666.6	276.8	274.3	274.6	456.8	318.6	297.8	264.9	271.7	479.7	291.9	280.4	291.8	275.2	389.8	2962.4	267.9	287.7	493.3	271.8	282	281.1	262.3	577.9	275	2785.9	267.3	309.3	275	290.5	279.1	275.8	700.9	801.2	287.8	2009
APOD.4712.28	402.4	753.4	651.7	3172.1	2270.3	399.4	1205.2	855.2	1549.9	1064	854.5	2429.4	1931	1182.1	1351.1	1646.8	666.9	1949.4	3982	1449	345.4	1770	193.3	1121.7	471.8	908.3	1020.7	545	632.3	1340.3	568.8	1342.6	359.7	354.8	519.3	794	2178	1587.2	1353.1	526.5
APOD.8262.20	2842.9	10968.7	29052.8	7284.7	3522.4	3143.3	1972.5	4051.6	3790.8	1196.7	11730.3	9326.6	11768.3	1685.4	10494	7339.1	4402	3707	1997.9	1660.5	25311.7	3303.8	8818.6	18146.4	8276.8	8341.9	7310.1	7998.2	30403.5	6142.8	11268	2051.4	7258.6	2802.8	7066.9	10610	15486.3	2220.8	17892.7	8333.5
APOE.5312.49	263605	220802	210068	207234	219948	208195	234078	216507	210735	212380	211956	192401	222546	220944	216842	200126	227561	219764	48622.8	217994	249833	205841	218755	217922	218156	217198	223519	213357	221275	205174	210039	204481	233584	217206	227169	210256	191574	213130	227730	189425
APOF.12370.30	127.5	325.7	74	676.7	116.7	272.5	115.5	132.6	313.9	212.2	332.4	297.4	132.9	696.3	301.1	148.8	142	216.5	134.5	839.2	134	630	1088.5	145.1	137.9	180.5	165.4	3021.9	113.6	9531.2	106.1	144.8	138.3	141.4	121.4	137.8	245.8	701.3	86.6	3369.4
APOH.8288.27	242492	190846	202866	193724	217304	198548	215296	212569	224938	200771	192318	197687	208068	224342	218665	208160	227639	208395	148962	206038	205309	213741	193407	206959	210786	213723	204180	215863	213526	213552	197022	201947	246013	213216	234464	213299	204748	207038	183893	194592
APOL1.11510.31	15586	72144.9	21223	22263.6	27620.5	56047.1	49321.8	11372.4	33925.8	2551.1	44019.5	29475.3	34809.9	3497.2	42850.3	60004.5	61146.8	35116.3	1805	5745.7	10343.5	14311.8	40852.9	46214.1	52821.9	65723.8	31221.5	35133.2	19914.8	26382.8	48815.7	9233.9	42905.3	56615.7	47215.6	48757.7	38498.4	6545.5	11499.4	36491
APOL1.9506.10	383.3	680	653.9	440.7	1109.9	409	636.5	277.8	806.7	327.1	822.5	366	654.9	342.1	679.9	365.5	481.7	397.6	245	318.5	472.7	410.3	609.6	374.3	341.7	439.6	874	394	500	558.5	627	370.2	348.4	309.2	429.9	356.3	825.9	524.9	494.4	391.4
APOL2.23566.6	1289.6	2269.2	5221.7	1466.9	5812.5	462.6	3495.2	229	6571.9	487.5	8250.5	642.9	11043.7	489.5	1431	282.1	4738.5	2960.9	816.5	1056.9	900.8	1010.1	963.8	838.9	1542.7	842.6	5491.6	1561.9	3845.7	1945.4	4954.9	518.8	2199.3	355.1	5785.7	1695.4	11570	901.8	2869.5	1894.9
APOL3.16823.75	59.8	71.1	63.3	35.5	77.6	53	59.2	46.9	80.1	36.5	92.2	36.5	71.6	47.9	98	44.5	64.1	81.1	50.2	50.8	49.8	54.4	56.1	42.1	54.2	44.7	72.4	61.8	52.6	134.9	54.2	43.3	62.6	53.5	53.7	47.1	89.9	84.6	59.4	98.8
APOM.10445.20	236.9	973.6	277.6	672.9	811.1	551.9	669.3	171.1	1697.8	350.2	1935.7	708.1	636.7	549.9	2102.2	683.5	409.3	937.8	470.5	744.3	228.4	699.4	2717.8	597.1	381.2	623.4	386.9	2452.1	238.7	3113.4	471.8	325.1	311.9	456.6	502.5	430	1202.7	663.7	152.3	2828.7
APOM.14125.5	140.5	372.9	121.2	614.2	181.3	591.7	167.6	936.5	400.5	433.3	242.1	628.7	182.9	550.1	213.5	375.4	140.4	573.1	154.9	500.1	132.3	379.2	1415.8	466.6	215.9	303.3	219.1	2097.5	128.9	3349.1	140.9	574.6	146.1	225.2	196.1	274.7	169.4	435.3	106.1	1433.6
APPL1.12825.18	81.3	69.1	56.8	61.8	54	78.4	69.2	81.6	67.7	82.5	66.7	58.4	69	74.1	66	74.9	71	47.7	177.7	59.2	75.3	54.1	39.9	66.9	78.4	70.4	67.4	36.4	75.4	53	66	65.5	83.2	84	79.7	72.7	71.2	63.3	57.6	43.7
APRT.10088.37	666.3	101.9	1370.5	75.3	33085.7	102.4	2001.3	78.4	4113.9	22.3	2637.4	70.2	2803.5	65.5	66.4	65	1083	185.1	50.8	113	417.5	211.1	148.3	72.7	86.7	102.7	4663.3	196.2	600.1	78.5	1358.4	36.2	540.2	98.3	791.6	197.5	3503.4	295.2	1311.1	126.8
APTX.17736.105	170.9	172.5	190.9	162.8	613.1	178	184.3	174.9	186.2	176.5	193.9	170.5	175.3	173.6	189.4	175	184.4	182.9	205.6	198	194	184.2	257.4	197.2	186.1	191.9	203.8	266.3	173.8	262.7	186.3	191	175.1	181.4	179.8	177.7	185.9	165.2	181.3	267.9
AQP4.11363.58	175.3	180.7	182.5	202.2	958.1	164.6	177.6	174.4	195.1	234.3	201.8	218.3	209.7	241	191.9	191.2	180.2	196.6	166.6	237.1	175.4	225.4	198	187.7	174.1	197.7	186.7	203.5	171.3	197.7	177.2	247.9	170.6	167.6	173.7	160.5	219.2	220.7	190.8	186.5
ARAF.12583.77	84	93.5	150.7	60.7	345.4	73.2	115	64.2	226.1	46.9	181.2	58.3	161.6	61.1	159.5	65.7	104.1	80.7	90.5	76.8	95.6	84.3	49.9	72.4	74.7	74	285.4	64	126.3	67.6	116.7	55.3	89.7	74.6	107.8	106.2	257	148.8	155.5	57.4
ARC.21343.3	30.6	27.4	27.7	21.4	103.1	34.4	37.4	26.3	49.2	24.2	49.1	26.4	60.9	26.8	65.3	25.9	31.5	20	81.5	23	30.6	24.7	23.3	27	29.3	28.9	56.7	22.4	30.5	28.4	39.1	25.2	32.5	29.9	35.9	32.6	80.9	31.7	26.6	24.5
AREG.2970.60	554.6	414.4	2153.7	790.6	37773.5	393.3	2470.4	410.3	7177.7	716.1	2942.2	753.4	2724.4	544.4	1679.7	980.2	1142.1	505.7	423	471.4	523.3	683.7	355.1	473.5	505.5	478.7	2342.5	383.4	924.5	375.2	2019	451.6	626.3	409.1	694.7	457	3054.4	827.5	1369	351.2
ARF1.19239.5	296	612.8	772.3	289.6	1989.3	400.8	740.9	230.7	2569.9	71.8	1308.6	459.1	1029.8	202.6	918.5	394.1	787.3	285.5	85.9	60.8	518	407.3	84.1	630.5	278.8	340	1901.8	485.5	627.7	156.5	1963.1	202	459.4	158.8	671.9	366.5	1407.2	448.8	881.6	412.3
ARF3.12578.13	184.5	254.6	132	144	393	182.2	244	154.5	547.7	150.2	329.6	199.1	248.1	198.7	285.9	186.1	177.6	191.9	114.2	203	171.8	182.7	124.5	164.1	156.6	162.3	293.8	199.4	197.5	181.1	325.8	178.2	202.6	131.6	216.5	155.4	267.8	222.1	214.2	183.2
ARF4.18408.26	268.4	623.9	987.1	230	1748	281.3	363.1	188.7	808.5	174.9	944.8	198.7	860.9	214.6	512	174.2	489.8	469.5	191.5	197.6	320.8	279.7	179.5	185.5	181.5	210.9	1238.7	307.7	464.6	173.4	505.5	184.2	299.8	206	371	747.6	1890.8	307	554.5	213.8
ARF5.18409.61	103.4	91.9	97.8	71.8	237.5	93	146.6	84.6	163.9	87.1	150	75.5	158.5	90.5	107.2	95.3	115.1	67.6	193	79.5	92.1	71	53.4	73.5	82.4	83.7	173.5	58.2	119	72.7	118.5	79.9	105.3	96.9	110.6	105.8	222.7	110.9	104.8	64.9
ARF6.12425.104	226.9	207.9	162.1	240	279.7	194.8	248	211.4	338.6	403.4	255.1	220.1	260.1	319.3	243.6	220	228.2	188.8	296.4	223.5	193	227.3	105.9	176.9	195.4	194.4	308.9	119.8	236.9	147.1	237.2	268.2	215.4	209.2	223.5	209.4	244.3	220.9	203.5	125.2
ARFGAP1.11556.19	222.8	249.7	254.1	651.6	708.6	213.5	270.2	237.9	383.6	689.8	342.9	535.4	378.9	632.3	329.9	277	260.2	347.3	255.7	530.9	248	525.8	342.6	279.7	234.1	283.1	394.2	246.7	282.4	448.6	260.8	579	237.3	217.3	261.6	254.4	443.7	425.2	291.2	307.6
ARFGAP2.11664.32	240.7	768.1	2441.2	488.7	22314	338.3	1173.4	369.1	4886.3	125.9	2547.9	419.5	1531.7	133.8	860.5	364.5	1084.1	773.1	186.6	273.6	234.6	158.7	597.6	327.6	261.7	206.2	2932.1	1235	288.2	661.3	2112	134.1	272	214.3	422	503.9	5905.6	383.3	1095	1292.5
ARFIP1.13488.3	230.7	257.9	986.4	265.8	3102.8	207	510	211.7	1933.7	407.9	906.2	235	846.3	446.1	630.6	298.8	482.5	334.6	358.9	367.6	226.1	366.3	105.9	204	226	221.1	1198.2	174.6	339.2	133.9	541.1	333.4	260.7	238.1	285.5	318.2	1561.3	516.4	544.2	153.7
ARFIP2.12630.8	147.6	183.1	378.7	159.2	2564.9	95.9	1783	114.4	1630.6	104.2	871.8	150.2	980.2	107.4	275.5	155.9	744.1	167.6	127	157	157.9	123.9	157.1	134.1	106.7	134	618	174.3	231.5	1152.9	826.1	145.6	233.5	92.4	341.3	214.8	1536.6	178.5	369.1	209.8
ARG1.5867.60	543.2	270.2	403.2	496.8	777	279.3	881.9	436.6	11489.7	513.5	1461.7	1182.1	1055.7	1631.8	3019.4	1042.8	963.4	416.6	400	693.1	297	1678.6	170.7	1212.7	1016.2	1190.9	5205	230.4	229.3	173.6	524.2	1212.9	713	315	530.3	568	1254.9	4263.4	551.2	174.2
ARG2.17752.24	131.9	128.2	131.6	129.4	988.8	131	289.3	145.1	160.3	85.2	134	105.9	227	85.7	161.1	155	144.7	98.2	145	90.2	132.6	90.4	117.4	122.4	137.6	129.2	117.1	144.6	136.7	109.7	123.3	100.9	134.3	135.6	138.6	137	133.3	84.3	130.3	148.4
ARHGAP1.11955.1	129.8	363.9	394.7	326.5	188.5	188	305.9	170.6	207.3	268.7	518.4	287.2	437.4	207.3	351.9	316.8	241	270	156	216.2	216.9	186.1	186.2	456.2	155.4	272.4	424.8	194.8	308.9	178.4	344.1	211.1	272	113.6	316.2	383.1	712.3	267.4	296	252.7
ARHGAP1.9815.5	103.6	298.3	444.3	80.9	217.2	109.8	321.1	74.1	201.8	51.6	560.3	135.7	479.6	59.6	347.6	82.8	250.5	232.3	161.8	99.3	215	160.4	63.1	195	93.1	161.3	580.2	77.1	298.7	67.2	393.4	76.1	249.9	59	303.3	315.8	792.5	126.3	322.3	55.1
ARHGAP22.24946.9	99.1	91.1	90.5	73.5	331.4	89.8	97.5	91.5	77.2	81.2	85.2	74.4	95.7	74.3	97.3	89.7	96.8	82.6	99.2	75.8	91.9	77.2	89.7	89.4	95.6	89.2	94.3	86.5	92.1	77.1	98	76	104.7	100.6	94.4	95.1	92.6	68.5	93.1	88.1
ARHGAP24.25263.4	114.7	120	169	81.3	740.9	110.8	156.4	114.5	183.4	76.9	162.6	107.3	178.8	78.1	102.2	126.4	156.2	92.4	88.5	52.2	123.9	89.5	122.5	110.5	121.2	95.7	168.5	109.4	108.6	101	123.9	81.4	111.4	116.3	102.3	93.8	113.6	70.8	114.9	91.6
ARHGAP25.11333.82	278.6	882.5	1645.6	1233.8	2915.8	591.9	1521.4	684.8	3613.5	748.8	2304.5	4358.1	1785.6	2595.1	2107.3	1837	967.6	2805.7	178.2	2929.5	458.9	5039.3	396.3	7869.4	1083.3	4144.1	4544.4	1441.4	765	536.5	1293.9	3020.2	577.5	543.9	691.6	2263.3	4773.8	4213.1	1409.4	991.6
ARHGAP26.24937.7	133.5	120.4	111.3	109.2	274.5	105.9	164.1	150.9	172.8	66.9	155.8	118.9	189.9	74.5	146	178.3	146.9	114.9	120.9	80.3	124.8	104.4	72.4	141.2	139.3	174.7	183	84.3	126.5	96.1	144.9	99.3	128.9	110.6	135.1	126	200.2	97.8	144.9	85
ARHGAP30.12807.89	289.2	521.6	629.8	439.5	627.9	356	375.9	383.4	541	342.1	510.9	653.8	484.3	297.7	350	342.8	389.4	387.6	510.6	284	362.9	325.6	853.7	580.8	337.8	360.7	642.2	530.3	368.5	514	510.1	387.1	315	295.2	343	411.2	348.7	202.9	536.3	612.2
ARHGAP36.6289.78	275.3	815.5	1239.7	2486.3	2255.6	488.9	1184.1	797.6	2384.8	1258.1	1384.2	1848.1	2272.3	854.3	1141.1	2974.1	1154.7	1872.6	392.6	1372.1	313	1267.2	434.3	2981.7	1337	1587.8	2180.3	1313.3	1109	776.6	2029.9	1539.8	464.5	347.7	694.2	1005.5	3398.7	1474.7	1231.9	1184.6
ARHGAP45.13544.9	126.3	158.6	529.3	224.4	1283.3	123.6	606.7	136.2	1713.6	154	1057.5	574	532	607.3	490.5	359.1	263.4	618.8	106	757.7	170.6	836.3	105.5	285.4	176.7	384.3	1240.9	226.3	200.9	148	363.1	406.3	146.7	144.8	213.8	423.3	1086.3	1567.3	351.3	262.9
ARHGAP5.14748.31	131.1	241.8	565.2	207	8347.2	150.1	503.4	147.8	664	133.1	617.4	173.9	376.2	130.8	258.1	150.7	236.7	231.7	144.6	191.7	149.6	148.6	291	199.9	127.8	140.1	829.5	273.7	199.8	264.3	452	130.9	147.5	154.9	188.9	206.5	1287	203.7	389	322.8
ARHGAP6.25278.41	156.9	152.3	262	164.4	3053.6	158.9	192.1	161.7	675.7	146.3	478.2	152.3	194	136.2	168	152.5	172.6	151.1	166.9	131.1	164.7	151	189	154.6	152.6	144.3	456.2	403.1	143.2	167.9	193.7	131.1	148.3	151.3	153.4	156.1	687.2	148	198.7	208
ARHGDIA.6454.38	260.4	261.5	283.1	556.3	1816.8	249.8	305.9	274.9	464.4	724	329.1	597.1	417.6	807.2	402.9	351.7	292.8	527.8	565.7	618.3	251	704.7	240.7	360	276	354.5	356.8	307	240.1	350.2	270.5	786.9	247.2	250.3	261.2	238.5	443.3	582.2	378.7	261.9
ARHGDIB.9846.32	48654.6	57547.6	41193.2	22148.3	28366.5	48748.1	94792.6	61254	34195.5	2135.1	45082.4	30937.6	58441.7	3125.3	40238.1	78219.8	75152.9	29013.3	1978.1	5030.4	38892.7	10896.8	22928.7	63047.2	63562.6	74382.9	45076.3	27864.5	62782.6	21555.6	60983.3	7251.6	60429.8	40896.7	63958.2	73518	35615.1	6405.6	40478.1	30903.4
ARHGEF1.13976.9	124.8	112.3	118.1	88	223.5	109.1	149.4	116.8	156.8	123.4	123.4	100.4	117.6	159.4	79.5	110.6	129.7	96.7	131.6	151.1	106	125.2	58.7	89.2	122.8	115.2	213.6	62	109.7	72.7	99.5	112.7	123.7	126.3	119.3	138.6	190.9	387.3	109.6	63.6
ARHGEF10.9061.3	226.4	393.2	650.8	432.1	7135	243.9	400.2	259.9	855.9	329.6	1727.3	431.7	699.7	412.1	495.8	265	322.3	526.6	245.5	419.4	246.8	412.3	411.9	295.8	233.7	281.8	741.7	493.3	322.3	568.1	502	518	233.2	212.5	266.7	323.8	1412.7	450.9	498.4	494.1
ARHGEF16.22070.5	239.5	289.2	210.6	221.4	457.7	236.8	274.4	227.2	392.3	270.6	382.4	268.5	349.9	252.6	250.2	227.5	280	229	235.5	193.8	225.5	277.5	253.4	249.7	236.7	285.6	401.2	224.2	205.4	259.5	297	297.5	224.6	211.1	235	234.2	508.5	228.6	221.1	238
ARHGEF2.12848.9	173.1	152.2	85.8	160.7	159.4	157.1	169.7	171.3	144.5	298.2	134.4	164.2	150.6	257.5	175.2	169.1	159.2	141.9	210.2	159.8	135.5	186.5	66.3	135.1	175.7	159.2	134.3	74.5	142.2	92.4	125	238.3	160.2	173.9	156.6	139.5	139.6	158.3	118.2	74.3
ARHGEF25.13519.112	144.6	184.6	436.5	180.8	981.1	157.7	220	153.7	366	175.6	313.1	152.1	211	166.2	208.9	150.1	178.3	135.6	158.9	162.2	149.8	130	204.4	140.5	142.6	138.7	450.1	171.7	205.5	160.3	227.2	150.2	148.5	148.5	149.6	159.8	307.7	142.3	235.5	196.1
ARHGEF7.13932.45	224.8	223.8	238.3	221.5	1624.7	209.1	252.4	211.5	363.9	241.9	328.8	266.6	279.4	286.6	311.3	262.7	235	230	207.5	288.5	214	270.3	262.5	234.4	221.6	234.2	259.9	255.8	234.9	315.1	228.6	300.2	221.9	225.6	297.5	226.3	348.4	361.3	255.1	269.2
ARID1A.9898.161	106.6	84.8	86	86	579.3	82.1	216.2	87.6	330.3	162.1	151.7	102.8	255.7	167.2	237	186.9	159.1	106.4	114.9	119	95.3	159.7	57.3	95.6	113	109.2	193.7	67.6	112.7	71.9	176.5	204.8	109	94.7	98.3	73.2	226.1	173.9	117.5	60.9
ARID3A.3875.62	238.5	188.1	521.1	292.6	7276.3	202.4	530.4	202.3	1294.5	209.7	555.5	266.9	539.9	168.1	390	316.5	333.6	224	173.9	208.6	219.5	235.6	173.4	205.2	226.4	204.6	529.7	170.5	320.4	184.3	481.1	159.5	241.6	199.6	260.2	222.2	650.5	266.7	392.9	177.5
ARID3C.25484.120	37.9	48.7	54.4	67.4	79.7	40.4	55.5	38.2	149.5	56.4	77	55.9	61.9	89.3	100.3	40.5	55.2	92.4	40.8	130.5	33.6	86.8	19.1	71.9	44.2	51.3	103.8	46.4	35.4	36.8	41.3	66.4	41.4	38.8	40.5	66.6	153.5	297.5	50.8	54.2
ARL1.12392.30	328.7	471.8	601.4	341.4	1188.9	298.1	532.4	216.1	636.3	243.4	824.6	315.1	660.4	231.7	627.2	296.2	535.5	359.3	567.9	247	430.9	331.3	371.2	343.6	290.3	307.9	690.8	409.8	458.8	439.1	616.7	250.5	376.7	275	510.8	409.6	950	281.3	489.4	360.6
ARL11.12433.8	711.6	1083.4	1367.7	1003.1	2478	670	1335	568	1946.9	627.1	1919.4	892.3	1712	601.1	1858.3	1177.6	1165.6	893	1121.2	645.1	1220.3	832.3	1106.4	935	690.2	846	2067.5	972.8	1348.6	1236.2	1736.4	781.7	906.3	682.9	1105.8	1003.3	2102.2	923.2	1546.1	1347.2
ARL15.18411.83	261.5	317.1	214.5	259.2	358.4	163.4	240	158.2	311.8	189.2	296.4	225.2	314.6	188.1	303	189.3	269.3	297.7	183.7	417.6	367.1	246.7	493.1	218.6	185	202.1	289	533.9	291	1209.6	329.2	236.4	233.4	142.8	233.7	258.2	322.4	251.6	295.4	821.3
ARL2BP.18407.36	109.3	150.9	178.3	129.4	1524	120.3	148.4	106.5	221.5	83.8	215.1	138.1	244.9	89.4	218.3	131.3	139.5	142.7	254.3	125.4	125.7	109.6	184.2	140.4	109.9	128.4	197	198.5	133.8	315.4	185.7	121.7	125.4	104.3	142.8	133.1	338.1	145.5	171.4	217.9
ARL3.12571.14	979.1	411	1000.2	138.3	4442.4	254.7	3326.6	245.7	2654.2	75.6	2480.1	116.7	2948.4	72.9	563.7	165	2573.8	192.6	84.9	116.8	211.2	96.4	101.5	146.5	154.3	155.8	2334.4	158.5	453.4	130	1959.2	76.8	585.2	190.7	1036.3	372.6	2141	112.3	694.2	109.5
ARL4D.18413.24	69.2	100	126.2	60.2	330.9	84.1	63.2	65.9	112.4	37.2	82.9	57.6	65.2	37.3	65.9	59.1	75.3	57.2	67.1	53.5	84.2	45.5	147.4	72.9	68.1	67.3	147	121.3	88.3	125.6	92.6	43.9	73.3	68.7	70.6	77.9	75	44.8	108.1	152.6
ARL5A.18414.26	150.8	131.8	97.3	133.4	171	140.7	134.5	138.6	122.1	206.3	122.4	113.3	134.1	163.3	139.7	141.6	123.5	92	248.4	124.5	120.5	108.8	62	104.5	130.1	121.8	126.9	65.2	136	83	106.3	130.1	140.8	148.1	141.8	142	136.1	114.6	106.1	72.9
ARL5B.17404.5	1117.9	1521.7	1784.8	1363.3	5987.3	1665.5	2007.1	624.6	2542.2	330.8	6327.8	12866.6	2604.8	2825.3	2488.7	1231.9	1985.5	1408	453.6	719.6	1358.7	1103.2	1040.5	1806.9	4064.4	2970.6	3050.4	1452.5	1187.1	1786.6	1952.9	3093.1	1495	1194.9	2010.1	1293.7	2296.9	921.2	1140.7	794.1
ARL6IP1.24699.20	519.7	493.9	1168.4	623	27390.6	393.3	2745.5	434.3	2466.8	264.6	2690.4	445.5	3133.8	314.7	1855.5	524.7	1112.4	718.9	328.6	438.1	467.6	786.1	538.8	533.2	408.7	436.5	1431.8	714	738.7	624.4	1149.8	473.4	555.1	360.9	815.1	548.7	10293.3	1003.3	882.4	694.4
ARL6IP5.13503.19	147	167.4	223.9	139.6	1186.7	129.9	533.5	142.3	721.1	204.6	704.2	136.1	656.1	216.2	451.3	142.1	223.4	135.5	161.3	138.3	114.2	170.4	54.2	104	131.1	122.8	446.4	72.9	303	80.5	174.6	183.8	165.9	132.6	205.2	170.7	2086.1	250.4	253.2	77
ARL8A.23281.29	299.3	169	710.8	143.6	2087.3	168.1	2314.7	182.2	2192.3	167.1	870.4	156.3	1395.3	246.3	202.8	166.8	597.1	133.6	157.1	141.6	229.9	161.5	65.8	141.8	185.8	170.7	1242.6	77	380.5	76.6	498.3	127.7	304	193.1	406.4	223.8	1633.9	381.4	484.8	85.4
ARL8B.8569.147	222.2	220.5	217.6	244.6	815.5	220	235	228.6	249.2	269.2	229.7	249.5	247.6	265.5	248.9	220.8	220.4	247.9	232.7	219.8	214	275.9	221.1	228.9	213.2	226.5	249.2	254.3	207.9	205.9	228.7	268.8	211.5	204.1	206.9	200.9	230.3	208.7	227.3	226.3
ARL9.18416.3	149.8	160.9	191.7	298.8	852.3	147.5	165.2	157.9	202	183.7	162.2	178.9	161.4	164.1	162.8	164.4	154.9	164.1	160.1	158.2	150.2	178	150.9	159.1	154.3	157	164.6	148.3	149.4	141.8	169.1	163.4	153.2	154.4	148.9	151.7	149.3	152.7	164.1	165.2
ARMC10.9107.59	34.1	42.5	47.5	43.8	254.1	35.7	38.4	37.1	51.3	50.9	56.9	55.8	46.3	56.7	54	40.8	41.6	44.3	47.6	65.3	40.9	49.7	60	48.2	38.3	47.3	47.5	58.7	43	69.8	43.9	58.7	40.5	37.8	39.2	44	77.3	62.9	46.6	70.1
ARMC3.24963.1	262.2	251.6	392.7	243.2	3658.3	261.3	383.2	279.4	694.3	201.7	371.9	267.5	353.2	214.1	320.7	294.6	296.7	220.9	212	218.2	251.6	209	201.5	246.5	259	243.4	431.2	234.2	276.6	198.1	322.7	231	245.2	248.5	279	233.7	427.2	232.8	373.3	263.5
ARMC5.8785.1	374	360.2	356.5	436.7	1398.7	357.3	363.7	374.6	343.8	420.2	357.9	406.2	383	420.4	382.2	382.4	354.9	343.5	389.9	371.3	350.5	353.1	329.2	346.2	355.9	338.2	361	311.6	363.4	322.4	339.3	354	345.2	369.5	363.2	369.4	355.9	340.3	366.9	322.3
ARMC5.9945.8	321.1	302	418.4	355.9	16523.9	261	910.9	262.6	633.8	371.9	713	343.4	1118.3	397.6	350.4	290.6	407.2	393.8	307.2	369.2	264.7	380.1	294.7	293.3	262.8	301.2	655.5	327.3	318.4	352.7	436.3	440.7	271.6	260.9	318.6	277.8	1021.2	443.2	495.9	291.9
ARMC8.25247.12	174.8	170.3	221.6	172.8	2231.9	178.5	263.9	178.7	350.6	233.7	358.6	190.9	350.7	227.6	270.5	185.4	245.7	198.7	168.2	184.9	184.5	214.7	164.8	179.1	174.1	172.3	273.8	184.4	197.7	157.6	277.8	218.7	190.6	171	203.9	173.1	394.5	189.8	237.6	188.1
ARNT.21951.32	422.6	562.2	899.7	308.6	1921	408.7	658.1	306.8	1183.1	163.5	939.6	334.4	967.7	221.3	865.9	379.2	668.9	391.8	396.5	238.5	633.3	414	512.6	429.9	390.7	442.5	1454.4	491.1	556.8	394.2	801	271.3	440.5	388.8	540	468.8	1208.8	331.5	775.4	373.4
ARPC2.23376.56	128.8	196.8	441.4	124.9	2998.9	112.5	388.5	97.3	521	76.3	380.4	158.4	636.1	132.3	155.6	97.1	146.8	219.6	79.7	123.1	99.3	184.9	99.7	120.3	85.2	120.3	419.2	136	303.1	126.4	166.6	125.6	151.7	112.6	166.9	266.4	633.5	384.3	418.7	147
ARPC3.13573.5	285.5	716.8	273.9	806.9	889.1	324.9	545.6	853.1	1518.6	603.5	738.3	1104.3	979.7	659.2	502.6	722.4	309.1	795	218.6	686.2	177.4	695.6	185.8	1419.3	425.3	925	1009.6	613.5	338.3	520.5	311.9	1209.1	267.1	242.5	305	687.1	721.2	962.4	399.7	406.1
ARPP19.4963.19	371.1	322.4	357.6	338.1	2333	350.7	660.8	349.3	700.6	279.2	388.6	294.2	540.6	246.9	330	338.6	407.4	272.3	328.2	258.9	335	243.6	257	293.5	349.5	285.9	314.6	249	346.2	251.6	415.7	218.1	347.3	356.4	364	336.3	382.7	230.9	325.5	265.6
ARPP21.12860.7	187.4	177.6	175.2	188.8	716.5	185.9	186.4	183.3	180.2	234.9	182.7	203.7	183.2	236.6	183.1	184.2	183	192.3	207.1	194.8	183.6	217.4	178.9	197	187.2	203.5	183.8	180.2	176	167	190.8	261.7	185.1	175.9	179.1	171.7	167.8	186	181.6	170.6
ARRB1.12643.4	2406.7	5752.6	17060.9	3435.3	24466.4	2706.5	24915.2	3067.7	24794.7	671.3	20410.7	7140	17844.7	2238.8	7387.1	9297.8	10955.8	7198.4	213.5	3304.4	2197.4	5508.9	1330.7	4246.1	2156.8	3332.9	23781	4176.8	6068.7	1974.7	18940.6	2097.3	3273.9	1242.3	3840.5	7518	20053.8	5868.8	13221.4	4697.6
ARRDC3.12352.70	63.6	79.4	70.4	49.4	321.4	70.7	77.7	63.8	99.5	34	100.3	69.4	67.1	46.5	70.2	63.7	75.9	56	57.5	41.5	70	56	113.5	69.2	68.9	65.6	69.6	98.5	62	119.4	76.1	40.1	70.1	64.8	67.3	68.1	73.9	55.6	63.5	113.7
ARRDC5.23342.4	55.9	152.8	68.9	49.4	182.3	87	70.1	32.1	431.6	17.9	346.5	54.3	141.8	33	526.9	74.1	96.6	67.2	23.7	74.6	66.2	65	65.9	57.2	57.1	95.5	133.9	137.4	63.1	78.2	223	31.3	66.3	46.5	104.1	81	425.4	82.3	78.5	84.7
ARSA.3583.54	282.7	200.6	216	238.1	387.9	176.1	270.4	228	283.1	325.5	244.9	240.3	237.5	241.3	188.7	232	220.7	175.2	846.7	285.3	232.5	204.5	99.5	164.3	183.8	180.6	735.6	102.2	549.2	155.6	268.3	191.6	207.7	169.5	212.3	203.6	360.7	261.6	356.5	127.8
ARSA.8790.6	74	79	83.5	71	333.6	71.4	75.7	77.6	88.2	65.1	88.1	76.4	83.7	65	80.7	75.4	79.6	72.6	78.4	72.2	77.5	66.2	98	75.8	73.1	74.5	89	91.6	75.8	97	83.5	69	77.3	75.5	76.3	78.7	89.7	67.6	76.9	94.4
ARSB.3172.28	283.4	241.6	221	388.9	375.4	257.4	307.5	291.9	377.8	592.1	281.5	395.2	353.5	448	399.2	390	276.9	282.1	382.3	305.2	216.9	400.9	132.6	242.1	273	268.7	409.2	155.2	327.2	215.4	215	391.2	270	273.8	264.3	248.6	356.3	340.1	327.4	156.2
ARSK.8269.327	3923.9	1531	2171.9	401.6	1455.4	1659.9	2851.7	1822.1	869.9	502.1	2425.6	1118	2612.4	507.2	891.1	1914	3236.8	557	378.4	528.1	3432	576.1	690.9	1131.7	2098.5	1639.9	3896.6	584.3	3207.1	499	2790.6	635.5	2639.4	1599.5	2984.3	999.5	1871	424.1	2673.9	652.2
ART3.10970.3	1402	2289	6575	1834.7	443.1	1210.1	816.1	1234.6	641.9	257.5	2167	1213	1493.2	382.5	498.3	959.3	1707.1	641.7	61.9	736.3	5394.5	795.1	5051.7	1772.4	1010	1485.9	2984.5	3006.7	5516.7	2446.9	3992.5	344.4	1183.9	900.9	1498.3	1992.2	1655.4	299.7	3896.5	4392.6
ART3.7970.315	13177.4	19691.1	37651.7	12779.3	3484.6	9871.8	7200.8	11842.2	5587.9	1220.5	14738.4	10288.8	12570.6	1718.6	4430.9	10280.6	19070.1	5400.3	209.3	3198.9	37142.3	5187.7	21145.3	15195.9	10604.8	15063.4	19719.9	15128.5	42336.1	14123.7	33401.5	2465	12029.5	9055.9	14029.9	19386.7	13534.2	2030.8	24972.3	23030.9
ART4.6576.1	202.2	190.8	260.6	138	113.1	139.5	132.1	119.7	131	136.3	169.8	99.4	198.3	119.1	102	111.3	144.8	85.1	166.8	130.8	329.9	93.6	179.4	140.2	132.1	147.2	182.9	117.2	242.5	182.9	185.6	112	202.3	181.2	174.1	176.9	167.1	122.9	205.8	205.4
ART5.23202.78	52.4	50.4	53.7	35.7	161.3	49.9	48.2	50.5	43.6	36.4	53.9	42.4	48	36.9	49.3	48.6	52.9	40.4	51.1	35.7	58.2	36.6	56.6	52.3	53.2	53.5	50.1	56.8	50.5	50.3	54.5	41.1	52.2	47.8	49.9	46.8	48.5	37.1	47.8	54.2
ARTN.2939.10	175.4	190	229.4	316.7	1030.4	171.6	213.4	189	268.8	260.5	183	275.9	224.1	258	240.9	209.1	169.7	245.8	230.7	242.2	165.1	249.8	172.7	187	179.9	181.3	197.9	178	170.7	210.2	186.6	197	154.1	169.3	160.6	176	203.8	208.2	209.5	176.1
AS3MT.18417.3	39.2	37.8	135.7	34.5	2908.4	33.7	103.1	35.1	212.1	40.3	169.8	42.8	127.9	44.2	37.7	39.3	94.9	40.4	39.2	33.4	52.2	46	44.2	42.4	39.5	38.1	218.9	43.3	48.9	44.5	141.7	49.6	46.1	33.8	60.1	29.6	173.2	41.9	129.3	41.5
ASAH1.5748.20	136	179.8	242.7	416	625.6	100.2	301.9	132.6	730.8	247.9	353.8	225	727.6	251.4	397	225.1	290.1	413.1	107.8	385	96.3	302.5	55.9	329.5	159.2	234.7	789.7	190.4	272.2	137.5	336.9	333.1	153	119.5	189.6	222.9	776.3	456.5	333.7	235.4
ASAH2.3212.30	329.6	250.5	177.1	292.1	225.5	250.8	270	273.7	245.9	505.5	317.3	379.5	305.7	382.8	249.9	303.3	320.7	262.7	344.1	245.1	323.1	328.8	252.9	278.3	314.4	279.7	272.4	212.4	276	227.7	274.4	345.1	316.1	300.3	271.2	231.8	182	200.9	268.5	228
ASAP2.13518.5	1216.4	1186.9	1757.8	1012.6	11843	816.7	7520.7	1189.8	4578.6	390.5	3152.8	944	4741.3	454.6	2065.8	1036.2	3653.1	948.8	1100.3	508	924	740.6	610.1	1023.1	533.6	649.8	4944.9	887.7	2340.4	941.2	2835.2	705.1	1024.8	406.1	2273	829.4	3412.3	867.4	3374.4	1012.5
ASAP3.24455.2	193.2	256.3	726.8	377.3	3507.3	191.2	313.4	206.8	621.1	396.1	757.2	373.2	506	426	576.2	254.5	301.7	404.7	427.3	393.4	239.6	480.7	247.8	292.7	203.3	307.1	628.5	287.6	262.7	274.6	391.1	487.8	223.7	180.1	236.8	214.7	1625.7	380.9	447.2	230
ASB13.21234.7	140.9	157.6	177.9	143.8	695.3	118.7	271.8	144.2	313.4	163	324.6	169.1	320.4	187.5	299.6	148.4	211.7	149.7	163.5	146.5	151.8	189.5	157	176.3	128.5	184.8	346.8	153.9	161.2	227.4	234.9	226.5	142.5	109.1	159.7	129.6	433.5	233.4	191.3	138.1
ASB8.22071.38	278.8	262.9	258.3	314.9	902	278.7	251.8	268	232.1	335.9	258.8	314.1	269.5	311.8	280.3	287.7	259.3	281.3	300.3	288.3	255.2	271.9	238.1	254.4	268.4	252.9	268.7	250	271.3	329.4	254.9	264.5	268.1	277.6	271.6	279.6	249.9	244.7	261.8	282.6
ASCC1.10647.18	139.4	284.3	295.9	188.2	513.5	147.4	277.4	112.7	319.4	67	468.5	223.5	335.4	141.7	633.3	181.6	232.1	200.9	433.9	232	238.5	218.9	251.3	249.6	137.2	195.9	679.4	299.3	264	334.5	311.4	100.2	159.4	110.4	197.6	225.1	426.5	305.3	266.5	249.4
ASCC2.24476.18	143.6	277.1	557.8	207.1	8875	172.5	321.4	174.4	543.1	114.3	471.9	159	574.3	117	290.4	131.4	237.6	350.1	114.7	314	153.7	184.3	244.7	193.7	132.7	158.4	434.9	529.2	233	343.1	358	175.9	159.6	132.9	200.9	240.4	922.6	193.5	304.2	431.4
ASF1A.18172.71	266.7	283.7	588.1	341.3	3077.6	249.4	381.6	251.6	816.8	315.4	741.7	348.3	815.8	331.5	518.9	396.1	539.7	462.8	798	375.2	267.1	361.8	324.5	380.4	264.3	283.4	904.2	342.3	354.3	300.6	602.2	310.3	301.5	262.2	340.8	307.4	1051	394.3	466	321.9
ASF1B.20057.177	36.8	55.7	166.5	53.3	894.4	36.4	87.3	37.5	146.8	24.3	148.4	41.1	159.8	26.6	92.5	64.2	102.5	94.7	191.5	53	39.5	40.7	47.3	73.6	35.3	45.3	274.3	66.4	71.5	45.4	161.6	25.7	46.9	33.4	61.6	69.3	395.6	60.3	90.8	66.2
ASGR1.5452.71	162.8	210.6	74.3	210.6	122	264.6	135.9	158.2	139.8	293.7	120.7	177.8	123.5	261.2	145.7	152.9	149.1	148.9	165.9	206.6	133.3	236.2	228.7	166.8	174.2	181.2	119.7	211	129.9	276.8	110.1	222.9	159.7	166.1	143	175.2	122.5	209.8	97	264.4
ASGR2.9474.22	118	107	156.1	64.8	272	104.2	98.8	100.3	79.7	53.5	110.8	69.3	102.8	53.4	94.8	90	104.8	71	90	63	120.4	55.3	115	88.7	103.3	101.2	104.3	99.1	110.2	83.7	115.1	62.1	105.3	104.6	106.2	102.5	90.4	54.2	105	99.8
ASH1L.12622.96	73.7	75	77.2	52.2	217.7	74	74	74.9	64.2	39.3	78.1	53.2	65.1	36.6	66.1	66.1	69.5	49.4	85.2	53.9	77.2	36.9	73.5	70.2	70.8	66.2	75.8	69.9	81.1	66.6	76.5	37.5	81.7	75.6	81.9	84.9	81.5	44.7	74.1	81
ASH2L.12832.10	370.5	352.7	482	447.3	4013.3	365.3	518.8	369.6	819.4	425.9	513.8	413.3	504.7	408.5	484.6	432.2	400.6	348.7	370.1	363.8	348.7	358.9	310.5	333.5	369.9	346.6	469	307	402.9	346.8	435.8	360.2	374.8	381.7	378	368.3	504	356.3	423.8	328.4
ASIC4.6951.26	279.7	351.3	407.5	441.2	2026	305	313.5	300.3	442.1	479.6	373.3	419.5	520.8	455.5	351.1	322.8	305	449.9	355.8	376.8	277.6	463.9	277.2	318.9	272.3	300.3	447.1	317.9	292.7	311.8	294.3	403.4	268.8	269.9	273.2	281.4	450	344.9	342.6	267.3
ASIP.5676.54	108.2	111.8	94.6	102.4	334.8	110.2	108.4	104	94.4	95.2	103.7	114.6	102.2	95.6	94.6	102.1	108.8	106.7	117.7	97.3	102.9	95.4	147.4	112	110.5	106.3	96.2	323.4	95.2	194.4	110.8	100.5	108.1	107.8	105.1	98.1	100.6	89.4	107.3	260.8
ASL.11241.8	2259.4	6732.6	6965.3	18729.3	12567.4	3588.6	6486.2	5367.6	11065.8	3061.9	9134.1	7818.6	8181.5	3218.5	5147.6	2687.6	2648	5805.8	543	5269	450.5	2242.9	5601.1	7368.1	1638.6	4608.6	10856.8	16578	3982.2	16678.6	4862.1	5576.2	3351.7	1769.2	3660.8	5220.9	7294.1	3626.6	4821.5	21000.4
ASMTL.10089.7	281.6	200.2	1317.8	132.3	11005.1	181.9	1008.7	173.9	1438.6	102	2062.7	154	2321.6	124.2	338.6	273.6	1176.9	189.7	172.8	147.7	331.5	145.7	189.2	198.4	199.5	195.1	3860.1	184.6	370.2	143.9	1453.9	111	435	214.6	651.9	255.7	1974.2	159.7	779.8	180.7
ASNS.23694.3	122	83.6	53.5	26.7	61	92.4	106.5	105.5	55	15.6	68.8	46.9	84	17	56.7	99.4	97.1	30.8	102.2	23.7	94.1	20.3	37.2	57.5	103.6	70.2	88.5	31.6	93.8	44.5	84.9	23.4	125.7	117.1	108.4	87.2	79.4	28.9	59.5	48.9
ASPA.18187.16	247.2	186.3	253.6	88.9	319.9	157.1	230.5	123.6	337	62.7	257.2	197.1	368	67.9	168	651.1	311.4	64.9	207.5	53.8	619.7	111.7	233	176.5	143.7	118	597.5	101.7	850.8	92.9	720	65.8	241	134.8	271.2	171.1	204	116.5	349.5	130.1
ASPH.6998.106	430.3	696.5	1037.1	593.3	2574.3	588.7	429.2	524.4	563.5	448.7	759.8	637.7	678.5	461.8	414	415.6	556	593	342.1	490.6	683.2	512.5	1925.6	624.3	459.6	539.9	1313.9	1425.3	557.2	734.2	782.7	488	437.3	435.7	453.1	543.2	610.2	418.2	843.2	1166.9
ASPN.6451.64	277.2	3600.6	1045.8	924.1	833.1	1660.6	223.1	568.7	3029.3	748.7	2592.7	2339	723.6	1301.1	1753.7	321.6	498.8	3240.1	254.1	4391.1	436.9	2031.5	8902.5	1495.5	324.9	469.6	4442	14353.8	457.5	14632.7	877.6	1187.5	326.1	300.2	322.5	944.9	1723.9	1338	790.5	22504
ASPSCR1.25085.37	376.4	569.7	1152.1	475.8	4171.1	338.6	1585.8	374.3	3350.8	371	1874.7	478.4	1421.3	411.8	1439.4	468.7	1523.9	650.2	268.5	429	277.2	538.3	329.5	519.4	380.9	425.3	4571.8	538.9	336	276.8	1875.9	423.1	374.5	293.6	589.5	461.4	3175.4	721.1	849.9	388
ASRGL1.18313.4	261.1	144.1	187.4	286.3	740.7	150.9	628.9	189.4	1342	576.6	445.2	417.6	388.7	295.4	672.6	810.6	312.9	223.5	377.8	213.8	181.9	360.9	117.9	222.8	234.6	238.9	254.6	94.9	241.3	121.3	435.3	388.5	295.3	187.6	242.2	171.9	598.7	269.6	245.4	91.5
ASTL.7993.23	163.3	155.5	156	160.6	643.8	163.5	164.9	157	140.8	181.1	146.3	153.2	175.1	153.4	153.9	152.2	159	149.4	167.4	137.9	159.1	138.5	141.5	147.7	160	145.8	163.8	135.7	159.6	131	155.4	131.5	158.4	158.5	151.5	162.7	157.2	126.7	152.5	130.4
ATAD1.6625.31	177.7	120.3	170.4	157.6	256.3	148.7	206.4	176.8	535.2	475.9	218.5	166.5	331.8	330.1	139.8	170.1	212.1	142.8	497.9	140.8	147.2	202.5	61.7	138.2	166.7	165.7	343.1	68.3	137.3	72.2	173.8	242.6	163.2	174.2	190.1	167.3	207.1	147.3	158	66
ATAD2.13043.157	68.7	56.4	57.7	38.9	165.3	62.4	63.8	61.7	49.9	37.8	55.8	45.6	56.8	38.2	60.9	56.7	64.5	44.8	64.6	42.1	64.7	38.4	60.7	56.7	69.2	58.1	55.1	54.4	58.6	54.2	62.7	41.6	69.7	62.4	65.1	60.7	56.9	41	62.6	59.7
ATE1.25108.6	265.6	218.6	701.8	195.6	4138.8	167.3	1077.4	160.7	1537.1	197.8	1015.7	175.9	1068.3	248.7	577.3	168.6	750.2	181.5	183.7	209.4	268.5	275.3	142.8	146.7	179.7	184.2	1102.5	168.5	426	171.8	755.9	183.4	272.5	198.3	400.7	267	1792.9	416.3	736.9	215.4
ATF1.20926.31	330.4	318.1	350.7	414.7	1578.6	332.3	322.6	332.1	436.9	387.7	317.3	375.3	431.7	368.8	372.9	354.7	342.8	382	404.8	341.3	332.9	374.2	249.8	324.1	343.3	316.6	378.2	277.1	347.5	276.2	310.2	311.6	325.4	340.5	331.4	342.2	434.3	340.5	355.3	268.9
ATF3.22075.16	199.1	173.5	180.1	137.1	545.7	193.6	182.7	196.8	160.1	115	151.8	140.8	169.6	103.8	164.1	177.3	184.4	142.4	156.1	102	185.2	127.5	166.8	170.2	193.3	178.3	169	154.5	182.9	121.1	178.3	123.1	182.6	198.8	198.2	167.8	127.5	91.7	166.5	148
ATF5.22365.52	52.9	61.5	61.2	78.7	205.9	59.7	55.9	58.2	64.2	78.2	71.1	73.7	67	70.1	104.1	62.6	60.8	71	75.9	70.1	62	72.5	92.8	68.3	55.5	63.5	78.5	82.9	52.6	109	68.8	63.2	57.2	49.7	57.8	60.9	61.8	60	67.9	79
ATF6.11277.23	980.5	7960.7	3790.4	7739.9	1061.8	3359.1	668.4	2922.7	2714.3	1464	4625.6	9107.4	1596	2037.5	2968.6	3508.4	1703.4	7167.7	859	4796.8	2221.7	4096	13191.9	11703.3	2217.4	7363.6	2458	13317.8	1601.5	17458.8	1688.8	2603.9	1397.9	2008.1	1513	7074.9	3505.6	2653.1	2546.3	22258.8
ATF6B.11387.3	172.1	422.4	446	200.9	95.8	235.3	78.7	170.3	142.2	85.1	341.6	310.2	237.3	93	137.1	118.4	210.2	316.2	51.9	343.9	425	212.9	950.2	474.4	144.4	302.2	280.2	675.4	304.2	1182.6	407.5	124.5	174.3	150.1	189.8	460.7	237.3	102.9	447.1	1054.9
ATG3.18156.7	203.7	152.5	102.3	138.3	110.6	176.7	164.5	181.7	132	219.6	117.3	143.9	149.2	181.3	237.1	202.5	183.9	133.3	166.9	132.5	169.3	138.6	71.4	152.3	197.5	165.3	148.6	75.3	167.6	78.8	135.6	172	189.8	206.1	177.5	170.6	111.5	111.4	117.1	80.3
ATG4A.21436.56	55.3	42	47.8	32	97.5	50.4	66.1	48.3	59.4	25	74	31.5	49.2	28.2	309.5	48.1	57.3	25.5	68.8	24	53.7	46	25.2	35.9	46.5	48.6	103	25.9	44.8	22.7	63.1	29.7	68.7	46.7	52.6	49.6	76.6	39.9	62	24.1
ATG4B.13629.25	112	158	262.6	107.4	979.8	121	401.7	109.3	1831.2	407.4	1060.8	355.6	366.5	139.1	507.7	157.2	269.8	123.5	260.7	261.3	123.3	114.7	141.2	109.1	107.1	103.4	317.8	134.8	178.9	172.9	343.2	81.4	143.3	97.8	201.7	176.6	434	162.3	229.9	213.9
ATG4C.25078.13	255.5	265.2	472.6	238	3190.8	239.4	452.5	254.8	721.8	289.6	593.8	283	529	293.3	367.2	327.9	454.8	321.1	220.7	265.3	266	317.5	266.3	271.2	261.8	266.3	858.2	291.6	281.6	222.6	512.3	304.2	265.3	260.5	277.3	266.9	997.4	329	340.5	258.7
ATG5.12597.68	130.2	98.7	169.8	102.6	461.4	98.3	345.1	107.4	421.2	151.4	319.2	108	381.4	146.8	128.7	118	252.3	114.2	242.7	143.2	96.9	113.9	56.2	92.2	109.1	99.7	419.9	59.4	129.1	76.3	219.8	107.7	128.5	111	169.2	156.1	396.2	144.9	163.2	72
ATG7.12627.97	79	864.1	91	83.4	112.8	216.2	80.7	112.9	334.5	86.5	412.3	66.3	102.8	75.3	435.5	82.8	79	191.4	162.9	221.3	72.7	61.4	323	73.5	74.7	99.3	104.9	437.5	97.2	733.2	127	50.2	88.2	86	90.6	251.5	524.4	139	65.5	425.9
ATIC.23666.35	4195.8	1042.6	9351.2	767.8	18866.6	685.7	23232.1	903.2	14035.1	423.2	12157.2	1141.1	14625.1	777.2	6742.6	883.4	7813.2	1242	685.5	528.6	2586.8	1310	300.9	914	693.5	1251.2	10340.7	389.7	5407	227.6	8234.3	558.6	5269.9	642.1	7249.9	2786	9698	1273.3	6480.5	328.4
ATL3.21544.4	128.2	160.4	259	143.9	1111.3	120.8	154.2	127.5	179.3	107.6	209.9	138.9	198.7	107.9	273.1	138.5	153.4	188.1	119.4	123.4	156.4	160.6	178.9	153.7	144.4	148.5	305.5	178.8	193.6	170.9	161.1	121.5	143.6	122	136.8	156.2	248.3	138.8	217.8	161.4
ATOH1.22076.34	100.9	106	100	83.7	277.2	109.4	105.8	108.4	97	64.8	101.2	89.6	98.5	59.9	95	102.8	106.4	88.1	98.5	69.3	109.6	72.8	130.4	110.8	112.2	109	95.9	124.8	102	109.8	106.9	74	113.7	108.7	112.6	106.4	96.9	65.8	101	129.4
ATOX1.19233.75	287.6	513.2	370.8	439.7	622.7	528.8	396	449.2	859.9	264.6	339.3	280.1	500	164.2	374.5	487	280.8	314.2	242.1	205.2	194	195.3	216.5	493.6	170.3	220.3	372.5	391.3	369.9	238.9	366.3	244.6	271	135.3	329.1	605.4	353.4	262.3	277.3	449.6
ATP13A1.13659.36	778.9	1546.3	2203.7	1268.7	4843.7	1545.5	1279.1	945.7	2873.4	771.3	2468	1491	3476.1	897.5	1203.2	955	1600.4	1725.1	952.4	1086.3	1794.4	1437.3	1903.8	1923.8	710.6	1526.3	3099	1711	1575.4	2414.1	2709.6	1117.1	859.9	573.5	995.7	1687.8	4165.8	1396.7	2261.2	1394.1
ATP1B1.13392.13	120.3	140.3	184	195.6	267.9	115.9	153.8	139.3	324.2	301.5	235.9	223	254.9	262.7	228.1	141.4	151.7	174.6	146.6	308	174.5	201.7	344	167.8	113.3	156.8	213	295	160.1	500.3	175.8	245.4	127.5	125.9	148.4	169.6	295.7	235.1	173.8	411.4
ATP1B2.7218.87	3221	2134.3	7159.8	1030.7	1814	1142.8	2533.4	1771.5	3074.6	396	5227.2	1661.7	5272.6	142.8	784.7	1429.7	4469.4	319.4	119.8	171.1	7406.9	844.5	3848.8	1841.2	2579.8	2393.4	5546.4	1832.4	8570.5	823.4	6222.6	208.5	3429.8	1587.4	3485	2009	3638.4	295.2	7675.6	1687
ATP1B4.9933.49	155.2	156.8	151.3	114.8	403.1	154.8	149.8	162.6	145.2	121.5	159.7	134.4	195.8	207.8	146.7	152.7	152.1	137.2	164.2	109.2	157.3	117.6	214.7	156.8	156.1	159.2	143.9	166.5	147.3	182.3	152	122.9	158.6	163.8	166.2	164.4	122.3	96.6	138.1	167.4
ATP23.22077.46	336.3	398.4	497.9	341.8	2449.2	353	375.6	320	499.2	244	562.7	355.1	434.7	259.7	469.2	316.8	394	336.4	304.6	282.4	508.3	298.2	625.1	379.7	338.2	340.9	482.7	746.1	370.9	646	462.1	277.9	350.9	324	362.2	355.5	475.9	264.5	430	542.7
ATP2A3.13510.7	237.2	325.1	166.9	285.3	187.5	257.4	214.5	264.3	201.7	341.9	217.6	260.7	222.1	275.9	199	224.4	258.3	266	424.5	274.9	253	222.5	337	331.4	251.7	227.5	208.5	347	208.4	368.3	203.1	287.9	239.5	242.7	224.5	307.6	167.2	201.9	184.7	367.6
ATP4B.9994.217	330.8	710.3	443.1	475.5	2500.1	477	389.1	332.6	917.3	413.4	1170.6	418	489	438.8	1418	389.2	406.9	502.9	353.5	498.1	332.4	415.7	624	363.1	342.2	382.2	413.3	939	358.9	430.8	477.4	434.1	328.9	335.7	359.1	435.6	1124.9	591.2	373.2	545.2
ATP5F1B.4965.27	159.6	249.4	312.5	267.7	4388.5	204.3	941.2	345.9	1183.4	225.3	790.2	312.1	1349.4	287.7	531	188.6	472.3	214.1	132.3	186.7	205.4	377.6	131.4	211.7	157.6	201.7	944.9	219.5	501.3	134.5	416.7	279.8	175.7	128.8	203.1	158.3	1235.3	369.2	516.8	131.6
ATP5IF1.19755.38	540.4	328	1657	2028.8	22970.5	357.9	16198.8	1072.5	15529.4	2096	1251.1	2365.1	3754.9	2014	1607.5	2108.3	833.3	1164.7	503.4	1630.3	397.2	1513	150.8	857.3	571.6	824.1	3002.7	394.3	1243.5	417.2	1754.7	1472.8	375.6	333.3	520.9	478	4764.6	2952.1	3573	867.4
ATP5MF.11539.4	195.1	188.9	405	251.5	6119.8	168.4	454.4	172.4	1116.8	295	652.9	260.1	1511.2	329.5	346.6	202.5	371.5	261.9	251.1	259.9	217.6	291	190.4	199.4	179	198.8	728.7	217.1	595.9	343.6	274.9	311.5	214.9	166.5	262.5	185.5	819.6	302.1	628.8	188.7
ATP5PB.22073.47	193.9	180.2	174.9	207.3	466.6	187.9	176.6	183.7	140.1	167.8	168.7	181.4	168	150.4	181.8	188.9	185.7	167.6	180.6	174.6	190.9	147.5	170.6	174.1	192	174.7	174.6	157.6	201.1	244.8	174.6	134.1	190.2	194.3	193.5	204.9	154.7	145.9	179.4	180.7
ATP5PB.23226.42	654.3	674.4	920.5	348.8	3232.3	405.1	1384.7	263.3	1633	99.4	1364.8	392.9	1889.8	142.1	1187.8	487.9	1325.1	514.3	4694.6	357	909.4	398.2	748.3	605.2	610.9	574.9	2027.2	640.4	1802.2	701.9	1051.2	204.5	952.7	748.2	1536.5	692.2	1433.8	332.3	1287.6	425
ATP5PO.9202.309	1107.1	390.7	4588	295	30087.4	247.7	32920.5	232.1	11624.9	365.5	8019.1	544	15849.8	577.7	4437.7	643.4	6197.7	457.8	215.1	237.8	1465.3	969.5	112.8	261.1	649.5	365.5	10405.6	156.5	9837.7	141	3064.8	382.3	1116.1	225.9	2990.8	421.1	10068.8	811.2	10446.9	100.7
ATP6V1C1.23663.28	87.2	119.2	217.1	115.1	1732.8	86.8	1679.1	131.3	1064	127.6	762.4	162	691.3	144.2	300.2	257.5	610.3	163.9	90.7	134.2	85.3	199.6	41	116.9	89	117.6	655.3	108.6	175.2	52.5	781	232	129.5	76.8	179.5	193.9	1064.2	344.2	208.5	84.7
ATP6V1C2.22824.53	854.6	1840.3	4313.5	1870.6	17484.8	998.5	26368.2	1763.1	13240.7	1067.1	11578.6	2547.5	11944.4	1465.5	5759.4	4035.5	13395	3401.5	641.5	2027.1	1121.8	3622.2	503.6	1962.2	1001.7	2122.2	11224.6	1957	3617.5	888.3	15831.1	3475.5	2241	604.9	3445.8	3964.3	16660.6	3571.8	4225.9	1564.7
ATRN.15499.11	3297.4	14953.5	8166.3	8880.6	6816.4	7925.9	5541.5	3203.2	10088.4	1503.3	11483.8	6498.3	6295.6	2443.1	11082.7	5510.5	4876.9	8684.9	349.8	5139.6	6247	4848.1	18400.8	9220.1	4972.6	7699.3	5332.9	16740.1	9758	23297.1	7105.8	2726.5	5081.4	6232.7	6452.5	9352.2	11326.3	3601.7	4107.5	28577.9
ATXN10.25481.66	57.9	48.1	47.2	52.3	130.2	47.9	77.5	49.2	78.1	79.9	71.4	51.6	89	66.9	58.4	56.5	67.2	51.5	76.3	43.9	52.2	66.4	36.4	46.6	49.8	45.5	78	36.3	50.7	48	65.5	69.4	55.3	47.2	58.4	43.3	105.1	57.7	59.8	37.2
ATXN3.16825.20	308.2	361.1	542.1	318	1401.6	272.8	1034.8	533.9	1761.9	254.5	1074.2	394.7	845	268.3	1294.7	362.1	985.6	492.6	151.2	275.4	327.2	474	186.5	515.4	289.6	368.3	2115	455.4	523.1	235.6	1256.3	482.7	435.7	206	450.3	481.1	1216	549.5	628.4	398
AUH.20931.156	183.8	186.3	170.5	225.2	663.6	158.8	252	161.4	270.2	259.2	277.6	197.5	268.1	236.9	232	151	193.8	174	172.4	204.5	183.1	214.6	176.6	192.2	150.8	169.6	278.2	165.1	220.1	214.6	213.8	229	160.2	151.8	163.5	202.5	317.5	219.3	221.9	182.1
AURKA.3091.70	233.8	238.3	230.2	330.5	992	230	241.2	237.8	227.2	391.5	224.6	285	249.4	372.4	248.5	250	237.1	289.8	368.9	336.9	234	331	243.4	244	224.7	246.6	235.4	215.8	244	261.7	227.1	347.8	243.5	233.5	233.3	237.6	255.6	318.3	263.7	229.3
AURKB.3346.72	211.7	207	218.9	366.3	1072.6	212.4	258.1	225.1	275.3	343.2	238.1	364.5	275.9	322.5	311.8	266.8	220.7	357.3	277.1	312.7	204.9	380.1	189.8	254.8	200.8	241	264.5	215.4	214.9	244.6	218.5	303.7	201	204.7	215	212.2	290.6	283.2	263.5	199.3
AVEN.24678.10	104.4	125.7	204.1	108.6	2087.6	108.3	137.7	103.3	525.5	88.9	257.7	112.5	278.2	88.9	174.1	108	147.4	162.4	89	131.2	116.2	117.9	126.3	123.9	108.5	112.1	243.1	173.1	121.7	115.9	188.8	106.5	110.2	100.5	114.4	112.7	459.2	142.6	157.8	140.9
AXIN2.12925.105	34.2	21.8	14.6	14.3	17.5	26.6	29	31.2	14.2	19.5	15.4	14.4	21.5	16.5	14.1	26	27.1	13.5	37.2	14.1	24.6	15.5	10.4	17.7	28.4	21.1	19.3	9.1	22	12.4	20.1	20.3	31.8	30.8	27.6	20.7	16.5	15	16.7	11.1
AXIN2.8429.16	207.5	206.9	206.1	220.5	813	205.7	218.7	212.5	211	289	206.4	219.5	206.8	274.3	209.2	206.3	220.5	210.5	236.1	253.9	213.2	242.3	255.7	219.9	214.8	226.4	217.3	230	205.4	292.9	209.9	294.5	213.9	208.4	206.2	209	198.9	222.7	220.5	277.9
AZGP1.9312.8	11081	46004	24989.9	17013.5	11105.4	52776	20798.7	25499.1	13583.5	1151.5	17336.1	12193.9	16416.5	1669.4	15789.7	22638.7	10486.4	13808.6	1558.2	4112.6	14650.8	5356.1	17895.2	22702.7	18273.5	25418.4	9192	15580.1	26451.6	16351.3	12586.7	3771.8	14583.6	27022	23561.7	46373.3	18672	4290.5	6972.5	23391.9
AZIN1.25282.6	71.3	45	38.8	38.5	83.5	60.4	77.2	61	61.7	64.7	49.2	36.6	81.5	54.8	37.8	56	71.1	38.2	83.2	35.1	53.9	43.8	24	43.3	60.6	49.4	57.9	26.5	48.6	29.6	53.5	61	72.1	64.1	58.7	50.1	68	37.9	43.5	26.3
AZU1.14713.46	118.6	117	115.4	94	293.7	125.7	116.1	123.4	84.2	90.8	108.3	88.9	100.8	82.2	99.1	106.1	116.4	90	135.9	96.3	121.6	78.9	114.7	108.2	119.3	110.9	109	110.7	120.3	96.2	117.7	82.5	126.8	123.8	121.9	125.8	103.9	82.4	109.5	124.3
AZU1.2751.16	272.9	178.8	221.4	285.8	973.6	239.4	480.8	263.1	789.3	492.7	350.7	459.4	419.2	417.5	292.3	390.3	288.6	313.2	236.7	266.1	196.8	530.3	71.1	515.8	374	933.5	372.2	84.1	263.7	106.2	265.5	920.2	268.5	249.5	260.4	224.6	370.3	269.3	239.6	97.7
B2M.10574.10	334.8	1031.8	189.3	180.1	112.5	880.9	876.6	1062.4	1860.5	106.2	508.9	198.1	4332.9	168.1	301.2	4833.8	124.5	508.4	116.6	200.4	251.1	197.8	197.3	522.9	1650.9	1211.6	147.5	224	3211.6	293.7	1560.1	118.2	223.7	1097.6	341.1	782.6	321.2	757.4	430.3	194.4
B2M.3485.28	86967	50124.3	24908.8	11675.8	11441.3	62041.1	48832.4	68661.1	16497.9	1102.3	24313.3	15487.2	30877.8	1683.3	22095.6	54008.6	64765.1	16078.3	22617.6	2952	53438.3	5568.9	18789.3	35422.3	71466.1	45380.3	24543.8	16047.2	56621.7	13508.1	40236.7	4204.6	75838.3	79667.5	61497.7	60443.1	21109.4	3431.1	26496.7	19391.3
B3GALT1.9541.15	194	191	179.7	225.2	457.6	198.7	178.2	199.5	137.6	238.3	152.6	201.9	169.4	211.4	179.4	187.8	178.1	197.7	171.1	181	174.2	198.1	159.6	182.4	188.7	188.1	161.9	164.5	188.8	158.5	166.8	188.1	190.4	191.1	176.5	194.6	142.3	157.4	168.9	166.8
B3GALT2.11638.42	180.8	449.6	209.9	212.1	553.6	264	892.3	293.4	348.6	158.1	247.4	280.2	262.7	124.4	148.9	341.6	214.5	224.5	254.9	162	281.5	118.7	160.6	241.3	206.5	229.1	589.5	307.5	222.8	758.8	324.7	190.4	195.3	229.6	218.5	321.9	165.7	133.6	318.9	230.2
B3GALT5.20593.10	363.2	1269.8	482.3	1100.1	1518.4	807.5	421.6	582.7	1104.8	244.4	1978.1	508.9	1558.4	194.3	1181.7	315.4	2054.7	699.1	435.1	428.1	694.8	445.4	1909.6	964.7	378.9	569.2	2622.5	2260.2	562.9	2491.7	1055.9	527.7	365.8	490.3	557.8	1106.3	2131.8	290.8	746.1	2382.3
B3GALT6.7981.230	80.5	116.4	115.6	90.6	386.1	94.3	88.7	86.7	100.8	78.7	117.8	97.6	95	83.5	94	89.4	91.4	105.2	109.1	109.2	102.9	83.3	182.8	104.4	95.7	99.3	103	152.7	97.6	154.9	104.8	95.6	91.1	89.6	90.6	105.7	130.3	99.2	108.2	165.3
B3GAT1.21770.18	706.7	594.3	2089	306.1	364.6	318.1	489.6	832.6	658.6	578.5	1281	1097	1052.4	108.4	372.4	1217.4	1284.6	140.4	103.6	64.8	1704.7	350.4	859.1	827.8	872.5	836.9	2116.2	460	714.7	99	2143.5	203.2	559.1	348.6	772.4	494.7	1029.2	243.2	2019.2	336.8
B3GAT3.6897.38	107.8	165.3	153.8	106.4	233.7	134.5	96	142	72.8	81	128.8	122.1	106.3	72.3	93.8	102.2	121.6	112.8	97.5	93.7	126.7	88.4	134.6	122.6	108.7	115	121.3	150.9	103.9	113.3	139.9	72	107.4	104.7	106.4	127.1	91.3	69.5	145.9	205.4
B3GLCT.5727.35	162.9	80	177.1	80.3	2498.7	74.3	949.3	87.9	293	149.8	356.8	101.5	1080.3	149.1	141.2	206.8	244.6	77.3	127.4	99.9	197.3	123.2	38.3	92.4	96.3	123.5	518.3	52.9	310.1	51.7	174.7	154.7	138.4	73.8	182.8	85.9	768.1	242.8	314	42.4
B3GNT2.7980.72	633.2	3802.8	4457.8	2435.1	424.5	1677.6	279.1	1563.8	742	483.5	2467.5	1997	1127.1	356.6	576.4	718.4	1604.4	2250.4	429.1	1677.5	2656.4	976.8	9344.5	3313.7	633.4	1662.9	3131	4855.8	1827.2	5531	3380	645.5	874.1	1098.9	837.8	3049.3	1881.6	586.7	3708.3	10007.5
B3GNT4.16585.16	94.2	88.1	86.6	68.3	308.7	88.7	91.6	92.2	72.3	60	78.8	76.1	80.8	70.4	71.3	83.6	94.8	72.6	77.7	77.8	87.9	76.8	90.1	84.2	92.1	95.8	74.6	87.1	88.4	89.9	83.9	96.8	103.7	93.3	88.3	82.4	82	83.3	88	91.9
B3GNT6.7082.2	366.4	323.4	323.6	275.7	1500.3	334.7	356.2	336	330.7	345.7	334	335.9	350	362.4	316	353.3	352	308.8	322.4	287	334.1	355.8	295.4	323.3	343.3	361.8	329.2	293.7	334.8	276.5	319.8	435.6	334.9	346.3	355.1	312.3	303.8	287.2	339.8	290.4
B3GNT8.9297.12	92.3	198.5	173.1	87.4	71.1	181.3	66.9	85.4	73	81.3	163.5	98	102.3	77.3	69.3	65.8	121.5	73.5	71.2	77.8	165.8	66.7	253.9	113.1	89.7	91.6	155.7	228.4	97.9	139.5	157.4	87.5	97.4	95.8	85.9	118.1	97.7	60.4	117.6	227.7
B4GALNT1.8976.13	264.1	263.2	307.5	285.7	726.4	259.5	242.5	257.5	199.1	263	250.9	285.1	249.5	260.8	250.3	257.7	262.6	261.3	255.7	242.7	282.8	273.9	313.3	265.2	256.6	279.1	281.2	276.4	253.1	242.7	279.8	278.8	250.5	255.2	249.7	244.5	208.3	200.2	325.3	329.6
B4GALT1.13381.49	2584	47555.9	20203.6	20492.7	1674.4	38895.5	1049.6	27121.7	6842	2079.2	12862.1	19599	5197.9	2675.3	4454.5	7862.9	8421.3	21208.9	1065.4	6338.2	8509	7388.7	30088.8	27151.1	5589.6	15953	12684.4	32812.3	6384.7	33278	12172.3	5848.9	4810.6	9026.3	4475	46055.1	11477.9	4828.5	10924	41209.9
B4GALT2.9595.11	310.3	2445.6	7297.7	2413.3	372	1352.5	169.7	777.9	513.6	180.7	3052	2325.9	1042.3	167.1	316.4	466.1	2207.7	1205.4	471.5	890.7	4138.7	750.3	15916.9	3812.6	583	1785.6	4291.1	7156.6	1295.7	5198.1	4497.7	262.8	543.9	324.9	768.7	2460.4	1835.2	233.1	4559.7	9872.3
B4GALT3.6921.24	282.2	285.9	306.3	387.3	1314.3	282.2	292.6	292.7	296	397.6	288.6	377.8	333.6	367.6	326.9	318.9	290.2	354.6	343.5	322.3	266.4	351.3	274.5	292.5	287.3	287.3	323.5	283.3	276.6	290.3	264.7	340.5	274.6	283.9	275.7	278.7	319.1	298.1	299.6	263.9
B4GALT5.10425.3	261.1	260.6	276.6	232.5	1235.9	264.6	264	251.4	221.4	196.1	237	210.8	251.2	195.3	213.3	238.3	263.9	202.2	262.2	223	266.3	180	226.7	227.2	260	216.6	261.4	216.5	282.4	209.5	242.1	185	259.7	270.9	264.6	259.6	291.3	225.8	261.3	233.3
B4GALT6.10832.24	226.3	238.8	603.8	176.1	88.8	144	113.9	149.4	77.5	79.5	274.4	137.7	254.8	63.6	166.7	221.4	248.5	90.7	105.3	89.2	580.9	112.9	711.3	208.5	163.7	191.5	371.5	250.9	1174.3	352.2	486.6	75.2	186.2	141	200.1	219.2	169.1	59.8	566.9	428.3
B4GALT7.7806.33	323.4	1692.1	560.5	409.8	201.5	1027	279.9	599.3	454.2	278.3	589.9	571	418.3	263.2	453.5	485.9	565.6	681.9	170.5	457	652.9	250.1	1031.5	602.3	525.6	487.7	542.2	942.7	313.1	1027	643	283.1	385.4	496.5	354.1	781.9	451.3	173.7	373.3	962
B9D2.21356.6	67.7	214.6	64.9	63.9	1193.2	146.3	139.4	67.3	112.2	36.6	115.3	65.4	82.9	31.3	46	46.9	85.1	81.4	71.1	56.1	76.4	38.7	121.7	72.5	55.5	60.7	101.7	123.5	63	168.2	70.5	37.1	67.8	63.1	70.4	92.3	82.5	36.2	84.1	177.3
BACH1.12451.62	177.8	184.5	287.6	268	3138.5	172.7	319.8	186.8	599.4	314.5	338.8	255.5	349.5	300.7	276.1	223.2	235.1	257	252.1	259.8	195.1	321.3	196.2	212.1	185.2	215.8	325.7	211.3	206.7	235.1	303.2	306.5	193.6	170.3	207.7	169.6	366.6	279.5	281.3	188.1
BACH2.12756.3	304.9	341.3	345	294.4	1789.2	317.7	316.3	299.4	410.7	295.8	441.7	318.8	375.3	326	418.7	294.7	319.2	319.6	328.9	318.8	317.1	353.8	448.5	325.1	307.7	333.7	393.9	458.2	322.5	402.4	358	400.2	290	293.6	326.6	297.6	410	309.7	342.7	417.6
BAD.5870.23	654.3	321.3	1960.8	721.4	10774.7	324	3461.4	389.1	9236.1	1053.2	3419.5	785	4030.6	743.9	1803.7	1433.3	1949.4	406.9	280.8	390.4	569.7	840.1	154.4	438	612.5	559.5	3555.9	224.6	1333.4	194.5	2789.3	630.7	889.3	350.5	880.6	427.8	3599.5	873.1	1584.5	189.1
BAG1.17195.43	225.9	176.7	480	145.3	5639.4	158.1	314.3	169.5	1301.8	176.3	686.7	200.3	785.7	208.6	530.3	203.5	404.7	201.3	148.1	163	196.7	237	170.5	183.3	182.1	201.8	1045.1	225.9	198.1	165.7	455	253.4	202.3	166.1	222.4	170.3	755.4	218.3	388.9	162
BAG2.19228.11	107.5	199.1	142.3	240.1	867.2	110.5	126.1	130.1	278.7	133.3	163.6	451.7	203.1	189.1	166.9	236.9	132	198.9	111	150.8	123.7	143.8	136.6	219.2	121.2	151.4	202.3	192.6	137.8	149.8	148.3	175.8	109.3	100.3	111.1	179.3	174.7	217	150.2	282.2
BAG3.10078.5	296.4	271.3	257.8	234.5	974	270	272.9	274.2	295.9	294.9	332	314.6	325.7	312	251.6	327.1	303.5	246.3	235.3	238.5	281.5	278.4	264	301.8	301.4	307.4	283.5	264.1	285	228.9	279.5	365.8	296.9	287.4	292	271.2	260.6	245.6	262.4	261.4
BAG4.12844.10	323.9	304.5	322	437.9	1394.5	332.7	352.6	330.5	400.6	359.9	296.8	387	329	312.7	356.2	376.2	319.1	352	312.9	295.6	313.4	345.5	244.9	307.8	321.4	294.6	329.3	255.5	314.7	256.5	314.1	280.6	297.9	323.1	316	289.7	257.5	254.4	319.8	245.9
BAG5.12743.18	186	207.4	192.7	212.9	736.1	213.3	189.8	214.1	196.6	183	190.5	211.8	188	191.2	180.4	192.6	185	200.4	159.9	186.1	177.4	189.7	191	213.4	186	183.1	195.1	207.9	181.9	170.5	189.6	187.7	177.4	191.8	181.4	192.2	182.2	167.4	174.4	203.1
BAG6.21955.36	546.5	945	1723	2094.7	2610.7	994.8	2652.2	2205.2	2947.3	837.2	1969.4	1663.1	2469.8	821.9	1592.8	1622.9	1418.1	1323.3	1108.8	981.5	1023	1007.9	529.4	1891.2	835.8	1143.9	2850.3	1337.5	1372.6	1030.2	2139.8	1423	753.3	615.9	1060.4	1377.5	4023.6	1151.3	1619.9	2190.3
BAGE2.6294.11	148.2	576.8	2528.1	1512.7	4171.7	335.2	1443.2	496.9	6275.8	1020.5	2875.9	3593.6	2840.7	1057.2	1868.2	8832.4	1944.8	1402.6	115.8	1436.7	271.6	1538.8	521.8	3252.6	1037.1	1545.4	4659.2	794.4	267.2	447.7	3599.3	1235.1	496.6	300.2	667.7	1153.2	8825.6	2264.3	1550.4	864.2
BAIAP2.19331.18	128.2	150.5	90.8	232.1	777.5	148.2	704.8	199.1	441.5	385.1	240.1	289.5	222.6	137	187.2	291.4	154.7	163.1	166.8	193.6	112.6	109	75.3	136.5	132.7	144.9	129.8	132.1	116.4	159.8	205.2	269.2	131.2	137.6	135	153	379.5	212.5	102.4	168.1
BAMBI.20514.8	152.1	331.5	243.2	290.7	180.2	218.5	185.2	208.6	225.7	88.2	349.9	284.8	325.8	210.2	284.3	163.6	390.5	791.5	1340.5	215.7	230	159	438.4	281.5	187.7	245	281.4	441.5	253.8	425.2	250.9	528.6	174.1	169.2	244.9	322.2	414.9	173.2	179.5	505.3
BAMBI.6935.123	277.1	289.2	303.3	403.5	2071	274.6	323.2	285.8	383.6	564.8	348.8	396.5	379.5	584.2	359.4	318.8	301.1	395.6	403	459.7	268.3	492.1	258	315.1	279.5	323.3	347.1	307.2	312.4	334.7	281.4	527.9	295.9	289.4	290.2	295.2	459	454.1	341.1	288.2
BAMBI.8811.24	1328.7	1380	3360.2	997.2	503.1	1127.1	634.2	1284.9	339.4	313.9	1492.3	790.2	1110.2	201.6	380.1	741.5	1528.1	460.3	941.3	215.3	4276.9	378.4	1690.8	1480.1	1315.5	1321	1982.3	794.6	2705.1	409.1	2358.6	247.5	1395.6	1299.4	1775.5	1664.6	807.7	192.4	2718.5	1328.5
BAP1.21750.25	140.7	123.6	130.7	82.6	344.5	132.2	117.1	134.6	113.4	85.8	130.7	102.2	124.3	83.9	111.9	124.4	134.8	100.6	115.5	74.4	132.2	92.1	138.2	124.7	140.9	132.4	126.6	130.3	129.1	104	134.6	102.6	132.1	144	130.2	125.5	116.4	69.6	113.6	120.1
BAP18.21153.5	106.3	145.9	343.8	147.4	699.4	96	168.1	92.1	1336.1	121.5	393.5	198.4	405.2	277.4	290.6	155.7	243.8	394.6	290.7	357	135	341.3	153.3	183.5	125.3	164.3	632.8	186.8	220.5	236.3	260.2	248.8	144.7	119.4	161.6	264.5	707.3	673.6	326.9	210.6
BARD1.13977.28	119.3	125.1	136.7	133.8	560.8	115.8	118	116.9	132.3	145	146	127.3	142.1	144	137	120.7	119.8	124.5	164.2	147.4	114.4	125.2	119.8	118.7	116.9	120.6	138.9	120.6	122.6	130.5	125.7	142.6	118.7	115.3	123.3	124.9	280.2	139.2	125	126.7
BASP1.20111.5	556.2	1565.2	2717.2	3106.5	1073.6	1806.5	1766.5	3800.7	1761.2	882	1239.8	1618	1600.5	461	430.8	616	671.2	1764.6	127.8	1366.6	1592.3	720	4388.7	2346.3	752.6	1437.9	1311.7	5649.5	1554.9	4169.1	1558.2	1096.5	620.3	1137.6	967.4	2262	2034.6	991.9	1717.8	15162.5
BATF.19227.18	144.3	138.7	167.8	175.9	611.1	137.2	144	139.4	131.9	159.1	136.9	153.3	152.7	146	135.9	146.4	134.7	154.7	145.4	160.6	142.7	139	155	138.8	138.8	133.4	149.4	128.9	148	128.6	137.1	131.4	139.3	142.1	140.1	152.8	157.9	142.9	154.8	147.7
BATF3.8858.21	210.2	208.8	203.7	194	1275.1	214.1	205	214.3	217.2	213.6	195.6	207.2	200.2	197.2	208.9	209.1	205.8	222.4	213	180.2	206.7	207.9	196.4	213.7	216.3	210.8	206.6	197.9	196.3	174.8	202.8	200.3	206.4	210.5	201	198.6	181.3	165.1	198.3	180.5
BCAM.2816.50	131	148.1	208.8	155.3	127.3	99.4	108.7	118.5	163.8	171.5	148	164.4	154.1	131.2	85.8	147.9	114.4	86.2	119.3	97.3	181.7	108.5	288.5	154.6	117.3	134.2	147.3	117.7	188.9	151.3	150	114.1	120.4	105	119.7	122.8	119.8	96.2	162.8	161.2
BCAN.3461.58	14766.1	7051.2	13653.4	4731	8981.3	4214.5	29258.1	10802.2	17133	1448.7	22193.3	12020.9	34329.8	908.6	23794.9	48045.2	47264.8	2287.7	35575.3	1904.7	19834.9	4724.3	24319.3	18908.3	63543.3	11851.7	10225.1	9233.9	27487.5	8439.8	37461.5	3833.3	11404	5472.8	29127.4	13341.6	33251.8	5074.1	18058.9	10824.8
BCAP29.11570.94	109.7	105.8	109.7	92	412.1	110.8	116.4	111.2	98.6	109.6	106.9	91.8	104.6	124.1	91.8	99	109.2	99.2	98.4	103.4	110.7	112.8	131.2	115	110.9	120.2	108.1	133.4	103.8	118.3	109.5	203.3	107.2	108.2	102.4	98.5	111.4	100.4	100.1	120.2
BCAP31.24485.32	195.9	134.6	89.8	84.2	151.5	154.9	188.5	167	89.9	97.2	106.5	81.3	175.5	78.8	73.4	158.9	160.8	74	275.2	78.7	139.1	86	115	97.5	164.1	118.9	128.7	50.8	165.7	65.1	107.7	99.3	194.5	182.9	182.7	130.1	157.7	83.8	113.8	72.1
BCAR3.12634.79	121.8	164.5	224.6	186.3	6743.4	112.9	406	108.9	596.7	120	552.4	190.3	285.1	174.9	182.1	220.3	214.4	181.9	91.9	207.1	93.2	160.8	135.2	154.4	107.3	136	351	175.2	106.3	184.8	298.4	145	130.1	96.1	163.8	152.9	594.8	369.1	193.9	179.4
BCAR3.5262.57	145.6	94	89.7	153.1	710.5	109.8	397.1	123.7	224.9	220.1	278.7	138.8	214.7	163.2	118.1	137.1	204.4	124.7	343	153.8	97.4	153.2	45.9	108.9	121.5	126.9	269.2	53.7	99.2	87.4	223	156.2	163.6	127	180.2	112.2	292.7	141.4	153.3	63.4
BCAT2.19365.11	346.3	209.9	2377	433.4	15169.3	189.5	938.1	288.2	2761.1	401.7	694.4	765.5	3597.3	421.7	170.3	592.1	750.6	263.3	139.4	212.3	2068.3	429.7	116.4	576.9	334.7	636.7	7266.6	255.1	11341.1	136.5	4089.4	315.5	253.5	269.6	308.2	232.2	497.8	702.7	8630.7	235.7
BCCIP.18304.19	303.8	326.9	467.8	512.5	5042.3	287.5	437.9	310.6	694.8	503.9	566.9	495.5	680.2	493	369.4	348	367.3	472.6	346.3	452.3	335.4	502.4	385.4	379.3	292.4	372.8	610	351.4	343	329.4	417.9	489.7	289.4	303.1	347	351.8	711	443.3	420.1	348.6
BCDIN3D.21115.48	1606.4	5493	6446.9	3139.4	6311.3	686.8	2935.6	697.3	4185.5	562.8	5571.8	2157	7503.5	617.4	2273.7	1443.9	5502.9	2551.4	658	1504.9	5049.6	2084.8	11504.5	2837.6	1093.9	2147.1	6948.9	6473.9	5601.2	11536.9	9660.4	1404.3	1937.6	862.7	2850.3	3815.7	8865.5	1561.4	9253.5	14161.3
BCHE.15514.26	25165.9	78038.2	43476.3	28380.7	34232.6	25896.6	45869	17253.7	42574.5	3574.9	56238.1	30181.8	37934	4495.8	53488.1	41725.8	45046	43895.5	18281.4	9255.2	45118.1	16876.5	63224	52607.7	71580.2	53967.9	41955.2	54492.5	52188.1	38177.5	65796	11150.9	27202.5	34820.4	63555.3	46806.4	51232.4	10009.6	33556.1	50877.5
BCHE.8239.223	1526	6874.2	3841.5	3874.9	4279	1681.6	3285.5	1125	10021.9	1836.2	9608.2	3499.7	3469.1	2159.1	9224.2	2829.2	2643.2	7246	1765.3	5973.8	2797	2842.4	16018.2	4061.6	4484.5	3587.8	3697.3	18897.1	3424.4	17218.1	4738.6	1821.1	1590.1	2161.1	4533.9	3031.3	10019.4	3317.9	2772.3	22931.4
BCL10.8768.4	198.2	156.5	145.8	171.4	294.3	171.7	185.4	179.2	295.1	321.2	208.2	180.6	290.6	279.5	176.3	186.1	214.1	149.4	184.3	163.1	162.9	189.3	3960	854.9	184.5	175.9	292.7	100.8	167.2	122.2	160.3	256.1	186.4	186.7	192.5	160.1	235	190.5	182.2	111.7
BCL11A.24486.1	246	229.8	227.7	263.6	881.4	232	240.7	241.2	284.4	300.4	232.4	291.2	237.2	330.5	233.8	238.5	227.9	273.2	193.8	322.9	236.7	327.2	258	292.8	247.7	344.9	246.2	297.7	223.5	268.9	239.3	444	229.3	228.6	233	222.6	212.2	272.8	232.3	264.4
BCL2.3412.7	240.6	170.5	303.1	679.1	1710.9	178.5	607.4	260.6	1417.2	1060.8	521	648.2	666.3	847	537.3	483.4	323.4	405.5	683.9	553.1	176.8	644.9	67.7	268.3	222.7	291.1	483.3	98.2	272.2	210.8	383.2	635.5	256	203.8	242.9	204.4	582.5	524.9	383.3	100.1
BCL2A1.3413.50	660.8	657.5	580.1	466.7	804.8	645	564.1	620.1	757.7	315.9	859.7	490.4	798.9	306.5	807.6	499.1	994	411.3	354.4	350.3	420.5	424.6	546.4	494.9	523.8	553.1	967.9	575.2	441.3	849.5	670.1	349.9	550.5	353.9	680.5	454.3	834	353.1	599.8	549.2
BCL2L1.4423.77	219.8	250.3	341.1	365.6	2034.2	213.8	303.4	262.6	499.1	376.4	365.2	415.8	281.4	324.4	387.8	314	299.2	340.3	351.8	287.3	213.6	372	298.3	313.9	223.5	275.7	425.6	357.6	221.3	270.8	384.2	356.5	216.8	202.6	245.4	210.1	440.2	300.4	273.7	289.3
BCL2L10.7249.307	310.6	295.9	281.8	312.5	1085.3	302.1	281.5	307.1	238	396.4	267.3	305	280.5	400.9	275.1	299.8	305.9	312	361	339.1	303.1	361.8	299.4	305	309.6	314.4	277.3	288	304.9	273	270.6	413.4	294.9	307.6	302.2	305.2	263.9	296.7	294.2	280.7
BCL2L10.7249.37	127.3	76.8	50.5	50.3	82	91.3	112.2	108.8	61.4	91	58.5	59.7	86.4	80.8	49.8	102	107.7	50.1	103.4	57.2	92.8	70.8	39.1	72.9	112.7	87.9	63.7	37.7	84	48.5	67	107.9	117.3	109.3	95.8	70.1	56.5	57	66.3	42.7
BCL2L11.17451.13	197.6	132.2	78.1	125.9	82.7	159.2	167.5	182.3	90.5	200.5	99.2	115.7	131.6	153.9	104.7	180.1	155.1	95.2	478.7	122.9	141	119	56.2	111.1	171.4	128.5	106.7	52.6	140.1	79.7	110.1	139.9	196.9	192.5	175.3	149	97.5	111.3	132.5	74.5
BCL2L2.13097.11	80.6	90.4	108.8	68	364.6	85.7	96.5	87.1	118.6	73.2	129.5	75.1	96.9	77.6	86	82.2	125.8	79	91.7	87	97.4	73.8	141.2	99.8	85.1	90.2	130.4	126.2	90.1	115.6	151.4	92	96.7	80.6	96.3	90.2	109.4	78.8	101.9	124.1
BCL2L2.7134.14	331.6	303.8	436.5	455.5	4298.4	300.7	504.1	321.2	818.6	462.2	461.7	398.3	501.2	402.8	469	392.6	351.8	354.2	370.6	343.8	314.1	381.4	243.4	321.6	325.8	309.7	448.5	257.7	341.8	261.2	415.3	332.8	323.9	309.7	310.9	301.7	495.6	328.7	386.4	241.9
BCL6.13640.5	108.6	116.5	115.6	85.8	392.9	120.7	108.8	108.1	100.9	71.1	112.8	86.6	101.1	72.4	94.7	101.8	116.2	84.1	96.3	83.7	118	70.4	116.6	103.2	116.9	103.7	113	108.7	119.1	118.9	149.3	98.8	118.8	113.2	112.3	117.2	112.7	77	107.6	114.8
BCL7A.21331.19	167.8	184.2	415.4	391.6	1657.4	115.7	492.8	163.6	4582.9	526.7	927.6	642.2	1737.5	387.9	634.2	782.7	859.4	601.5	166.1	471.4	125.8	651.2	76.4	509	252.2	441.9	1221.4	326.8	235.9	201	655.2	545.5	197.5	138.1	243.3	234.8	1570	744.6	512.9	302.4
BDH2.17329.2	8442.3	183	10462.1	162	39265.9	311.1	28010.8	335.6	14152.2	261.1	16623.6	188.4	28899	225.7	278.1	319.8	17073.9	293.1	194.1	121.4	5581.4	268.5	194.1	170.6	273.3	225.1	21261.1	85.9	5685.5	76	18012	172.4	6496.2	256	10589.4	216.1	10403.7	166.3	6897.6	75.1
BDNF.14047.78	408.3	486.4	347.5	330.8	5883.1	358.7	2426.1	370.4	2303	326.1	4704.7	480.7	1339.9	1353.2	5530.1	1052.1	631.5	305.8	331.1	314.2	384.6	612.5	557.5	337.3	386.3	329.8	1088.4	581	375.7	377.7	562.5	344.9	387.4	386	390	422.1	5137.9	1264.3	425.8	417.6
BDNF.2421.7	187.3	187.2	93	874.7	154.1	180.6	221.8	292.3	321.7	1582.9	150.1	936	350.5	1345.8	516.9	535.9	186.2	623.7	1457.9	711.4	152	1014.4	66.3	333	222.2	336.6	211.4	123.5	146.8	282.6	132.7	928.9	176.3	194.8	175.8	205.6	179.8	655.4	282.5	108.6
BDP1.8929.7	251.9	272.1	312.8	580.1	2629.8	250.2	324.3	277.2	484.4	502.7	364	549.8	466.9	554.8	409.5	339.3	267.9	454.3	348.7	508	231.7	484.7	210.7	298.5	244	300	335.8	273.7	259.8	357.1	265.9	490.1	244.4	256.4	253.1	270.7	630.1	532.9	343.1	260.4
BECN1.10010.10	147.9	138.7	139	123.2	465	148.7	136.9	148.2	118.6	146.9	134.7	129.6	130.2	136.3	127.3	135.8	140.2	126.9	140.2	126.9	147.5	129.5	133.4	142.8	145.1	148.3	143.9	132.6	138.9	119.5	135.4	146.2	139.1	145.1	138.5	137.9	122.6	106	134.2	128.9
BECN1.13032.1	69.8	75.3	82.7	50.2	288.1	69.7	76	71.4	64.8	52.4	81.8	57	80.7	53.3	66	66.9	77	55.9	87	52.3	73.1	51	81	71.2	75.7	70.2	96.2	226	78.2	61.3	75.5	55.7	75.9	71.7	75.2	72.7	106.1	53.4	74.7	66.8
BEGAIN.25472.12	62.8	69.7	95	52.5	843.4	63.4	145.1	63.6	77.9	40	101.9	62.9	73.4	41.6	57.9	57.9	65.5	54.8	58.3	62.2	66.5	47	98.7	61.4	61.8	58.5	84.1	77.3	70	72.3	83.4	50.1	64.5	60.2	63.8	57.4	115.4	53.9	83.1	101.5
BEND6.20993.13	57	55.5	62.1	53.1	325.5	52.2	58.1	55.7	134.2	60.1	71.6	53.1	64.2	60.9	57.4	52	59.3	56.9	65.8	64.8	55.7	60.3	72.9	61.3	52.6	61.3	69.8	63.9	57	68.9	68.9	70.1	62.2	54.8	55	59.1	141.2	61.5	66.4	67.2
BET1L.10959.125	115	104.8	106.4	112.9	346.7	112	105.1	116.3	97.3	132	96.5	111.7	106.6	113.4	132.9	109.5	106.6	112.7	141.4	99.5	112.6	104.9	101.3	110.7	108.8	107.1	122	102.9	115	88.5	113.9	94.3	108.1	109.3	112.2	120.9	96.6	81.3	107.5	95.9
BEX2.22082.25	254.3	228.5	254.5	248.3	1680.8	241.9	333.6	251.8	442.7	320.4	388.3	258.1	399.7	306.5	284.4	273.2	250	215.4	302.8	263.4	236.6	222.4	191.3	225	248.5	233.8	245.1	197.7	257.2	200.2	270.1	248.9	256.7	255.2	251.9	248.6	270.4	235.3	260	202.6
BEX4.23576.46	316.2	300.4	329.3	281.8	2260.1	304.6	314.7	294.8	339	323.7	344.9	268.4	341.8	304.3	279.4	299.8	324	258.4	366.4	251.7	312.7	254.9	287.9	292.5	309.5	304.1	335.9	317.2	354.7	303.6	312.5	290.3	309.9	335.5	310.8	340.8	337.9	233.8	293.5	277.5
BEX5.22083.60	180	192.1	190.9	194.7	944.2	177.2	199.4	184.6	239.6	227.4	215.1	214.3	212.8	245.9	219.1	196.4	185.5	222.8	217.4	225.1	180.1	245.5	188.6	198.9	188	195.4	207.2	193.5	190.5	192.3	188.8	246.1	187.5	183.6	184.4	191.8	223	283.2	216	200.6
BGLAP.11067.13	302.3	812	889.1	523.2	1935.3	445.9	521.5	383.2	1372.5	414.8	1094.5	639.6	1055.6	473.7	935.4	654	738.9	653.8	295.2	431.9	497.6	432.7	907.2	541.9	315.3	384.4	1968.3	653.4	577.1	699.8	857.5	426.8	281.2	215.8	312.2	445.9	1755.8	725.3	725.9	726.8
BGLAP.5747.67	198.3	180.2	172.8	168.6	469.8	185.2	172.6	188.5	142.2	200.6	162.3	186.9	162.7	190.5	188.3	202.9	188.4	181	166.5	172	185.9	196.9	168.5	201.6	190.7	213.5	181.8	184.9	179	144.7	176.5	225.6	183.6	189.7	187.1	185.2	138	131	167	157.9
BGN.13690.26	198.5	2081.5	557.5	342.3	242.4	1909	161.3	685.6	610.5	128.6	417.6	684.2	314.6	115.2	139.5	148.4	303	1549.3	106.6	490.9	671.5	378.7	892.8	518.4	149.2	178.1	2837.5	2029.2	426.5	2445.2	413.4	304.6	180.8	202	234.8	1065	224.8	165.1	379.2	3098.8
BGN.3284.75	902.9	21291	4897.9	2340.2	1125.7	20485.5	450.3	5677.2	4964.2	379.1	2983.9	4577.5	1918.7	423.9	448.7	534.7	1852.5	10582.8	183	2238.8	5337.5	2174.3	7268.4	3592.6	537.4	857.9	17645.8	12439.4	4667.3	14548	3308	1494.7	1015.5	723.6	1012.8	12380.7	1322.6	718.7	3865.9	14634
BHMT2.14226.120	149.5	159.8	104.4	149.2	169.6	157	153.5	137.4	191.8	197.5	186.4	208.3	152.7	193.4	163.3	138.2	146.2	133.8	267.8	189.8	130.2	128.1	84.1	114.9	143.1	129	142.6	88.3	137.4	108.6	130.5	163.7	139.5	148.8	156	191.6	179.5	128.4	111.8	92.1
BICDL1.11158.40	284.2	319	301.3	279.5	1093.6	321.2	300.2	285.7	250.5	240.3	283.8	278.9	275.4	228.2	316.3	296.2	279.1	246.4	236.8	230.3	274.5	219.4	309.3	256.1	275.1	264.8	269.3	266.4	273.7	269.7	260.3	215.3	264.6	297.4	304.3	277.3	236.7	211.8	260.4	297.7
BID.5798.3	182.1	183.5	152	193.9	147.5	183.1	184.3	226.8	330.5	224.1	191.7	216.4	223.3	168.4	272.5	221.2	236.4	225.2	335.3	150.9	172.8	173.6	131.4	249	175.4	194.9	257.6	193.9	177	146.1	205.4	250.8	191.4	184.9	190.1	222.2	254.6	192.2	162.8	199.1
BIK.23153.14	89.7	64	39.9	30.5	46.1	74.8	74.7	81.5	40.7	37.3	74	47.1	58	32.9	44.3	71.1	70.6	28.3	68.5	29.6	67.9	28	39.2	46.4	76.4	54.9	52.1	30.4	75.5	39.7	53.2	37	89.1	89.5	80.5	67.8	47.6	29.6	46.8	47.9
BIN1.9574.11	534.2	1668.1	2469.8	2245.4	8818.5	1180.4	8615.5	1857.6	8142.9	1430.9	7263.5	14365.9	6292.6	2976.1	1642.6	9524.5	4885.9	2135.4	306.7	1528.5	896.1	1815.4	2127.2	3985.4	3764.5	3117.6	5207.6	2612.3	1687.5	1902.7	6004.9	2196.7	918.1	500.5	2276.5	1662.7	8317	2057.6	2093.7	4658.8
BIN2.21540.73	333.7	495.2	286.1	3157.3	1721.4	469.7	1525.9	667.8	4684.6	2471.6	2448.3	5767.7	1027.9	3129.3	2841.1	6220.4	530	1617.8	441.7	2718.4	304.1	2661.7	350.8	3565.8	1666.4	5258	1927.9	1611.6	361	1279.1	918.3	3337	383.4	433.7	406.4	1000.8	2037.2	3697.8	377.2	1614.3
BIN3.24645.2	98.6	107.3	220.9	143.8	1566.1	104.9	129.1	110.3	316.2	133.2	205.4	147.1	160.6	123.5	169.2	108.9	133.6	128.8	128.6	120.9	111.6	132.8	112.7	116.3	100.8	108.7	377.2	127.6	125.4	108.5	162.2	129.6	98.6	93.7	101.2	96.8	227.3	125.2	196.3	113.6
BIRC2.10046.55	297	331.4	735.8	535.7	1646.4	321.4	303.7	337.4	419.4	331.4	365.9	338.8	296.5	300.1	313	306.9	311.9	288.6	352.1	387.3	319.1	269.6	360.9	304.9	302.7	289.4	319.6	328.6	333.4	310.7	302.6	279.3	299.6	316.5	314.1	337.9	309.1	288	323.2	390.2
BIRC3.4973.18	91	82.6	89.8	85	438.3	85	99.3	87	119.7	88.3	92.4	93.6	96.1	79	91.2	90.9	94.7	89.4	87.5	74	87.9	92.9	91.8	90.2	92.9	91.9	92.8	92.1	82.9	88.6	92.5	86.9	91	88.1	81.8	81.4	90.8	71.2	87.4	85.4
BIRC5.3472.40	234.1	232.1	232.9	346.6	1016	236.6	240.3	257.3	265.8	340.1	248.5	355	283.9	322.8	317.6	275.9	242.6	360.4	242.4	276	232.7	373.2	230.2	274.8	251.3	275.6	279.6	247.6	226.6	237	241.2	321.5	225.6	237	233.4	226.4	258.2	245.3	250.9	215.5
BIRC7.15412.40	165.4	155.9	159.8	159.2	482.2	158.5	173.7	167	158.7	176.4	158.9	173.7	170.9	159.8	187.5	170.1	171.7	163.5	187.1	153	170.2	165.4	170.5	168.6	171.2	172.2	165.3	167.7	159	150.5	164.7	160.5	172.8	165.4	170.8	165.1	156.6	145.9	164.8	163.6
BIRC7.15504.39	295.4	269.8	269.4	247.8	958.6	282.2	283	282	272.9	277.9	264.7	274.5	283.2	280.3	258.5	290.6	284.4	275.2	238.9	247.2	272.6	287.6	257.5	287	279.7	296.5	272.3	267.7	280.1	228.9	287.3	308.3	288.3	281.5	276.1	275.8	287.6	208.8	260	245.2
BLK.11338.49	82.7	94.3	101.1	92.5	510.7	88.4	99.1	82.9	108.1	66.8	104.9	82.2	101.7	70.2	85.7	77.3	93.4	85.3	78	81.2	94.4	76.4	102.8	88.4	83.1	87.6	103.3	107.2	82.2	104.2	98.4	85.8	79.8	81.2	87.3	80.5	122	84.2	95.2	109.2
BLMH.14250.115	122.7	117.9	126.1	123.5	337.1	122.7	113.5	118.8	100.6	132.5	106.8	122.2	111.6	112.3	118.3	129.8	121.4	116.8	119.1	99.7	124.4	118	107.2	118.4	126.7	113.6	122.3	102.1	123.3	92.8	121.5	115.2	123.2	125.4	121.6	118.5	109.9	93.7	117.9	97.4
BLNK.19225.11	219	214.4	312.6	251.3	6236.3	209	224.2	240.7	570	268.4	313	331.1	308.1	244.6	218.3	251.3	233.7	281.6	218.8	224.2	210.9	294.6	219.3	250.7	227.5	242	254.5	298.3	206.1	229.4	268.6	276.8	207.6	202.9	214.3	208.6	361.7	210.3	252.8	270
BLOC1S1.23246.67	351.7	200.9	566.4	247.7	1373.3	143.9	593	257.9	835.6	132	722.3	321.8	926.6	115.6	376	347.8	505.4	214.1	85.4	188	317.4	288.4	87.6	337.9	182	238.9	1101.2	245.6	733.6	163.1	786.5	177.5	277.7	109.6	572.2	223.2	1016.5	227.5	815	176.5
BLOC1S2.21184.1	77.1	52	73.6	50.5	202.1	65.3	90.3	73.2	179	67.8	152.6	93.2	194.8	48.5	58.9	130.1	166.7	46.7	49.7	52.8	66.8	75.5	26.8	119.7	79.8	98.3	141.9	76.2	93.8	24.8	163.1	65.8	96.1	55.9	116.1	82.1	172.9	39.2	108.2	25.9
BLOC1S3.24487.95	181.1	205.2	219.2	406.6	1886.2	180.5	237.7	201.8	332.9	436.4	273.3	397.1	358.2	457.2	275.6	246.1	207	412.7	323.8	385.3	182.9	450.8	226.9	269	196	255.4	280.6	261.7	194.8	337	219.3	453.6	185.2	177.1	186.5	194.8	363.4	404.2	269.3	230.4
BLOC1S5.19116.1	249.2	260.9	268.2	263.5	1720.7	248.4	275.3	247	335.6	366.4	291.1	297.5	360.9	322.6	261.2	264.9	265	306.7	283.1	268.7	248.6	335	222.6	263.9	257.5	265.6	339.3	280.9	266.8	231.5	263.1	318.8	252.2	262.4	261.3	246.7	327	259.1	272.1	215.2
BLOC1S6.21487.20	168.5	186.8	186.9	267.6	770.5	173.9	182.3	200.4	238.8	223	214.6	268.7	198.9	233.1	240.4	209.8	182.4	244.5	231.4	230	183.8	272.6	220.8	243.4	181.2	266.5	221.3	277.6	173.1	536.3	196.1	301.5	178.1	167.8	181.5	173.9	204.3	250.6	210.7	300.4
BLVRA.11382.5	777.6	567.5	1833.6	494.9	2747	495.5	2525.7	548.6	6384.7	430.3	4403	803.3	3876.3	712.6	2448.1	565.6	3451.8	1051.6	234.6	473.7	575.9	956.6	364.1	744.8	539.1	646.3	6055.8	611.2	311.9	247.8	2784.1	960.1	1270.9	587.2	1502.1	970	4266.6	981.7	1443.5	462
BLVRB.17148.7	61089.1	16251.2	46788.1	19879.5	39781.7	30599.5	104097	55753.3	39050	2556	53935.9	25364.4	59092.8	3449.2	54285.1	48143.2	122194	12451.4	4722.6	3772.7	40362.1	12245.5	21768.7	30664.9	19968.2	52170.8	59066.3	27509.7	27283.8	13977.2	86111.8	9132.4	120891	15816.5	67653.9	26417.5	49496.4	7887.2	54673.5	19837.1
BMERB1.23325.18	306.9	357.6	401.7	523.1	2375.7	297.4	352.4	297.2	478.9	473	429	503	467.6	534.7	417.7	383	329.4	490.1	346.8	515.2	332.9	559.3	351.4	397.8	306.3	396.3	403.6	398.5	365.7	505.9	369.1	622.1	309.8	288.7	312	316.7	520.5	549.1	387.3	384.8
BMF.21528.12	83.6	89.4	55.7	64	66.5	109.1	148.4	86.7	69.6	87.8	84.7	76.3	74.7	87.5	71	87.4	77.8	58.2	57.8	82.8	65.8	66.9	58.5	96.2	85.9	118.3	59.5	62.7	64.1	82.4	56.9	112.7	85.2	100.8	75.8	81.3	55.8	58.2	45	61.6
BMI1.22085.86	215.9	207.8	226.1	176.6	645.2	212.2	210.5	217.2	159.9	174.7	181	174.7	188.8	160.3	182.3	208.8	216.4	180.4	272.1	157.2	292	164.8	204.1	209.5	223.4	218.3	216.1	190.4	264.5	158.9	220.8	167.1	218.2	235.1	225.6	219.3	178.6	136.9	213.1	189.6
BMP1.3348.49	211.6	3191.1	203.3	539.7	590.4	1625.4	179.1	430.4	162	116.7	226.4	271.9	177.8	102.3	286.9	221.2	229.6	1891.1	201.6	1265.5	222.9	213.7	1012.3	319.9	244.3	205.6	196.4	4482.2	226.6	5525.3	206.9	162.7	236.8	258.2	242.6	494.9	200.4	127.6	192.7	4887.5
BMP10.3587.53	369.6	321.1	171.2	1106.1	295	354.4	417.8	479.2	417.8	1261.4	248.2	961.7	491.9	1028.4	554.6	699.1	314.5	466.8	1406.9	673.9	276.2	584.2	107.1	313.6	353.7	320.5	254.7	131.7	296.8	347.4	206	524.6	349	391.1	316.9	380.9	286.7	623.4	362	172.2
BMP15.11129.66	125.6	80	61.9	116.4	122.6	94.3	104.4	119.5	87.2	181.2	77.4	131	111.2	177	77.8	157.8	97.4	93.7	127.9	118.5	116.2	151.3	41.1	116.5	110.8	152.6	95.5	56.5	99.1	66.3	80.6	207.8	111.6	109.2	103.7	90.1	101.2	157.5	115.7	52
BMP2.15666.21	131.1	136.2	124.3	175	333	140.1	126.3	140.7	105.9	158.6	111.9	164.6	124.8	153	145.5	154.5	132	147.9	152.5	161.7	142.9	178.1	121.5	139.6	146.2	130.7	127.3	115.1	145.6	130.8	132.3	130.9	138.5	143.2	137.2	145.8	148.8	152.2	137.8	130.6
BMP3.16748.1	275.2	301.3	306	505.2	1787	274.4	303.8	297.2	405.5	609.2	336.8	518.5	396	646.3	403.1	349.4	304.5	501.9	471.5	477.2	282.6	650.5	295	358.2	288.1	358.4	355.3	348.6	276.1	388	291.4	613.9	285	268.5	275.7	273.7	368	479.3	357.8	293.8
BMP3.22948.13	74	74.4	72.9	74.3	273	76.4	71.7	75.7	65.7	98.2	76.9	75	74.5	95.7	70.7	71.3	67.2	74.2	80.7	88.5	72.7	78	73.9	74.9	67.9	74.3	80.5	74.1	77.1	72.1	72.8	88.1	77	71.6	68	81.4	91.4	86	71.7	72.6
BMP4.15667.39	119.3	240.2	218.7	173.6	59.5	242	80.9	104	106.3	59.7	144.2	200.5	118.8	91.4	68.7	102.8	142.9	87.4	76.3	70.1	183.5	160.1	293.6	186.9	123.6	144.2	214.9	437.3	124.4	551.5	176.8	77.1	127.8	119.6	124.4	158.5	98.9	82.6	175.7	715.8
BMP4.6326.20	212.2	161.6	123.3	387.9	250.4	181.2	245.6	217.7	286	834.4	175.7	386.5	306.5	630.9	237.8	283	202.1	295.4	519.2	320.1	151	446	70.4	214.6	209.9	227.9	234.5	100.1	167.3	140	159.6	490.5	196.5	206.1	192.5	172.2	218.4	298.6	199.7	88.1
BMP5.21883.17	684.6	2471	3423	1630.4	364.5	1854.8	190.6	288.1	654.3	203.5	2304.7	2225.6	1184.8	271.5	218.6	260.9	1091	310.3	150.8	292.2	2924.3	1604.4	3406.6	2837.5	235.8	1296.9	3090.4	5335.6	1526.8	4986	2884.4	244.6	933.8	508.6	706.8	1305.4	976.8	382	3263.1	7701.2
BMP6.3736.60	178.6	221.7	274.2	241.1	117.4	222.8	147.9	165.4	152	216	206.4	271.3	195.4	163.5	121.7	179.9	179.4	136.7	225.1	152.6	252.5	192.8	238.1	231.2	163.2	180.4	264.6	286.6	187.2	346.4	237.3	127.8	189.8	180.6	173.4	194.8	174.2	138.8	235.4	492.2
BMP6.8459.10	1228.7	3936.8	5917.4	2484.2	629.3	2901.6	344.1	534.6	1054.9	172	3528.3	3666.3	1982.4	323.6	356.6	578.2	1852.3	518.6	195.5	514.3	4646.9	2489.6	5570.3	4904	557.9	2441.6	5554.2	7953.6	2938.8	9189.5	4965.6	190.9	1713.5	1022.3	1339	2747.8	1779.5	608.2	5369	12290.5
BMP7.2972.57	63.7	119	145.6	63.4	36.8	98.7	48.6	54.9	48.2	35.5	88.6	131.9	64.7	33	38.3	54.9	75.8	35	46.6	28.5	104.6	68.7	78.2	104.1	65.8	70.7	132.1	139.7	78.4	110.2	118.2	32.8	69.4	61.7	64.2	73.9	58.8	30	87.3	193.2
BMP8B.15668.19	227	224.7	221.6	190.1	1036.7	207.4	219.2	211.1	209.4	201	238.7	202.8	235.8	208.6	235	217.6	223.9	199.7	204.1	216.8	213.8	203.3	208.2	210.3	218.4	216	234.2	210.2	223	219.3	216.2	222.8	214.9	218.2	219.2	207.6	238.5	187.9	218.7	212.2
BMPER.15368.3	163.3	371.3	174	159	115.2	269	169.3	169.5	141.6	152	251.5	225.3	239.1	134.7	98.4	169.9	196.3	148.8	112.1	187.3	388	269	230.3	180.1	195.8	171.2	301.9	308.4	227.2	409.3	295.5	162.4	150.8	129.8	168.6	224.1	196.9	231.8	318.5	355.4
BMPER.3654.27	147.9	106.5	70.2	184.8	107.1	112.5	139	143.5	123.9	268.5	104.2	168.3	140.4	185	101.5	141	105	111.8	436.9	159.5	82.4	127.5	35.6	99.7	106.3	115.6	90.8	43.3	106	86	80.5	129.4	125.1	119.7	123.8	111.5	109.4	133.8	102	57.4
BMPR1A.4859.6	6598	4973	9650	5690.6	5668.6	7437.6	17995.1	16296.4	7665.4	1868.5	6954.6	23602.8	9314.5	1469.7	2549.7	79806.4	11190.2	1235	1629.5	1278.2	10680.5	7772	7352.7	10206.1	24805.3	15639.1	5489.4	7036	15436.3	5442.9	11447.7	6087.7	4411.7	3305.9	10154.8	7128.5	7114.9	5556.9	6621.4	4852.9
BMPR1B.10550.37	113.3	105.6	103.6	90.5	431.2	109.1	105.1	103.9	90.2	100.5	100.2	92.9	106.5	97.6	95.2	107.5	109.7	88.2	113.8	99.9	104.3	84.3	94.6	99.1	112.1	103.5	105.9	97.1	112.6	103.7	105.9	91.8	119.2	107.7	116.2	104.5	109.1	96.1	106.3	104.8
BMPR2.4862.63	156.7	159.2	269.3	201.6	161.1	116.4	121.6	123.1	110.1	214.8	124	141.9	155.7	166.9	91.5	127.3	143.8	117.5	139	146.4	247.8	133.9	267.4	156.2	134.2	141.8	171.7	107.1	212.3	116.9	179.9	142	139	143.8	150.1	174.4	167.6	131.4	223.7	188.4
BMT2.24316.10	138.2	136.1	128.7	140.8	549.7	136.3	140.3	145	143.3	188	164.8	164.4	184.3	241.7	155	146.1	145.3	153.2	141.7	152.3	139.2	178	144.1	148.3	138.5	164.7	144.5	135.4	133.6	145.1	140.4	214.8	145.3	131.9	141.1	127.6	144.7	157.2	145.8	133
BMX.3414.40	223	242.3	269.4	313.8	1324.8	232.6	258.5	235.1	300.7	237.1	234.7	274.1	262	202	276.2	267.5	227.8	221.7	236.6	231.5	220.7	209.1	212.2	203.7	223.5	200	237.9	180.1	249.7	204.4	222.7	156	222.9	238.5	228.8	238.4	238.2	204.3	252.3	215.2
BNIP3.7045.4	129.4	149.8	166.5	148	1039.7	133	144.7	134.6	205	147.9	164.9	145.6	252.5	142.8	225.6	153	142.7	170.5	143.2	147.1	136	155.9	148.6	140.4	137.9	139.5	195.2	165	149.2	227.1	147.9	139.3	137.7	136.9	142.8	143.1	224.5	143.4	163.2	168.9
BNIP3L.7835.2	203.6	201.2	302.6	200.6	2342.3	191.7	330.3	208	503.2	189.1	482.5	214.7	354.6	164.6	308.8	204.4	245	193.8	208.7	180.3	205.3	175.2	181.5	199.4	196.8	190.9	455.6	208.5	220.4	180.6	312.7	149.8	197	189.4	216.7	192.2	419	173.6	273.4	193.2
BOC.4328.2	605	4416	3295.8	1556.4	478.2	5604.9	309.4	1904	1265	77.5	1584.7	1619.9	1454.2	55.6	171.1	272	920.4	757	77.1	295.5	1928.6	413.7	1617.8	2208.9	625.1	745.6	2979.5	3476.2	2919.7	1996.5	2590.3	167.8	873	946.1	780.7	1635.9	490.6	100.4	1986.2	5307.9
BOLA1.15370.5	544.9	279.5	800.9	231.8	1785.1	192.3	1399.8	199.8	1671.9	139.7	1134.3	183.6	2326.4	167.4	446.8	158.7	1127.3	224.9	636.1	175	537	181.4	269.2	286.7	187.8	204.6	2045.3	254.8	762.8	190.9	1783.1	230.7	474.6	183.8	1008.6	406.7	1320.6	177.2	816.1	294.6
BOLA2.8404.102	139.7	129.9	135.8	82.9	276.7	134.2	117.9	133.4	138.1	60.5	116.9	81	105.8	52.8	121.8	116.9	124.2	81.1	105.8	64.4	130.8	59.2	117.2	107.3	126.3	113.9	121.3	105.3	142	87.2	121.2	53.2	130.2	139.7	130.7	137	94.4	54.4	113.2	111
BOLA3.5980.55	322.4	220.3	454.7	280.7	4886.7	275.2	2682.3	527.5	1987.9	237.9	610.2	349.4	1518.1	227.1	333	607.1	528.8	212.6	83	115.7	190.7	149.3	76.3	270.3	263.8	238.3	882.8	201.7	794.1	117.3	723.3	218.3	290.4	190.4	358.9	210.3	756.1	305.5	785.9	274.2
BPGM.12020.39	3120.5	572.2	2390.4	3387.5	6215.6	989.9	8488.5	7128.8	22919.9	1462.9	11923.3	4649.5	11352.1	1506.7	5162.6	562.7	9627.2	703	11052.8	618.2	1701.8	3105.8	1332.3	3217.7	2459	4957.3	18903.5	3733	410.4	3396.2	9520.2	4487.6	8936	668.3	4436	579.2	11676.1	1706.8	7441.8	5842.2
BPHL.17813.21	262.8	238	752.3	195.2	12816.9	221.2	1962.1	247.5	1030.9	205.7	731.4	272.2	2115.9	237.2	337.6	364.3	536.3	218.3	213.1	192.9	394.7	240.2	224.1	241.1	305.9	249.3	2261.6	260.5	469.1	177.6	1300.2	216	242.3	228.6	381.4	229.5	1503.2	330.7	2258.8	205.8
BPI.4126.22	409.4	357.1	185.8	4325.8	2061.3	374.6	2383.2	966.7	5641.1	3641.7	1875.1	8852.1	1604.3	5544.9	4951	4947.2	750.2	1133.6	450.3	2646.8	264.6	9743.9	133.5	10081.8	610.8	1313.3	2862.1	253	262.2	506.3	322.4	8092.8	365	309.9	456.1	1657.5	2274.3	6629	2113.3	573.9
BPIFA1.6473.55	119.3	91.7	69.7	154.8	163.4	101	128.2	129.6	161.6	389.9	105.6	167	156.5	331.1	122.3	133.4	127.7	140	437	163.6	94.1	229.3	50.7	114.2	117.5	132.3	135	75.8	96.9	83.9	105.3	304.7	123.3	117	109.6	90.7	131.4	193.4	128.3	54.7
BPIFA2.5695.5	143.1	172	141.8	155.6	516.6	142	136.8	134.6	138.7	155.7	226.1	157.5	154.5	592.4	200.2	145.1	147.3	161.7	142.4	307.3	148.9	278.8	272.2	158.3	143.3	155.8	155.3	268.1	136.5	322.3	155.6	203.1	147.3	143.3	144.3	145.3	212.6	410.8	148.9	240.5
BPIFB1.11246.3	196.4	1019.6	156.5	358.2	244.2	212.8	279.2	152.2	595	284.6	1165.3	452.6	282.7	563.9	1895.6	394	199.7	316.8	147.8	1202.6	169.2	518.4	1743.8	201.5	180.8	153.3	168.6	1610.7	151.7	3969.7	164.9	111.5	210.2	310.6	284.7	221.6	1327.6	1078.8	93.5	858.8
BPIFB1.15367.38	1809.8	25172.4	2560.4	8127	4704.3	2470.4	5004.6	803.9	7509	1721.6	12825.2	6374	3040.6	3174.9	18845.7	5205.4	3307.4	8724.7	412.9	8771.1	2182.9	11223.7	29170.4	4610	1468.5	2536.2	3467.9	28813.8	1180.2	31677.7	3191.5	2320.5	2231	4416.9	5848.5	3149.8	25476.2	9858.8	655.4	19992.8
BPNT1.17814.8	3018.6	1708.7	8137.4	2896.1	19094.7	1362.3	16030.3	2143.6	9959.8	1046.5	10952.2	2801.4	16542.1	1147.5	2376	4259	17554.5	2119.9	3774	1392.7	3003.8	1591	1711.4	4243.5	2731.9	2721.7	16423.3	2276.3	3801.3	1903.8	13089.4	1978.4	4402.6	1669.8	7055.3	2337.5	18742.5	1856	5496.4	3383.2
BPNT2.9231.23	241.6	642.5	849.5	337.1	113.9	198.2	99.9	212.3	125	92.2	504.8	341	353.7	63.5	73.4	122.6	409	181.4	90.2	122.1	567.6	170	2117.4	670.1	154.4	372.5	875.6	902.1	604.6	353.4	827	94.8	227.5	179.6	303.1	729	347.1	62.9	994.7	1698.1
BPTF.12482.5	368.8	401	437.8	518.7	1688.1	371.3	392.3	405.3	378.5	351.1	401.4	457.6	418.8	365.1	399.6	417.2	387.1	386.5	408.9	411.1	388.5	380.9	380.9	410.7	388.6	437.5	415	390.8	404.3	441.1	385.2	394.7	363.8	380.8	383.1	401.3	377.9	384.7	403.6	489.1
BRAF.15669.7	82.1	75.2	324.5	76.9	1040.4	66.7	311.9	76.6	632	109.2	375.8	80.3	448.9	96.3	135.8	101.4	273.8	135.8	99	146.2	66	151.2	36.7	92.9	81.5	103	524.1	50.1	72	55.6	312	106.7	106.1	74.9	145.1	120.2	1542.5	271.9	173.8	56
BRAT1.10876.300	125.5	154.7	154.5	145	624.6	140	135.8	126.2	180.6	139.9	194.2	148.1	153.2	136	191	133.2	147.6	148	212.3	135.9	137.5	145.5	184.2	145.3	131.8	131.9	161	188.9	130.4	209.3	159	128.9	138.6	129.2	132.8	137.7	188.1	144.4	150.2	172.6
BRD1.11607.15	174.4	182.7	185.5	198.6	782.6	190.4	170.6	178.1	227.4	260.8	190.9	200.8	185.8	242.8	185.2	189.3	176.1	191.7	186	197.7	171	185.7	161.2	188.3	178.1	185.5	223	166.9	186.8	146.2	207.6	195.7	173.8	188.4	175.7	191.5	209.9	177	182.9	154.6
BRD2.10074.128	273.5	267.1	257.2	275.2	840.6	268.3	264.5	277.6	220.3	343.1	242.6	265.9	247.6	341.7	258.9	280.3	268.7	255.9	328.3	306.9	270	285.7	249.2	262.7	278.6	291.6	239.7	247.3	277.4	262.5	251.2	344.5	280.6	290.4	287.8	277.3	237.2	271.5	266.8	243
BRD2.15372.43	145.1	119.2	97.6	204.2	248.5	129.2	163.9	146.4	315.3	498.8	149.3	203.6	185.6	380.7	192.2	188.8	184.2	163.3	358.9	204.1	114.6	246.8	53.7	143.3	147.5	157.9	302.1	63.7	116.1	86	154.4	299	142.3	143.7	135.4	126	219.1	209.3	188.8	62.1
BRD4.10043.31	282.2	256.2	290	316.6	1046.1	279.9	330.4	280.4	287.9	325.7	280.8	315.9	353.5	310.3	319.3	298.8	293.6	310.7	281.2	276.3	274.9	335.9	232	278.6	280.5	282.6	313.2	246.4	296.8	231	283.8	311.6	275.7	288.9	290.2	262.7	259	247.4	305.8	226.1
BRDT.12748.6	256.9	239.3	275.6	289.1	1524.2	238.2	261.3	244.8	332.3	350	286.4	293	304.9	352.8	273.7	265.7	252.3	282.6	228.6	277.6	241.3	321.3	232.4	248.8	244.3	258.4	271.4	230.1	248.1	216.7	257.9	348.4	245.2	240.9	241.2	219.6	284.3	279.5	260	212.4
BRF1.19596.18	65.6	82.6	135.9	89.6	1026.2	69.3	86.4	70.9	132.5	110.7	110.1	84.6	104.6	100.8	116.5	69.8	95.2	106.6	90.1	100.7	71.6	97	101.4	82.1	69.5	79.5	117.8	102	82.3	125.3	101.7	104.5	79.2	68.9	71	77.5	314.1	89.7	110.6	120.7
BRF1.5384.67	356.7	396.3	534.3	770.1	4164.6	344.9	484.7	368.5	660.7	710.3	560.9	631.3	774.6	699.8	525.6	461.7	403.7	607	578.7	668.7	347.5	643	308.3	411.8	356.1	383.6	568.5	402.9	433.9	470.6	399.3	570.4	352.2	363.2	376.3	397.4	813.1	663.6	535.8	380.2
BRICD5.6612.90	163.3	180	331.2	211.1	1104.8	166.5	388.9	227.6	836.3	242.6	481.5	216.4	717.8	240.4	456	246.5	301.7	257	197	230.9	160.3	250.2	86.1	207.7	166	173.9	539.5	156.4	223.3	128.1	316.2	209.2	179.8	180.2	175.9	218.1	1538.8	252.9	261.6	143.6
BRK1.21001.393	337.2	339	317.7	394.3	1567.7	289.6	466.4	303.9	684.6	551.1	549.4	407.8	611.5	482.4	588	366.5	448.9	402.2	370.5	415.1	378.5	553.2	362.2	395.8	354.4	419.1	664.3	269.7	453.4	316	446.2	601.1	389.3	328.1	425.9	357.1	827.7	450.8	439.1	229.1
BRMS1L.22086.2	1453.9	587.1	7233.1	561.1	369	140.6	537.4	354.3	326.1	140.5	3323	2765.9	6447.4	125.7	621.2	2765.6	3101	361.9	132.7	73.9	59254.4	795.5	1417.9	5647.3	3687.6	3562.7	4632	288	10460.9	253.7	15194.9	148.8	13338	10204.1	2768.2	4699.6	1525.3	93.4	18289.6	445.5
BROX.24323.43	267.8	270.1	314.1	294.9	1686.8	283.4	274.9	265.3	307.7	229	326.8	260.5	277.5	239.8	377.7	267.6	275.8	247.5	309.7	292.9	288.8	256.6	259.7	258.3	278	261	291.4	267.7	306.3	309.9	277.8	212.6	277.1	278.4	283.4	296.4	405.9	288	320.1	263
BRPF1.11671.19	181.2	165.4	128.1	377.6	475.3	166	247.1	208.8	431.6	667.7	230.4	363.5	328	437.3	244.9	483	197.8	219.2	235.5	328.3	146.2	317.8	94.7	268.9	199.4	250.7	224.9	182.7	154.1	201.2	204.5	452.8	188.7	185.6	197.6	171.2	379.1	342.2	217.8	201.9
BRSK2.9790.28	200.8	213.8	267.8	341.9	1541.7	154.7	1307.3	210.4	1127.5	356.2	535.6	282.8	661.1	323.3	243.5	206.5	455.1	229.1	217.6	199.2	241	257	267.8	239.6	180.1	213.5	381.6	152.1	212.5	134.9	540.9	338.5	192.7	176.8	211.1	197.5	580.3	226.2	309.8	173.8
BSG.3585.54	329.2	440.7	844.5	1210.4	500.8	266.7	307.5	387.7	363.3	773.4	309.6	747.4	508	600.9	352.5	476.8	301.4	507	1506.8	743	585.5	526.6	864.2	487.1	261	369	480.3	421.3	609.1	497.9	468.9	466.3	303.9	286.7	341.8	507	489.5	657.3	768.6	1068
BST1.4535.50	398.7	1192	147.2	193.9	127.3	894.4	276.1	621	314.7	551.9	520.2	757.3	269.1	474.4	273.3	351.7	302.8	1348.7	247.3	637.2	605.1	532.4	1396.5	913.4	331.8	471.7	398.1	3147.3	535.6	2675.6	389	625.5	395.4	539.8	291.3	471.7	313.6	483.2	364.1	4524.3
BST2.8832.55	153.5	151.2	161	150.2	534.5	153.4	153.8	145.9	140.9	127.9	147.7	140.9	143.4	115.1	147.4	146.5	144.9	131.4	153.9	135.6	144.5	119.8	171.3	146.8	152.3	149.2	151.4	147.9	146.6	140.7	145.4	121.2	157.4	155.7	150.6	144.6	140.2	124.1	151.8	160.6
BTC.13088.397	206.6	178.4	188.5	207.7	1273.7	187.1	201.5	193	195.7	253.7	196.9	215.6	222.5	219.6	197.4	205.9	202.4	213.2	210.1	179.7	185	228.8	179.9	197.5	199.2	211.3	198.8	177.9	176.4	160	200.7	208.9	190.5	198.4	196.3	172.3	173.7	169.3	205.4	165.5
BTC.9242.11	9979.8	18801	16398.5	1769.9	2724.7	9838.1	5896	18273.2	2071.3	166.5	10911.1	3970.8	9739.4	191.8	7236.3	14209.3	21398.1	2844.4	932.9	361.6	21615.4	1942.3	7118	9633.7	15105.3	8931.3	12637.5	4889.3	22043	3454.5	19440.6	775.1	10622.7	3247.9	10192.6	12329.6	9190.4	931.9	17229.1	4587.4
BTD.9269.7	125685	162279	169308	180806	142642	108405	114284	102813	170832	155218	163002	154180	121576	159721	159738	120041	122480	161733	72579.7	150211	164653	162610	166293	145395	109739	146369	157229	170435	162942	168168	153442	153858	127804	111762	138390	155127	171115	167816	164489	166094
BTG1.22088.3	259.9	450.3	520.9	345.6	801.1	223.7	287.6	220.8	577.9	165.6	681.3	332.2	656.5	225	599.9	262.5	568	292.4	317.3	237.2	510.7	334.6	723.2	461	228.1	295.1	827.6	554.1	510.5	648.5	759	276.3	333.6	236.9	421.9	376.2	648.1	290.7	654.6	434.7
BTG2.11325.8	35.2	37.7	37.5	44	199	34.8	40.7	36.6	41.9	48.1	42.1	38.6	39.1	43.1	39.5	35.9	38	39.3	51	43.3	36.4	39.7	41.7	38.8	33.3	36.3	45.6	47.8	35.6	39.5	40.3	39.3	36.9	37.9	36.9	40.8	50.9	39.8	41.3	75.3
BTG4.22089.13	246.1	290.8	359.3	267	1788.3	252.5	262.5	231.8	398	208.3	424.4	294.9	335.1	228.8	414.8	238.3	287.1	309.7	267.5	264.9	291.4	306.9	552.5	325.3	249.1	292.1	394.6	643.3	286.2	505.8	337.4	293.7	245.3	240.2	267.7	263.9	410.6	353.3	329.7	449.7
BTK.19202.10	206.5	174.5	217.1	207.4	746.9	210.2	531.6	196.3	1104.5	341.5	715.7	209.9	395.7	296.6	954.1	254.9	250.1	232.6	208.2	200.5	172.6	288.4	101.1	158.3	201.9	188.8	709.5	165.5	210.4	126.5	239.8	235.1	229.2	209.2	244.3	266.5	754.9	407.3	232.4	125.7
BTK.3416.2	362.3	473	1415.4	391.3	5538.1	487.4	3424.2	260.7	6762.1	344.3	4659.1	361.9	2283.1	316.6	5742.5	728.8	1078.4	957.5	288.1	306.2	393	494.1	310	270.4	324.9	311.9	4653	857.9	825.9	394.9	1230.8	313.4	629.1	375	819.7	1238.7	5579.3	1020.2	1142.1	544.6
BTLA.16308.14	172.2	205.8	278.4	227.5	1844.2	164.1	221.8	148.2	343.1	181.7	340.7	220.7	289.6	181.5	359	194.5	208.6	245.7	193.1	226.1	202.8	263.8	304.6	214.4	167.4	199.8	303.6	388.7	189.3	404	240.3	208.9	169	151.2	190	161.1	360.6	268	269.5	307.5
BTN1A1.21674.132	64.2	59.6	64.1	47.7	206.3	62.4	63.1	64.7	55.7	44.1	100.1	64.6	63.2	43.5	71.2	59.2	65.3	48.7	73.4	65.9	78.5	56.5	75.8	62.1	67.2	64.4	60.2	68.1	78.7	71.3	70.2	48	70.5	68	67.6	64.3	72.7	48.6	67.1	78.2
BTN2A1.8869.5	302.5	366.6	500.4	343.9	753	299.6	270.6	289.1	212.3	315.7	271.2	296.4	289.9	311.3	269.6	275.9	285.4	281.8	306.8	293.7	345.1	291.6	375.6	304.2	287.9	297.5	293.8	315.2	310.9	255.2	303.6	296	288.7	309.8	306.2	297.2	223.7	248.5	316.6	316.2
BTN2A2.22586.24	223.3	353.3	419.3	219.4	112.2	217.8	108.9	202.5	80.5	105.3	181.8	133.8	227.9	72.4	74.6	117.6	273.9	185.1	215.5	95	699.1	118.5	947.6	267.6	155	184.1	350.5	467.3	387.1	278.8	333.2	82.4	251.5	264.4	227.3	280	108.2	61.7	328.5	569.3
BTN3A1.7081.2	129.8	92.2	69.5	139.5	149	91.5	131.3	121.9	142.4	420.2	88.2	195.7	153.3	377.6	94	151.3	131	136.4	258.4	129	103.8	265.1	73.7	121.6	125.1	132.6	88.6	62.6	92.4	98.3	76.5	405.5	128.8	130.7	98.4	80.4	94.1	176.8	155.5	60.1
BTN3A2.21433.3	2679.2	10362.9	9418.7	5557.5	1155.1	4346.4	828.8	3596.1	1879.9	1191.5	3279.9	3181.2	1974.8	455.9	2235.1	5167.1	3482.6	3740.1	272.5	860.8	5680.7	1348.1	12532.2	7777.3	3908.9	3595	5849.6	8768.6	5945.7	7665.5	4994.2	991.3	1476.8	2142.6	3255.9	6627.5	2574.2	943.8	4443.3	8698.4
BTN3A3.17692.2	278.4	412.4	758.3	351.9	1345.4	293.5	274.9	273.5	266.3	181.3	345.5	263.8	307.1	136.1	262.1	334.2	312	253.8	220.2	172	346.9	173.6	960.5	423.1	308.3	271.6	439.5	629.3	401.4	471	371.2	151.5	277.8	307.1	311.1	368.8	328.6	154	357.7	628.5
BTN3A3.22950.6	239.5	251.5	395	262.1	339.4	204.4	264.6	211.3	169.4	303	240.3	186.3	263.7	200.5	152.6	244.9	230.8	141.8	197.8	130.2	223.1	140.8	287.8	281.2	212.8	191.6	296.3	162.9	311.2	161.5	233.4	181.5	239.8	236.7	245.5	244.2	249.1	128.8	214.3	170.3
BTNL3.10848.137	179.8	165.7	162.3	162.2	462.3	171.6	160.1	171.9	132.4	157.9	150	163.1	156.6	142.7	169	173.8	170.7	155.6	171.3	131.5	175.1	151.7	150.5	159.8	170.9	161.1	157.6	143.2	177.8	140	160.3	139.2	179.9	184	167.8	165.1	137.6	120.7	163.5	146.3
BTNL8.9026.40	337.3	320.1	436.7	472.5	3383.5	320.3	458.2	322.9	717.3	456.1	427.8	445.3	470.4	415.9	421.8	398.6	363.3	389.3	333.5	392.2	328.9	425	283.5	344.2	344.7	322.2	425.2	327.2	351.7	328.7	387.3	374.4	341.3	336.7	346.7	322.1	411	365.9	411.1	302.5
BTNL9.7950.142	150.5	152.9	141.7	145.9	509.9	151.9	151.8	147.4	127.6	174.9	135.6	142.1	136.9	165.7	138.4	148.4	142.6	133.8	151.8	161.7	148.1	138.1	142.4	144	150.5	147.8	139.1	140.1	142.3	140.7	141.2	163	150.3	152.1	147.8	142.9	132.2	143	143.3	144.8
BUB1.12033.3	102.5	111.7	150.6	87.5	775.5	98.8	124.3	101	209.3	77.3	127.3	84.7	149	78.2	129.1	116.2	111.7	90.4	100.9	92.2	121	82.8	124.3	104.5	106.1	100	152.6	110.9	118.1	105.1	125	95.8	115.1	101.2	112	107	210.3	110.1	140.6	122.8
BUD31.20401.19	265.5	198.8	589.2	219.5	995.9	199.8	661.5	229.2	620.3	422.8	269.1	237.6	566.7	408.2	243.8	249.5	252.8	223.3	212.9	258.7	195.3	334.5	90.4	217.5	220	224.9	455.2	121.8	250.1	130.6	271.9	373	232.4	227.2	229.4	204.7	513.9	317.9	269.2	103.4
BZW2.23659.2	207	822.9	1821.2	403	9120.1	295.6	5282.9	336.5	2969.5	200.6	3325.2	793.7	6177.4	562.1	1683.8	1730.2	1997	1670.2	67.1	1490.3	135.1	667	141.6	416	257.9	622.1	803.2	542.1	341.7	485.9	2291.9	637.8	487.4	160.8	1526.1	1721.9	5273.3	1427.6	582.7	441.6
C10orf105.11220.53	213.4	186	179.4	180.8	1462.3	200.9	242	210.5	184.2	168.9	182.1	200	191.6	159.9	201.7	205.3	205.2	205.5	160.3	139.9	193.3	198.4	176.9	207.7	205.7	204.3	193.9	178	180.6	149.5	195.2	192.8	186.7	196.6	200.4	178.1	159.4	154.8	177	152.5
C11orf49.22367.17	142	240.5	230.3	167.3	1203	197.2	171.2	143.2	495.2	163.4	580.3	182.1	266.2	164.4	595.8	162	187	209.1	168.9	173.7	149.2	171	199.7	165.9	148.8	176.6	265.9	271	151.4	155.7	301.2	149.6	154.3	142.6	181.2	187.2	480.5	191	197.6	210.7
C11orf49.23767.1	2295.7	3371.4	1784.8	874.5	3632	3754.5	3885.5	2378.4	1507.9	164.4	2709.8	887.9	2307.2	284.4	2242.2	2160.2	2671.5	1534.2	1551.2	903.9	1762.5	644.1	2547.9	1803.1	2375.8	1729.5	3272.5	2052.1	2470.4	1540.2	2820.9	293	2362.5	2512.4	2799.4	2804.9	2813.1	705	1604.1	2280.6
C11orf68.8307.47	473	1094	2242.4	910.3	5204.6	689.6	4605.9	1278	8197.7	593.1	4127.4	1171.3	3660.4	694.4	995.8	790.6	4526.1	1124	359.4	677.8	463.2	792.4	834.7	1120.8	953.3	806.9	5532.8	1235.3	778.4	713	5328.8	807.7	790.4	387.8	1250.1	946	6231.2	1029.3	1457	1168.9
C11orf87.11116.16	148.3	212.8	287.7	281	542.5	144.1	293.8	153.5	456.1	330.2	296.2	300.3	363.4	235.9	184.6	208.5	216.1	241.2	108.2	209.8	184.6	323.7	289	232.7	145.6	196.3	319.4	232.1	188.1	260.9	252.6	367.2	143	141.9	170.8	187.9	402	255.4	260.9	279.2
C12orf65.24252.85	317.5	296.9	359.7	609.5	1638.1	322.8	312.2	343.1	414.4	668.2	309.2	561.5	517.1	605.8	423.3	396.2	314.5	485.4	494	482.3	295.5	516.9	236.3	334.4	315.2	317.5	348.5	276.6	307.4	315	286.1	424.8	295	311.8	311.4	312.4	359.2	423.5	372.2	263
C12orf76.23228.2	216.2	487.5	203	163.6	970	175.5	194.1	179.8	219.3	241.1	272.1	215.5	213.3	238.4	196.6	188.9	209	194.4	199.4	183.2	189.6	228.9	189.7	200.2	191.9	205.4	216.2	186.9	186.7	166	195.6	268	190.8	182.2	184.7	176.1	255.6	207.6	206.8	176.4
C14orf93.6439.59	1018.4	4488.6	2562.3	3354	6027.1	2003.6	1923	1003	9103.4	1169	8741.7	3814.2	5376.4	1828.3	8236.4	3784.1	3170.8	5477.7	928	2738.2	1558	3695	11897.5	5451.3	2188.4	5087.9	5291.3	8697.4	1984.9	9688.9	4852.3	2675.7	2128.2	2948.3	3102.7	4218.4	11383.8	3818.4	2729.2	10923.8
C15orf40.24247.13	143.5	151.2	408.4	177.7	5398.6	139	216.5	145.8	2356.3	134.5	428.2	268.1	499.6	168	310.6	193.9	230.4	195.7	138.4	211.4	140.8	235.8	187.3	176.7	135.4	157	1043.2	284.5	139.8	207.5	334	208.1	142.5	130.7	146.1	123.7	971.2	329.2	365.1	227.4
C16orf54.12394.53	107.9	106.3	104	93.2	308.5	109.7	113.6	101.8	94.4	86.4	99.6	98.4	96.5	86	102.4	106.3	109.8	95.1	104	89.1	111.5	83.5	112.8	106.8	110.3	108.4	100.6	111.1	107.4	105	105.4	80.5	115.8	111.1	112.7	108.6	98.9	86.1	105.6	177.9
C16orf71.23607.1	52.6	53	57.8	46.6	1752.2	46.3	112.7	43.6	117.7	32.7	80.9	48.9	79.8	39.1	48.9	44.9	63.3	46	33.2	38	52.2	47.4	68.2	54.1	52	52.5	86.8	67.4	48.7	60.1	64.2	59	48.8	43.3	52.2	41.9	116.6	58.3	54.4	65.6
C16orf72.23379.60	81.9	86.9	114.1	85.2	458.5	76.4	89.9	71.8	140.3	48.7	122	73	164.9	52.4	414.8	107.7	82.6	80.4	68.9	86.9	78.5	60.4	82.1	78.9	81.6	76.4	102.2	85.8	82.1	80.4	97.3	50.5	81.7	75.9	84.2	90.5	178.3	81.3	94.2	103.3
C17orf67.9070.1	92.5	99.4	103.6	100.7	619	87.1	129.7	87.6	133.4	96.7	125.9	100.5	127.8	98.4	113.3	94.5	98.2	84	85.4	93.4	99.4	96.1	105.3	93.9	89.9	94.6	118	103.6	100.7	107.6	106.4	97.6	96.4	93.8	97.4	92.9	133.8	91.1	121.4	116.6
C17orf78.6571.75	200.6	201.7	322.3	318.1	2008.8	207.7	273.4	214	436.6	414.1	304.8	297.6	326.3	368.3	325.5	259.2	256.5	292.4	381	302.1	211.2	336	189.2	230.2	219.1	231.6	349.3	315	229.9	281.1	264.1	291	229.7	225.3	227	237.6	621	310.2	274.6	202.8
C17orf78.8545.14	198.4	192.4	208.9	202.7	659.9	206.2	178.9	202	162.9	156	183.1	180.5	187.4	150.7	190.2	188.6	190.4	167.4	178.6	159.7	193.3	152.2	200	178	193.2	181.8	193.6	176.4	200.5	168.3	189	146	192.8	200.3	193.6	199.6	180.6	146.8	191.5	185.5
C18orf32.8236.8	137.3	169.9	194.2	165.4	595.9	155.5	150.6	153.2	142	231.1	209.8	185.9	150	221.3	158.8	145.4	138.4	152.1	152.7	176.8	144.4	179	147.6	152.4	140.6	158.1	149	153.2	141.7	148.2	139.7	203.3	143.8	141.1	136.3	142.3	144.4	154.7	145.4	147.9
C19orf18.9445.44	123	125.7	131.4	133.3	444.9	124.7	131.9	122	127.7	114.5	128.1	123.1	127.3	107	118.2	125.9	125.8	119.1	138.8	115.2	129.4	99.1	126.3	119.3	127.8	122.5	132.5	112.6	124.1	114.8	126.1	97.9	125.6	125.3	132.1	127.4	167.3	107.9	128.1	127.6
C19orf53.23619.235	127.7	107.6	111	75.5	737.1	124.6	140.8	115.4	98.7	93.8	136.7	99	157.5	83	100.9	112.5	137.8	101.5	105.9	68.7	117.4	79.5	94.8	107.1	116.5	105.6	100.7	119.8	118.5	75.8	138.3	83.8	119.1	116.3	115.8	113.7	302.9	61.6	97.5	84.9
C19orf54.24450.96	265.1	288.2	306.2	301.9	1193.1	272	267.9	269.8	289.5	307.3	322.4	292	336.9	312.6	281.5	263.8	280	313.3	259.9	299.1	261.4	327.6	326.1	289.5	267.3	295	332.4	365.7	281.6	294.4	320.5	354	273.3	263.1	289.8	285.9	340.9	286.9	295.5	321.5
C1D.7821.6	250.7	246	243.5	219.7	842.7	237.3	252.9	234.9	229.2	272.9	239.1	225.9	238.9	267.5	243.3	232.1	238.1	231.9	247.4	220.4	235.8	231.7	255.7	245.4	241.4	250.5	247	249.8	226.4	229	245.8	266.5	234	241.6	240.9	239.6	242.1	221.6	224.4	232.7
C1GALT1.C1GALT1C1.21734.36	634.8	971	1870	507.6	302.2	537.9	325.8	539.3	192.3	176.3	920	214.6	533.2	154.8	114.9	226	403.3	285.2	176.9	198.8	1869.9	168.2	1927.4	470.1	425.1	622.8	1582	812.4	1346.2	623.8	1557.7	148.6	539.5	424.7	472.9	699.3	476.5	93.9	2358.7	1332.5
C1GALT1C1.5735.54	1374.2	3245.3	3448.9	1344.2	756	1810.5	586	1630.1	603.3	410	2762.6	1770	1882.2	376.9	699.3	939.4	2945.7	1240.1	239.9	772.9	4745.5	889	5799.5	1998.3	1368.3	1955.4	3855.1	2776.1	2779.8	2146.8	4273.4	688.6	1273.2	1065.8	1348.2	2263.6	1566.4	428	5041.3	4049.5
C1orf115.8366.19	268.4	261.5	274.2	258.9	1067.2	264.5	270.5	261.2	255.4	308.5	261.4	242.8	259	291.6	247.8	249.3	264.1	250.8	298.6	244.3	249.9	267.8	261.7	258.9	254.7	268.1	268.2	251.3	257.7	225.5	269.1	304	262.9	256.5	265.4	252.7	254.4	230.4	262.7	243.9
C1orf162.6896.3	271.6	246.5	273	196	1137.2	274.1	300.6	265.1	384.2	181.9	351.6	225.3	272.9	157.2	371.8	253.2	276.2	206.1	197.2	137.4	260.7	182.1	252.5	246.1	266.9	241.8	292.1	271.1	266.4	210.2	279.8	177.9	265.1	281.7	264.7	252.5	251.3	129.8	236.3	239
C1orf185.10667.78	79.1	74.9	68.8	56.2	191.6	79.6	75.1	73.2	54.3	49.7	67.3	59.7	66.6	48.6	62.1	72.8	75.8	56.6	63.7	54.9	80.6	51.1	71.7	72.8	80.3	74.5	68.4	68.7	76.9	60.1	79.7	53.7	83.9	75.9	80.7	81.9	63.1	48.9	65.1	70
C1orf198.8035.6	249.4	220.5	264.6	206.6	1484.4	207.4	267.9	212.3	695	217.1	469.3	225	501	211.7	241.2	224.3	661.5	219.1	210.9	185.8	206.7	218.1	235.6	236.1	217.9	235.3	514.4	279.5	218.1	224	401.3	209.5	226.2	209.7	234.5	207.5	637.8	182.2	225.1	502.2
C1orf210.8088.56	67.7	82.7	73.3	62.8	356	76.7	71	69.4	84.9	63.3	73.3	64.7	105.9	62.8	69.2	75	71.1	75.1	69.3	74.5	69.6	64	135.8	76.3	68.7	70.2	74.9	93.4	70.7	111.8	71.3	62.7	69.3	67.3	69.4	74.8	90.2	56.6	72.5	109.7
C1orf226.7989.5	13286.4	8362.9	7679.4	8573.8	5414.9	20124.8	10461.9	47021.3	14484.4	1150.2	12032.3	11787.5	14223	1628.6	12798.5	30134	19553.3	4543.5	5114.6	1834.5	8516.3	3528.1	1088.1	17079.2	17585.2	8925.6	16777.9	11435.8	419.9	10187.7	13980.4	4082.8	20378.3	6682.6	12318.9	7455.4	7993.9	2462.4	9393	10465.4
C1orf43.6937.251	84.8	87.5	83.7	87.5	277.6	90.8	79.7	87.1	68.7	70.8	80.8	70.2	79	68.6	78.9	77.1	73.8	62.9	116.2	77.3	78.8	51.5	83.1	72	75.8	70.1	80.1	80.6	92.4	75.2	81.5	50.9	82.1	87.3	86.6	101.2	86.3	65.6	83.7	92.1
C1orf50.23261.27	93.5	76.5	50	52.6	55	86.4	82	88.1	58.2	70.3	64	54.6	70.5	61.6	55.8	85.7	87.5	45.5	126.5	67.1	84.5	51.7	52.6	68.2	93.9	78.1	64.3	47.2	79	73.6	66.6	74.6	99.8	96.4	103.4	77.9	66.3	56.8	63.4	57.9
C1QA.C1QB.C1QC.2753.2	90223.6	143715	134277	157936	128737	100485	102171	143210	129383	127819	121594	130976	51762.2	125478	126447	107760	94004.2	137847	32447.5	134011	98966.4	119102	119784	130206	91354	126362	110456	126498	130346	133750	114370	125767	109802	117048	104986	119251	125206	130675	115782	130015
C1QBP.4967.1	702	754.3	1021.1	650	8281.1	575.9	813.3	462.9	2746.1	320.1	1640.4	911.8	2565.3	430.4	1488.3	854.7	822	814.5	432.3	840	746	849.2	2140.7	918.5	514.6	707.8	1581.6	2083.5	854	2329.2	1151.2	576.1	587.6	447.3	763.1	641.1	2052.1	952.4	1231.4	1575.5
C1QC.14100.63	184.1	288.4	212.1	441.1	466.3	274.7	168.1	380.6	156.3	197	180.3	600.2	188.5	148.9	164.8	278.7	198.9	460.4	192.8	477	206.9	231.5	403.3	1216.8	288.2	760.5	198.1	595.5	209.4	1111.2	211.7	303.6	203.6	216.6	192.6	291.1	208.7	171.3	193.9	767.4
C1QL1.6404.20	442.8	637.3	1118.5	742.5	119.9	246.1	265.9	1160.2	148.3	381	740.1	377.3	645.4	114.4	381	806.5	694.4	297.2	108	116.8	874.2	275.6	2962.2	818.2	1348	599.9	656.3	1034.5	742	531.3	753.9	409.2	306.6	281.9	448.6	607.1	1389.9	125.9	655.5	632.7
C1QL2.15670.15	57.7	65.9	53.7	42.4	63	67.9	57.8	55.3	59.3	54.3	70.1	45.8	61.1	47.4	51.9	58.9	57	44.9	98.4	48.2	64.6	44.3	76.6	48	53.1	53.4	77.6	70.6	55.4	86.5	62.4	41.1	57.1	57.1	58.4	52.4	91.5	44.5	77.1	67.3
C1QL2.6423.66	251.8	998.6	1076.8	463.9	88.5	321.3	89.6	237.9	164.8	153.4	512.1	236.5	280.1	129.8	192.8	106.3	310.4	658.7	44.1	980	1100.4	186.8	1286.1	451.9	122.7	505.4	1477.1	1048.3	847.3	3112.2	1159	141.4	141.6	103.7	215.7	710.6	431.6	81.3	1545.1	1665.8
C1QL3.21707.15	3364.5	3431	13726.1	3967.7	845.8	713.3	2284.2	1843	1300	544.9	3917.4	2345	3430.2	249.7	293.4	1209.2	3166.3	575	218.2	274	12036.7	1654.1	11758.7	4702	1475.9	2871	9566.7	3836.1	7054.9	1137.8	9722.9	744.9	1538.1	883.6	2743.4	3936.7	3319.9	282.8	10704.8	5930.1
C1QL4.7132.55	196.9	201.2	212.7	212.5	1051.5	188.1	214.8	193.5	237.1	313.3	215.2	253	237.9	287.2	220.4	226.7	232.9	233.4	219.9	212.9	209.3	278.7	237.7	230.9	200.2	226.4	221.2	220.2	197.7	198.2	234.8	293.3	200.1	191.8	193.9	192.1	201.4	216.4	217.1	200.9
C1QTNF1.6304.8	3236.3	13807.6	5238.8	6849.4	2447.3	7961.5	1980.5	8093.3	2601.8	1483.2	2877.2	6303.4	2309.9	1873.3	2313.1	2577.7	1768.4	9565.1	1696.4	3475.7	2437.5	3521.2	9947.1	11417.3	2280.8	4804.2	3923.8	11000.6	2851.8	12811.4	2225	3051.1	2848.6	7000.1	2149	9089.4	7124.4	3749.2	2810.4	15985.5
C1QTNF3.7251.64	229.8	314.2	114.5	445.4	235.6	214.8	202.5	232.4	288.2	529.8	289.8	559.1	320.5	664	270.9	410.6	292.3	375.4	213	480.5	278.8	566.3	813.7	328.4	236	407.9	275.7	516.7	181.5	579.5	281.7	566.5	235.8	212.1	210.9	239.7	227.9	530.8	321.9	372.1
C1QTNF4.21567.214	330	300.4	372.2	187.1	181.1	331.5	229.5	204.3	138.7	272.7	381.2	205.8	316	197.4	135.7	228.6	400.1	125.4	260.9	123.7	617.8	169.7	314.4	223.2	218.3	194.9	504.2	184.4	400.7	118.7	578.4	177.7	309.5	242.7	318	253.3	252.2	117.9	779.4	260.9
C1QTNF4.23200.25	8060.2	8961	18112.8	4183.5	3040.2	2924.3	2593.7	2512.4	1294.6	191	11013.8	3773.9	8179.2	161.6	702.2	1762.8	11720	1676.4	1655.4	201.4	28065.7	2076.3	16726.4	12288.7	3849.8	7759.2	19648.4	6314.1	21149.8	1013.5	26624.6	432.9	7291.9	3238.3	9638.5	9813	8287.1	269.9	25834.7	9935
C1QTNF4.25964.12	3099.7	3364.7	6765.2	1492.9	1598	2443.2	1376.4	957.4	701.3	217.5	4611.2	1573.8	3422.1	170.6	426.1	1266.1	5862	574	696.6	165.7	11781	923	7236.5	3668.5	1424.5	2100.4	9050.5	2792.2	6917.7	628	11373.8	262.8	3111.6	1249.7	3522.9	2902.9	3384.7	276	12030	3892.4
C1QTNF5.7810.20	20871.2	34261.8	14210.5	9432.9	5398.6	29709.4	11397.5	22076	3215.7	1891.6	10761.3	9324.1	9330.3	1433.7	6479.2	12906.7	18250.3	13803.5	1667.3	4694.1	27588.5	6840.6	36052.1	15770.6	33733.8	12156.8	11925.5	22465.7	18120.2	23317.2	22645.6	4241.4	20642.1	22611	18918.4	29142.5	11203.3	1890	14268.7	28728.4
C1QTNF9.16605.2	194.8	175.4	171.3	213.5	525.1	198	189.2	192.8	175.6	253.2	170.8	216.8	175.7	244.9	340	205.6	182.6	206	211.4	226.1	184.3	220.2	179.4	203.4	189.1	213.4	187	186.8	180.6	183.3	182.6	245.3	193.8	192	179.7	177.8	160	193.3	182.1	177.9
C1QTNF9.6019.12	355.8	388	470	695.3	4461.2	346.4	471.8	363.3	703.8	798	603.8	639.4	771.6	837.1	521.9	447.2	398.5	615.7	511.2	665.1	343.1	729.3	305.2	421.8	345.8	408.9	579.9	402.5	401.3	434.6	405	741.4	333.1	343.8	371.4	363.7	768.6	653.6	491.2	348.8
C1R.3285.23	933.3	2607	2648.9	1215.1	1114.8	1705.9	1043	1185.5	1238	146.2	4249.1	2820.9	1170	952.5	4563	1048.7	1093.9	1111.1	34.4	2769.3	1229	807.7	6078.5	5893.7	570.9	2082.3	2271.7	6279.4	1338.8	7919.5	1560.5	219.3	959.2	830.5	597.2	2167.4	4288.6	817.6	1389.8	7605
C1RL.9348.1	724	8832.6	2703.5	6479.6	1799.4	6438.5	1425.8	1812	3755	906	5281.7	3383.9	1782.1	1535	4987.5	2538	1422.7	6252.7	2991.2	3452.1	1523.6	3177.9	13388.1	5409.7	2314.4	5703.1	1965.4	14656.9	1453.6	14573	2175.7	1720	1477.6	2287.3	2141.8	5878.9	5300.2	2649.8	837.2	17632.9
C1S.20203.45	116204	188003	212322	217789	218492	134738	108813	70984.6	156872	133324	151705	149342	121155	158298	160884	66534.1	90772.3	156994	9285.6	162872	123444	172136	178628	165316	42543.4	124391	140996	180915	111370	193594	125596	122541	90758.1	74268.5	76700.2	121820	170899	164165	131817	167187
C1S.8840.61	102945	158895	169700	188973	175403	116046	98258.2	64184.5	138227	111766	125309	127035	107713	133010	132321	64353.4	82079.2	127345	23148.1	136692	104916	126305	129678	127202	41184.9	100742	116472	134713	96342.4	156910	104474	102345	82113.9	64851.9	69466.9	98594.6	137469	142706	111777	146185
C20orf173.7046.6	126.4	127.7	126.4	126.1	738.8	122.9	137.5	129.1	144.4	152.5	154.2	131.1	151.8	141	138.7	123.3	130.7	137.9	170	126.3	132.3	142.4	155.5	132.3	120.2	131.8	158.7	165.3	132	147.3	143.6	149.7	126.1	125.2	130.6	132.8	175.3	121	136.7	148.7
C20orf202.24290.5	319.5	295.7	354.7	312.6	1234.6	299.8	298.4	318.2	264.7	288.4	307.8	304.2	325.8	304.4	271	313.9	316.4	267.9	289.5	271.3	342.4	283	301.2	288	315	309.1	315.6	266	316.9	254.8	317.1	326.3	291	301.8	291.4	294.1	293.6	272.8	321.7	269
C22orf15.7073.69	109.6	104.8	96.4	84.4	269.5	107.4	104.8	105.6	85.8	103.6	102.9	95.7	95.1	96.2	93.4	101.3	102	93.6	92.4	76.5	102.3	90.2	105	102.7	104.4	104.3	100	100.8	100.6	88.6	102.4	98.4	113	110.2	96.5	102.7	78.3	69.2	87.4	96
C22orf23.23273.42	27.3	17.8	14.1	12.7	57	19.9	28.5	21.2	21.9	27.3	21.6	19.5	25.2	28.5	18	24.1	30.1	18.9	42.5	18.8	27.2	21.1	25.7	24.3	30	26.9	20.1	16.5	22.8	21.2	22	38.1	30.9	25.5	26.6	21.8	21.7	21.8	19.2	19.2
C2CD2L.23704.11	167.8	148.7	145.5	86.8	4847.3	140.7	609.9	149.6	494.5	82.1	229.8	113.6	255.4	107.6	171.8	134.8	239.5	111.4	130.3	90.4	157.1	118.6	168.5	136.6	161.6	146.3	150.2	182.9	148.7	135.1	219	135.4	165.2	156.6	151.7	125.2	240.4	114.8	142.8	163.8
C2orf66.5677.15	168.1	174.6	151.9	135.9	443.9	172	150.8	165.6	143.6	128.3	166.2	151.4	159.3	119.1	172.9	173.1	160.5	137.8	132.2	120.3	169.6	122.7	162.4	155.2	166.9	154.9	154.8	154.8	163.5	152.1	155	109.9	159.4	176.7	163.7	171.2	145.2	118.1	142.6	145.6
C2orf68.23276.14	28.1	42.1	76.1	36.3	898.1	33.5	40.5	27.9	95.7	23.6	58.3	35.1	70.5	29.2	41.8	30.7	41.5	49.4	54.5	51.2	41.7	33.8	38.6	36.1	30.1	36.2	71.8	57.2	46.7	52.6	67.5	33.8	37.3	28.7	34.5	39.1	225.5	48.7	69.5	60.7
C2orf73.22094.15	46	478.3	98.9	119.3	553.8	128.1	57.5	52.8	104.8	40.3	102.9	127.4	80.8	50.1	81	48.5	56.3	92.6	59.7	84.3	52	69.8	188.2	103.3	51	69.2	204.8	1260.1	70.8	756	122.2	49.9	49.3	44.2	49.1	94.3	149.2	82.8	93.2	832.6
C3.2683.1	96969	124261	116947	121623	103890	80036.2	94365.7	91188.7	125367	102848	112302	107270	110011	106916	133297	115321	98835.4	105408	82256	100095	112626	106488	98637.7	88647.1	94740.5	98591.9	96921.5	97802.9	101093	95295.9	93782.9	87065.3	106550	97932.9	110906	122111	101956	114352	106219	86601.1
C3.4480.59	38.9	85.8	102	80.1	24.1	43.6	34.2	37	27.4	24.8	69.7	100.5	42.9	33.3	1513.8	166.9	57.9	65.9	41.1	263.5	481.6	260.1	64.6	77.6	109	221.6	42	71.1	110.1	78.5	48.5	25.2	67.2	77.1	70.6	151.2	59.9	51.8	33.9	32.7
C3.4900.8	5018.8	115968	101636	171710	140561	10998.2	12775.2	6173.9	220884	190929	161175	149862	73348.7	201308	199534	98779.4	6478.4	178541	4257.2	185634	73640.7	220397	148288	58621.1	12060.3	124264	43182.4	210217	35551.9	196132	29363.6	111336	25908.1	14641.3	54967.3	101024	167609	211485	27085	143008
C3.5803.24	5914.7	82039.1	45521	25368.7	24286.5	57970.9	17984.8	28274.1	32926.5	3295.3	43029.1	32446	36184.3	4520.6	46207.7	85345.6	19224.1	35304.6	24323.5	8200	37683.6	15904.1	39299.2	70380.9	87355.5	99701.4	26389.3	36865.2	38938.1	30010.2	39059.3	11501.4	53267.9	81321	64927.3	91247	44091.1	8506	11254.8	38188.4
C3orf18.6994.19	291.9	314.9	354	429.5	2919.3	304.1	352.4	299.5	434.7	506.6	409.3	377.5	452.7	521.3	358.1	333	317.4	374.9	327.4	494.6	286.4	455.2	322.2	314.2	290	326.4	417	331.2	345.2	402.1	320.5	486.6	312.9	296.2	304.3	319.9	587.2	482.8	382.7	348.3
C4A.C4B.2182.54	47501.3	127536	123664	130053	57046.9	50196.6	18585.6	36433.5	90341.3	77920.8	119803	117222	85710.6	85832	87429.3	51356.1	43228.7	90091.2	1320.6	67345.3	73793.1	93041.8	95533.9	78519.2	64487.7	96709.9	94024.1	94042.5	111541	96030	44361.6	41086.6	47243.5	49942.2	24985.6	50575.3	90118.2	91654.7	73854.2	51826.7
C4BPB.7155.46	188.5	150.9	94.1	131.8	178	178.4	173.9	172.1	160.8	245.9	141.3	157.7	177.2	223.1	148.3	176.9	176.9	120.4	202.4	122.8	156.6	182.9	91.2	129.4	180.1	147.2	121.2	94.8	138.9	111.2	116.7	242.4	170.8	177.2	172.8	125.3	125.5	141.5	131	108.5
C4orf36.22099.1	201.2	202.7	200.9	191.6	555.8	206	193.1	194	173.2	193.7	164.4	173.3	162.2	166.2	180.4	191.2	185.6	161.7	231.2	174.7	192.9	155.9	223.3	177.8	187.4	175	179.8	165.6	200.6	171.9	184.5	146.7	189.8	195.9	186	203	166.8	152.3	189.3	183.4
C5.2381.52	29122.8	114376	45782.6	39739.7	43360	96718.5	70161	41751.3	40472.3	3014.5	53683.9	34354.7	45805.1	4022.1	56193.6	77914.3	65556.4	47459.9	153.8	7868.5	25149.3	17705.6	55371.8	75482.1	63064.5	95420.4	41442.1	48342.5	36843.1	41666.5	61375.8	11861.7	66401.2	85608.1	74094.5	85480.8	53300.7	9669	14572.2	50555.9
C5.C6.4482.66	2625.5	21623.6	8446.6	17038.2	10402	13081.1	9371.4	3761.1	17224.2	1801.9	20639.2	10404.6	9074.3	2790	21152.6	14481.1	6985.6	14856.1	92.2	4888.4	2715.2	7919	27472.9	15093.7	7507.2	18210.5	7938.7	25105.2	4386.3	20524	8660.4	4418.3	8371.1	12581.7	11173	15736.6	18347.4	5032.4	1518.9	24551.2
C5orf38.6378.2	147.2	477.5	759.2	349.5	231.6	112.4	88.1	96.4	196	148.1	347.3	162.4	419.8	153	111.2	92	231	190.5	222.6	206.7	230.5	186.4	2573.2	346.4	99.4	144.6	396.1	520.3	373.8	1062.5	541.4	170.2	158.3	155	192.1	304.4	569.5	152.8	1064	998
C5orf46.9100.32	190.9	378.4	271.1	351.1	2114	234.1	341.9	216.9	532.6	300.9	436.5	386.6	364.7	306.6	356.2	241	247.8	360.7	278.8	278.6	198.9	335.7	326.4	254.5	192.6	226.9	340.7	514.3	212.5	448.3	275.5	317.8	202.1	189.6	198.6	221.5	464.4	341	259.7	397.8
C5orf63.13378.80	124	134.4	137.8	170.7	717.5	113.2	134.1	125.8	152.2	191	149.5	160.8	150.6	200.2	154.7	132.9	134.6	166.1	146.8	183.9	127.5	186	152.2	149.1	128.3	158.1	162.8	174.8	120.4	190	143.3	210.7	131	124.2	124.1	119.6	174.4	186.9	142.8	159
C6.4127.75	67640.3	177846	154534	187047	200240	160092	148255	100744	180460	169092	158392	160455	155462	184026	176577	165950	147962	184339	17425.6	146994	57976.1	187278	164747	178880	144483	189791	165529	174564	90704.4	168156	171460	176901	113343	128670	161760	150552	158774	159466	79519.8	148644
C6orf89.10885.36	315.4	218.8	219.2	236.7	360.6	222.9	367.4	342.5	433	285.4	391.2	232.5	456.3	246.2	448.1	268.3	361	205.5	5675.7	213.3	243.9	233.3	161.2	218.9	254.9	245.9	407.2	200.3	200.6	229.4	334.1	276.1	332.6	207.8	317.6	200.7	321.1	195.9	345.2	216.9
C7.13731.14	63650.4	141025	135615	170955	139138	105291	84834.7	81864	145128	125026	132484	127344	114873	133110	128439	93575.7	80573.9	129500	23279	127975	103028	119776	149129	123851	62415.2	112360	114721	150473	110724	143625	104894	115075	92061.2	95980	105699	122228	133755	139419	117262	142746
C7.2888.49	5962.5	39942	26310.8	18969.5	6361	20234.7	7284.2	10630.4	15356.7	1570.6	20816.6	15952.5	10935.3	2165.6	17148.2	9995.7	6735.7	14243.6	984	4705.9	14355.2	7414.5	26561.2	30893	5356.5	22577.3	11205.3	22901	17789.8	20194.5	13091.7	4033.3	10772.4	15104.5	12508.2	29962.7	19363.2	4919.2	10904.4	30324.6
C7orf69.9544.24	114.4	124.6	181.5	117.3	1348.2	103.2	130.6	107	234.9	98.1	157.2	113.1	312	96.5	120.9	112.7	126.2	151	101.7	109.1	109.7	121.6	105.8	110.8	105.9	106.6	177.8	124.5	128.7	105.9	121.9	96.6	113	101.7	112.1	126.3	253.8	99.9	150.6	115.3
C8A.C8B.C8G.2429.27	230.5	307.2	298.3	447.5	2189.4	217.5	304.4	240	524.1	478.3	457.1	479.9	356.3	478	563.8	316.9	275.6	508.6	430.3	449.3	232.7	635.2	312.3	316.2	250.2	335.2	435.4	366.8	271.9	526.2	330	450.5	249.2	240.2	250	241.8	583.9	467.4	334	344.7
C8G.14708.59	2068.4	18973.9	6156.9	10975.8	9869.6	11276.6	5552.9	4129.1	11611.9	1754.1	10157.9	6439.2	6434	2459.7	12631.1	7658.6	3576.5	8540.6	870.9	4919.8	2714.4	5393.8	19451	11807	3273.7	8051.5	6186.3	16547.9	3114.2	19256.5	6917.6	3212.6	3556.1	4331.6	4243.3	8909.9	13796.1	4921.3	4555.5	24296.9
CA1.4969.2	23371.1	17969.9	21463.4	21454.2	20559.8	14268.3	43225.7	81093.7	22789.6	2099.6	29419.5	19129.2	30261.1	2838.5	31475.9	29342.8	42748.4	6848.9	33020.3	3652.6	14060.7	7083.4	12401.9	26887.9	22290.3	25010.7	30816.6	18755.1	1568.9	19812.7	31937	5923.8	59231.5	10754.7	26377.2	7268.7	28801.3	5408.5	27109	24533.1
CA10.13666.222	724.5	378.5	1078.2	214.8	333	191.6	338.2	484.5	451.1	366.6	1119.6	662	962.3	161.2	212.9	1613.3	1101.8	137	247.5	134.2	1912.2	421.9	1319.7	382.9	502.2	598.2	1285.4	531.4	1162.7	194.1	1887.6	353.2	643.4	228.9	541.1	378	496.6	194.2	2211.1	640.5
CA10.3289.19	452.2	417	1032.8	310.3	272.1	166.6	240.3	246	222.4	326	597.6	376.6	559.6	226.6	146.1	333.6	819.6	171.7	198.9	162.8	1792.5	418	1535.6	390.1	216.2	469	1228.2	499.5	890.4	169.9	1430	234	427.3	220.6	395.4	372.4	343.7	151.5	1474.1	642.8
CA12.19347.37	218.9	218.8	158.4	128	2493.2	268.7	163.5	182.1	94.6	107	154.5	135.8	150.7	94.2	148.1	176.6	164.6	149.7	135.6	123.8	181.2	96.1	252.4	159.7	177.5	149.6	141.6	223.3	177.6	190.7	174.7	88.7	178.5	203	206.5	235	122.1	94	149.3	299.1
CA13.3420.21	758.5	476.6	567.4	832.2	2065.6	455.3	1512.4	543.2	1291.3	759.6	1427.8	999.6	1785.8	924.8	1178.5	1553.6	782.5	500	674.8	391.3	356.3	624.8	177.2	789.3	642.1	725	710.6	264.4	525.8	302.9	606.6	522.2	721.1	413.2	1107.2	465.7	1094.9	635.3	366.6	293.2
CA2.4970.55	125.8	119.8	113.3	100.7	327.3	125.2	124.7	129.1	102	93.8	111.1	102.5	105.9	84.3	118.9	124	122.8	101.5	122.3	88.8	125.5	88	119.8	113.8	129.5	119.8	115.2	107.9	122.2	102.5	122.2	81.6	127.8	128.1	120.9	127.3	95.8	74.3	114.4	115.2
CA3.3799.11	7408.7	946.2	2643.4	9403	3487.2	734.8	5688	5937.4	9578.1	2026.4	17405.2	26213.4	12307	3281.3	12621.3	1906.1	4556.5	943.9	313.3	2075.4	1099.3	2285.1	1832.6	10647.6	40822.2	14611.1	13981.2	7919.3	1510.4	9319.5	5839.8	6310.9	5062.4	899.6	3090.4	866.5	7170.8	3524.9	5202.6	10703.9
CA4.14069.61	151	183.6	154.4	184	578.2	169.1	163.7	156.8	184.3	214.7	185.6	184	200.8	250.5	204.4	167.3	157.4	178.5	257	227.9	149.8	176.9	209.8	164.1	155.4	168.3	162.5	262.4	150.7	265.6	156.4	195.3	158.9	161.7	160.8	164.9	191.4	201.8	169	249.9
CA4.3177.49	447.8	292.6	730.7	372.2	526.7	177	266.8	209.3	371.2	473.9	530.8	499.8	606.4	414.1	217.8	342.4	511.6	272.7	300.5	309.7	1406.9	444.3	700.3	362.5	224.3	396.9	816	249.8	747	221.4	959.1	426.3	394.3	236.9	393.7	302.3	486	298	1167	280
CA5A.8791.151	159.7	186.5	199.7	196.7	952.5	163.7	182.6	154.5	254.8	164.3	252.6	208.3	209.3	163.8	226.2	167.4	193.3	203.5	192.2	183.6	175.3	199.4	278.1	200.7	167.3	189.7	221.1	286.1	165.4	296.1	219.5	171.6	162	156.1	170.4	161.2	210.1	173	192.9	263.6
CA5B.17673.34	144.2	206.2	270.1	139.9	5914.3	115.8	991.1	129.9	365.6	126.6	325.3	329.2	892.6	188.8	239.3	542.2	211.1	159.3	102.1	156.6	143	214.2	122.6	185.3	163.6	178.5	625.5	199.7	453.6	144.2	793.9	247.3	200.5	106.9	153.1	118.7	330.5	315.5	450.4	153.2
CA6.13747.9	197	278	276.3	405.6	1051.6	219.3	197.8	185.1	300.6	226.6	1187	458.5	543.6	871.4	1391.7	284	214.8	444.7	176.8	787.8	188.1	559.7	4142.3	355.4	225.2	340	507.4	5420.9	213	4645.2	268.1	248.1	232.4	246.3	203.8	198.8	463.5	444.4	210.1	3211
CA6.3352.80	67.4	251.5	100.3	368.2	171	99.6	86.9	51.9	392	67.5	1138.9	373.9	819.9	1113	1386	331.1	110	318.6	44.2	1032.9	97.9	529.2	2653.6	229.6	167.3	325.7	320	2726.1	126.5	5308.8	186	51.5	206.6	293.9	114.4	93	520.4	369.3	71.9	3258.8
CA7.3356.50	110.7	110.7	117.5	104	322.2	114	125.4	118.8	121.4	100.4	118.4	117.5	123.7	84	116.8	119.9	113.2	113	110.9	92.1	108.3	104.5	105.6	114.3	114.1	113.6	125.2	105.8	106	106.7	142.1	87.1	108.8	112.3	111.9	111.8	95.9	75	103.1	99.1
CA8.11390.24	124.9	104.7	201.9	95.6	710.2	113.7	262.8	114.9	205.4	80.7	269.7	102.5	398	70.5	106.3	117.9	164.4	93.3	111.3	78.9	128.4	84.4	106.6	105.5	121.3	109.7	259.3	92	120	86.8	330	78.4	170.3	116.3	183.4	111.6	201.6	67.5	143.3	94.8
CA9.3798.71	201.3	194.9	200.8	287	656.1	206.5	199.1	211.4	194.2	304.3	181	264	224.6	248	213.8	230.1	193.7	233.8	237.1	237.9	192	233	157.5	191.5	199.6	186	183.9	177.8	205.7	202.1	179.5	187	193.5	204.9	186.9	221.5	174.4	199.6	198.7	185.8
CAB39.17757.86	4920.8	9161.3	10227.1	12666.3	26451.2	8737.4	24820.5	13261.2	23417.7	2770.7	16910	16467.7	21263	3820.8	10602.6	18955	26633.2	11923.5	159	5184.6	4600.4	9384.1	4594.4	16978.1	9108.9	17271.1	19220.2	11411.9	9001	8886.7	21976.4	9153.5	7485	4619.3	10510.3	12269	22346.5	6340.1	9122	11699.8
CAB39L.21154.8	4441.9	2869.7	15238.3	2595.3	36075.5	3165.4	16524	3763.4	9829.1	1361.2	9039.8	4274.6	12050.2	1387.1	4034.3	9320.3	14089.1	1112.9	78.3	726.1	5468	2106.2	1271.4	4585.9	2546.1	4471.8	22014.2	2559.2	13630	962.3	18828.1	2245.7	4531.8	1173.3	8351	2103.5	14533.1	3182	10915.2	2724.2
CABLES2.7105.7	124.6	145.1	183	172	880.9	131.9	185.4	142.7	274.3	173.3	177.4	173.9	182.4	165.3	153.6	142.7	159.7	179.1	165.8	152.5	139.8	171.8	194.2	165.8	139.3	154.4	205.7	196.4	121.3	137.3	201.6	170.7	126.6	115.4	128.2	124.2	227.2	158.9	164	168.5
CABP2.24690.1	88.3	105.4	113.9	61.5	641.3	89.3	113.5	86.5	155.2	35.2	116.5	64.1	143.5	35.1	75.7	77.4	100.9	99.1	69	60.6	94.6	51.5	134.2	87.9	86.5	81	120.6	148.1	93.2	185.5	113.6	43.8	87.5	86	90.8	97.3	157.8	53.6	100.8	158.3
CABP5.22445.2	73.6	70.1	64.2	59.9	173.2	67.7	79.4	69.6	62.5	51.9	70.9	64.9	74.3	47	73.5	78.6	77.5	61.3	73	54.1	75	52.4	74.3	73.3	80	70.2	68.7	67.5	76.9	63	77.3	45.9	76.8	79.9	76.2	73.1	58.8	48.1	78.8	72
CABP7.7104.71	94.3	96.5	64.2	67.8	86.8	82.8	90.1	84	75.8	74.4	77.4	60.2	91.9	75	66.9	81.5	95.2	56.7	136.4	67	108	61.8	72.5	75.8	88.6	88.5	82.8	71.3	106.6	82.8	85.3	91.6	106.4	90.7	98.8	89.1	92.4	76.3	77.5	75.5
CACNA2D3.8885.6	2486.4	3858	14155.5	4754.8	562.1	616	809	857.2	782	659.6	3214.3	2109.3	3172.2	369.4	204.5	774.1	2876.2	1306.9	280.7	529.8	10755.9	1747.9	16744.5	5283.3	914.7	3685.4	5992.2	6460.7	10198.6	4239.7	7876.8	795	1365.8	859	3055.8	5437	2161.5	290.8	9185.7	15789
CACNB3.24237.115	199.2	201.7	999.5	193.2	29581.9	178.7	8705.5	230.9	6880.1	105.1	4860.1	1163.7	2535.4	1503.7	652.7	332.1	1321.6	147.7	281.4	114.8	178.4	139.6	205.6	183.1	275.5	182.2	981.4	171.3	273.4	118.9	2250.3	504.3	257.2	161.9	296.9	184.7	2938.3	307	504.7	182.4
CACNB4.11130.158	210	212.5	690.3	221.7	17695	199.7	5475.9	223.2	3820.9	169.7	2419	633.1	1455.4	803.2	492.2	298.5	834.7	194.3	326.4	165.9	194.9	188.9	215	201.5	239.8	198.5	773	187.6	260.6	153	1429.7	350.1	225.3	185.4	259.3	195.6	1887.2	262.3	420.6	181.7
CACYBP.12432.23	460.7	727.9	1599.1	592	7315.5	376.9	2889.8	515.2	7097.5	541.8	3104.5	1242.9	3621.9	705.3	1510.6	1501.8	2061.4	1296.1	195	1052.4	717.3	930.6	506.2	1318.6	456.4	753.2	3856.1	840.4	778.6	473.5	3122.2	744.4	618.7	319.3	880.1	924.5	5412.1	1430.7	1711.1	713.1
CADM2.16907.3	6591.1	8106.4	21030.1	6676.3	1806.5	1718.2	3544.7	3074.7	2559	848.9	6846.9	4092.1	7204.8	275.2	544.7	3052.9	8167.3	1982.7	2883.3	538.3	22959.4	2867.7	20876.5	9940.8	3020.3	7783.9	13678.4	9480.7	18530.6	3682.1	18065.4	1177.2	4747.3	2151.4	6267.6	8235.5	5087.3	637.8	17369.4	15210.7
CADM3.3630.27	3158.1	4004.5	11734.4	3693.3	838.7	730.7	1376.8	1056.5	717.9	354	2886.5	1666.1	3044.8	189.7	243.6	1047.5	3210.4	1014.4	1824.6	302.4	10632.7	1000.3	11255.3	4202.1	975.5	1992.3	5830.4	4231.2	8915.5	1575	7630.4	469.1	2489.2	1384.1	3234.7	4842.7	2179.2	280.4	7742.6	7384.4
CADPS2.25099.4	223.7	271.4	759.3	263.2	17318.3	234.1	3563	227.3	2348.7	231.9	992.4	253.8	656.7	215	580.2	267.3	482.1	270.9	210.4	312.3	227.3	227.5	176.4	199.2	217.1	203.9	791.9	219	239.3	224.4	611.8	181.3	274.1	200.6	272.2	263.5	895.8	294.2	897.2	223
CALB1.9918.23	110.6	142.6	71.4	107.4	114	117.7	119.7	114.2	126.7	165.6	129.4	119.6	109.5	142	130.8	118.8	114.1	116.6	413.4	136.3	106.3	113.1	125.2	122.9	119.8	140.4	120.3	132.4	105	224.2	96.6	147.5	120	117.5	118.3	120.2	117.5	108.8	93.3	138.8
CALCB.17170.15	280.2	480.2	370.5	141.6	97.4	117.2	94.3	306.1	44.8	25.4	498.9	300.5	323.7	23.6	61.6	106.3	598.2	112.9	85.6	19.8	637.8	48.4	278.8	487.4	147.4	250.8	586.1	122.6	521	46.2	489.2	66.6	240.9	125.3	281.1	352.5	175.7	27.6	711.8	182.7
CALCOCO2.12534.10	709.7	889.3	2355	651.1	776.7	593.7	509.4	587.9	434.1	429.6	1102.2	659.5	951.8	401.2	309.2	611.9	1035.2	423.3	302	317.9	1815.5	432.1	946.6	1335.9	674.9	696.7	1286.1	401.3	1642.2	288.3	1398.7	489.4	833.6	811.6	885.8	1003	754	316.6	1489	542.1
CALCR.20542.47	207.1	240.2	242.9	155.6	731.7	185.8	292.2	157.5	362.7	129.7	315.4	154.3	314.8	121.3	358.8	187.2	248.9	166.9	489.7	143.4	201.8	134.6	145.6	170.7	187.5	163.8	349	172.3	265.7	192.9	240.1	113.2	202.1	177.8	236.3	222.7	421	154.5	259.6	158.3
CALN1.10933.107	357.7	332.3	368.1	477.2	1540.8	353	338.3	341	313	433.2	316.3	384	372.6	397.8	371.1	369.7	360.8	358.6	479.6	368.3	339.6	357.1	263.5	317.8	347.1	319.8	367.8	269.3	355.1	290.7	324.8	334.2	342.6	364.7	355.8	339.7	326.9	337.3	381.2	272.5
CALR.5264.65	171.7	141.9	95.8	302.3	181.4	164.4	180.5	174.5	179.6	341.9	128.8	210.9	199.9	260.3	154.3	191.5	159.5	185	537.8	232.2	128.1	217.2	89.2	160.1	157.2	182.1	144.2	105.8	126.3	185.3	117.1	230.2	168.9	156	159.3	149	202	214.8	155.7	130.4
CALY.8924.55	216.9	635.1	890.4	331.9	88.6	132.8	65.3	178.1	123.7	41.4	659.1	312.1	238.2	35.3	64.7	78.1	557.1	114.6	64	33.5	334.2	96.7	614.7	450.2	156.9	215.6	1665.8	445.9	250.7	59	701.1	59.9	107.8	89.6	152.9	314.6	313.3	35.8	966.2	545
CAMK1.3592.4	487.4	481.1	843.1	567.3	1480.1	370.3	867.8	425.4	926.4	281.9	940	479.9	902.9	294.2	1112.1	505	635.7	488.5	1235.8	368.2	559.3	433.1	351.9	486.7	389.6	401.1	1119.3	485.6	568.5	660.9	842.1	312.1	543.4	210.6	669.1	388	1026	437.7	963.5	454
CAMK1D.3418.12	304.1	333.2	346.9	691.7	1983.2	309.4	392.2	340.5	524.5	640.7	408.6	633.3	399	606.8	578.6	429.3	320.2	562.7	438.3	537	287.5	606.5	283.1	376.1	303.5	355.6	361	363.9	317.4	458.6	344.5	485.2	292.9	296.5	304.7	318.8	458.9	489.9	386.2	416.9
CAMK2A.3350.53	368.1	296.5	712.4	378.8	18153.8	309	6546	308.8	2259.2	344.8	2903.2	621.9	1520.8	416.1	772.2	572.7	1519.4	411.1	314.2	286.3	330.9	428.3	275.3	390.4	387.7	339.9	2095.7	300	301.3	264.3	4748.2	314.6	385.9	294.7	478.2	295.9	1946.8	375.9	440.4	242.8
CAMK2B.3351.1	617.7	243.2	1180.7	315.2	14045.4	205	28903.3	252.2	5752.7	372.9	6920.1	930.7	4488.8	702.9	1054.3	1023.9	4798.8	290.3	208	240.4	311.6	436.6	118.4	369.3	440.2	275.1	4630.2	129.1	267.1	150.9	11682.5	306.6	796.9	214.5	1120.1	221.9	5478.4	574.1	588.1	98.4
CAMK2D.3419.49	916.1	501.4	1592.7	903.8	14805.3	448.4	26457.8	512.3	7936.8	1194.1	8861.7	1838.8	5824.4	1492.5	2064.7	1829.5	4750.5	650.2	754.9	702	508.4	1000.3	221.5	643.9	771	581.6	4777.3	241	554.5	373.9	10277.1	887.9	1201.7	488.4	1969.5	468	6773.9	1265.7	1181.2	245.3
CAMK2N2.21281.13	355.6	1242.9	908.7	1579.5	1671.3	537.6	758.9	398	1253.4	479.7	2097.5	7570.5	1378	1725.8	406.9	476.2	661.4	789.4	323.5	743.5	466.6	812.7	1341.4	1196.4	1443.8	2143.9	1069.2	1068.7	502.3	1381.4	1119.6	4752.5	321.8	255.4	434.2	914.8	1417.1	679.2	827.2	1431.7
CAMK4.18904.23	85.5	89.7	104.1	82.6	1456.5	81.3	374.3	74.6	526.5	77.7	901.4	93.1	1119.2	72	347.8	84.8	299	105.9	67.3	102.8	86.3	76.6	132.6	92.2	79.6	81.6	221.8	143.1	90.1	119.4	1225.2	90.4	131.5	73.9	122.2	99	611.2	88.2	102.9	187.9
CAMKK1.18860.2	127.6	122.1	156.2	128.5	1936.5	121.1	593.4	123	1176.6	128.6	1230	123.8	619.7	122.4	171.2	118.6	578.8	113.9	136.3	137.9	117.2	103	125	117.4	119.4	116.7	252.3	133.3	124.2	130.5	1226.6	111.2	163.3	121.2	203.3	140.9	658.3	123.5	145.4	149.2
CAMLG.21140.19	217.3	186.3	300.2	214.5	3167.4	196.2	1632.3	377.6	2351.3	206.7	929	303.5	1472.4	160.4	399.1	317	693.1	147	190.9	135.1	143.1	129.3	83.7	198.1	194.4	181.4	822.3	155	252.3	121.3	660.4	187.4	219.2	127.6	308.5	171.5	1699.8	232.2	330.8	145.9
CAMP.15481.45	339.5	1833.6	139.1	9606	4031.2	1266.6	3852.3	942.8	7291.3	1828.6	9720.6	14166.4	1884.4	2447.5	7718.7	9219.1	1323.2	6910.2	87.3	4505.5	221.5	7713.5	8120.4	20016.1	8308.1	19331.1	7056.8	16598	141.5	14158.2	2268.6	5521.7	1150.9	1232.2	573.9	5051.9	10719.9	5148.7	3095.3	21806.7
CAMP.9384.17	172.3	173.8	73	1219.8	372.7	182.4	230.9	168.4	722.3	779.8	843.2	1818.4	178.7	1065.4	572.6	495.8	178.2	462	141.8	1809.3	151.4	3015	711.3	1431	403.9	1033.2	356	2922.4	132.8	3071.3	152.9	2582.8	189.7	199.6	164.5	249.5	577.1	2371.4	204.5	3678.6
CAND1.13937.75	3801.8	5870.7	13644.5	10804.5	24828.7	3389.2	25930.1	9563.9	24071.3	2559.7	17705.2	13595.6	20239.2	2704	21375.9	8854.1	12968.9	6469.2	324	2785.6	614.5	5005.7	2106.9	9167.2	3187	5798.5	16667.2	5927.8	1777.1	3590.4	13367.5	7462.7	6113.8	2204.7	6683.2	6181.8	18941.3	4114.8	9085.1	10776.1
CANT1.6480.1	68.2	159.4	107	178.2	367.5	99.1	73	73.4	169.8	52.7	201.7	81.6	89.2	54.8	189.1	68.1	78.3	77.6	90	78.4	109.8	66.8	278.4	85.7	67.6	74.1	108.4	240.9	91.7	138.5	117.3	53.4	73.9	70.5	82	107.3	228.7	76.3	105.2	166.6
CANX.8834.58	131.8	124.8	140.3	113.2	487.4	133.2	129.3	132.4	137.2	111.4	129.9	122.9	144.3	106	130.4	140.7	146.7	122.8	118	97.5	142.5	115.7	124.8	135.5	147.8	133.8	156.9	120.9	139.1	101.1	145.8	116.3	137.3	134.6	139.2	128.5	150.8	89.5	133.2	111.6
CAPN1.CAPNS1.2668.70	5308.2	8236.5	7789.9	22835.5	11488.4	7287	11756.9	28666.5	22683.5	2653.5	19580.4	19063.3	17055.1	3416.6	21686.9	17187.8	15501.2	11295.9	2585.3	4819	4001.1	8957.4	9201.7	29001.6	7427	16226.3	23927.3	18934	8146.4	18760.3	17206.3	7506.9	4546.5	1800.5	10478.8	9868.6	20840.8	5669.6	12889.6	28505.4
CAPN13.24915.123	129	141.8	107.4	121.1	130.8	102.8	120.1	112.7	110.8	181.4	116.8	96.6	129	138.9	107.7	118.8	116.2	89.8	227.7	126.9	131.6	112.1	164.8	109.3	111.6	102.7	124.7	100.7	135.8	155.3	116.6	120.3	131.6	124.7	130.9	131	151.8	117.9	128.2	158.4
CAPN2.14684.17	204.8	269.2	403.2	185.8	375.8	120.7	165.6	114	332	127.1	438.8	238.9	358.8	129.7	308.6	242.1	272.3	341.9	550.4	209.5	447.9	215.8	232.8	357.4	150.1	176.7	575.8	343.9	657.1	296.3	351.9	171.5	201.2	87.9	223.2	244.4	387	182	354.5	220.4
CAPN3.12385.4	190.4	166.2	123	460.5	300	169	206.5	181	262.3	392.5	505.2	3202.5	248.6	1151.8	225.8	204.3	183.8	188.8	249.6	315.7	163.2	264.1	106.1	285.2	348.8	338.8	223.6	127.4	169.3	240.6	185.2	1557	171.2	176.8	176.9	165.5	230.1	244.2	159.5	132.4
CAPN9.20173.39	169.4	285.6	330.6	276.1	1255.4	198.9	393.2	111.5	571.3	130.8	421.4	265.4	474.2	141.3	344.6	133.1	263.8	216.4	110.7	221.3	219.6	236.4	491.8	250	137.9	197.9	539.6	468.4	276.2	611.1	329.8	164.8	143.8	96.5	216	189.8	645	222.3	277.5	376
CAPNS2.22063.20	191.4	233.9	272.7	217.3	1358.2	245.4	209.3	173.2	358.4	165.7	333.7	210.5	283.2	193.5	317.4	188.4	220	226.6	250.3	216.4	208.6	211.6	423.2	261.3	196.7	224.9	300.7	535.9	215.8	424.4	265.4	213.2	197.9	175.4	216	205.6	383.5	242.1	242.6	454
CAPSL.13688.2	259.6	146.9	148	106.6	4633.7	149.5	1222	149.3	135.1	74	167	108	187.4	69	178.9	163.1	194.2	101.9	146.3	75.8	151.6	78.8	147	131.9	161.6	154.3	135.4	132.2	141.9	111	179.2	76.9	206.9	158.6	427.6	147.9	225.1	122.8	133.1	187.1
CAPZB.23557.110	102.3	121.5	135.1	89.9	681.6	103	110.5	97.1	128.6	64.8	154.1	105.1	125.8	77.6	153.1	96.7	108	92.8	99.2	92.8	111.1	98.2	134.2	108.6	102	105.7	141.7	156.1	127	152.3	126.8	79.1	105.1	101.1	112.5	108.8	155.1	138.4	138.2	142.7
CARD17.18267.74	139.8	137.2	184.2	206.5	1295	132.7	179.8	141.1	332.1	272.4	224.3	216.1	214.6	255.4	198.9	166.2	171.8	199.3	230.9	215.6	143.7	241.8	152.2	163.9	144.6	166.4	208.2	166.2	150.3	191.3	198.6	241.9	159.2	135.6	151.1	143.6	241.5	211	189	149.5
CARD18.18190.15	146.7	114.9	81.8	75.4	126.7	118.6	118.1	120	103.9	110	116.2	81.1	125.5	100.3	105.5	109.2	132.4	62.4	123.9	70.8	129.3	67.9	81.1	85.5	122.3	96.3	107.7	80.5	131.1	76.3	102.6	84.3	139.7	143.6	140.2	118.4	107.2	74.6	91.6	75.1
CARD19.7778.104	189.8	232.4	257.9	272.2	839.3	236.5	191	244.1	187.2	248	182	246.5	215.4	251.5	197.1	208.1	177.1	287.4	217.1	238.3	172.9	236.6	184.2	272.2	186.3	238.9	209.7	330.9	182.2	191	183	264.3	187.1	224.1	187.3	198.9	205.4	205.9	188.1	243.9
CARD9.11405.150	69.5	61.4	46.6	91.4	106.1	61.4	73	63.6	99.1	193.9	69.2	92.7	81.7	180.7	73.4	77.7	72.6	83.4	110.7	140.3	60.5	136.4	48.9	95.4	80.2	117.3	77.2	58.9	61.3	80.8	61.9	239.7	67.5	68	64.4	65.3	111.4	134.9	61.2	58.7
CARHSP1.12808.103	148.7	133.6	165.7	152.1	518.5	111.8	337.4	119.9	548	119.1	308.7	157	391	140.2	380.8	124.9	233.8	133.9	239.7	139.9	162.4	216.8	176.1	157.7	121.4	154.5	767.7	189.4	140.7	227.8	274.9	170	157.1	100.9	209.9	117	367.9	216.4	226.9	170
CARNMT1.23638.3	137.8	200	333.8	130.2	4382.2	139	527.8	140	398.2	95.8	388.3	144	671.9	192.6	166.3	185.1	211.5	288.3	299.1	234.5	140.5	171.6	139.7	162.4	123.6	141.8	377.5	196.9	191.4	147.2	280.7	114.8	176.5	127.3	199.6	289	1140.8	240.2	264.1	193
CARS1.14098.28	437.3	845.9	1009.7	1930.2	4327.3	423.7	2896.1	687.2	2075.6	775.3	1911.2	898.7	2558.8	613.5	1420	966.3	1546.9	1147.6	186.1	710.7	450.4	773.1	263.3	797.8	337.4	585.5	2113.6	1057	814	809.9	1526.2	1091.2	750.4	297	1011.7	880.9	2359	812.7	836.4	1148.2
CARTPT.5743.82	172.6	115.9	79.6	108.5	73.7	134.4	141.4	151.8	97.1	174.4	88.8	118.3	120.8	131.6	99.1	163.6	134.4	79.4	163.4	80.7	136.6	90.2	56.8	104.7	158.1	124.4	92.9	52.6	123.6	65.9	98.7	114.1	145.3	166.5	150.2	123.9	76.4	78.5	103.4	61.6
CASK.16754.40	655.6	393.8	1066.9	843.3	14300.9	320.8	2370.2	381.7	3150.2	704.7	2855.4	1831.4	3349.5	582.2	1100.3	2050.4	1463.7	519.7	345.3	454.1	319.8	978	415.4	1085.4	423.4	525.7	1886.8	499.1	439.4	436	2122.3	744.1	420	260.3	843	304.5	5491.3	1041.7	747.4	404.9
CASP10.21450.333	75.2	67.8	55.9	59.5	136.4	64.3	89.4	62	96.2	84.3	88.2	61.4	93	79.2	84.1	66.7	77.7	48.3	80.9	69.1	73.2	65.2	60.1	67.5	72.9	82.2	89.1	50.9	73.3	68.1	77	104.8	77.3	63.7	81.7	60	99.7	77.2	82.7	61.6
CASP10.23156.146	79.8	53.6	33	30.7	36	67.8	66.7	73.1	33.8	49.2	39.8	32.3	51.9	40	42.7	64.4	61.5	27.4	75.5	33.5	62.7	30.8	26	42.5	65.9	49.8	43.1	23.1	62.1	33.5	46	43.8	83.6	79.5	71.8	58	40.7	32.9	42.3	31.7
CASP10.5340.24	367.2	648	620.5	571.7	1481.2	459.4	581.1	407.6	882.9	155.3	963.3	771.9	772.8	226.8	948.3	350.7	617.6	466.6	606.9	301.9	575.1	511.1	565.5	517.6	372.4	534.4	1118.3	779.5	556.7	693.9	866.1	322.1	382.4	275.3	530.9	501.9	1020.2	377.5	603.3	672.6
CASP14.16617.14	300.9	219.8	148.8	441.8	324.3	240.7	283.6	296.3	237.6	623.5	178.6	378.4	293.7	592.7	220.3	318.9	263.6	188.7	1406.2	478.4	267.8	253.6	104.4	208.3	288.3	214.7	158.1	95.2	223.5	272.9	167.9	286.1	288.3	367.2	253.6	245.5	398	542.6	355.2	250.7
CASP2.4904.7	359.7	324.9	319.4	343.5	1034.5	350.9	390.5	337.8	269.6	296.5	286.5	320.2	342.2	260.9	311.7	334.6	318.4	271.3	337.7	252.1	324.4	240.7	266	284	323.2	267.5	303.7	258.9	335.6	242.1	285.5	208.1	318.2	333.7	325.8	317.8	248.6	221.7	312.1	254.3
CASP3.3593.72	994.9	574.3	604.6	555.6	2046.1	263.2	1811.8	277.3	3336.2	422.1	1230.6	517.2	3178.5	921.8	2119.7	706.6	972.6	792.1	913.6	732.1	237.7	822.5	127.4	446.9	392.7	494.2	1708.1	398	459.1	364.1	1085.8	541.5	1209.8	226.9	1309.5	1150	3357.8	1300.9	528.3	364.1
CASP4.22092.43	172.5	217.1	237.5	223.2	851.5	200.3	175.7	183.2	301.3	207.1	278.3	230.4	195.4	205.3	315.1	205.9	182.1	255.3	175.4	238.3	185.3	231.8	353.9	210.4	190	208.1	295.4	356.8	181.2	362.9	188.9	211.9	184.1	187.9	188.4	204.5	233	358.8	211.1	344.4
CASP5.25895.29	126.2	156.4	141.7	126.9	646	134.8	143.8	127.2	154.7	92.7	160.8	114.5	141.6	95.3	165.6	114.4	139	149.3	103.2	101.1	138.6	139.2	190.5	148.4	136.4	151.9	159.1	214.4	109.9	141.2	152.2	129.8	108.4	106.8	117.3	109.6	162	112.9	120.1	153.2
CASP7.21513.1	189	176.2	176	193.2	628.4	175.8	176.9	184.5	201.1	242.8	171.9	217.8	211.9	230.2	196.5	183.1	182.3	233.5	199.1	176.4	178.5	243.2	164.3	193	186.1	199	200.7	181.1	166.4	152.1	174.1	233.6	181.5	173.9	173.5	175.7	156.3	160.4	183.2	154.8
CASP8.18158.45	184.5	170.7	168.3	163.1	561.1	174.6	170.6	177.1	138.2	168.8	159.6	158.1	159.2	157.9	157.5	168.1	182.7	158.9	194.3	143.9	180.3	154.7	162	164.4	183.3	163	173.7	156.9	173.6	145.6	170.8	154.1	183.8	184	176.6	169.9	152.3	141	163.7	149.6
CASQ1.11263.57	719.5	867.8	820.9	739.6	2314.8	584	958.5	514.9	1229.2	494.8	1335.6	834.4	1357.1	608.2	1240.3	704	1024.4	745.3	317.5	667.3	1085.8	922	1038.1	1068.4	753.3	913	1515.8	1009.6	1037.7	1277.4	1340.7	1058.3	743.6	593.4	950.3	695.2	1523.4	690.3	1082.6	832.2
CASQ2.19291.2	113	118.6	195.6	355.1	426.5	112	109.5	117	103.1	133.7	167.3	563.6	122.8	297.2	99.9	123.9	108.5	110.1	126.7	309.7	113.2	126.3	147.3	237	111.5	199.6	117.3	121.2	145.6	113.5	155	724.9	116.1	105.4	112.5	264.6	126.4	141.2	116.8	126.8
CASS4.12855.16	191	177.7	157.9	163.2	418.9	169.1	198.8	163.5	288	165.3	265.9	169.3	250.1	154.9	264.4	188.9	221.7	134.6	292.5	127.1	188.7	165.9	160.9	167.7	193.8	177.2	304.7	144	189.1	192.3	207.1	155.5	200.6	180.8	213.1	175.6	259.2	148.5	189.4	161.6
CAST.3026.5	350.3	525.3	681.3	567.2	1517.9	377.3	717.7	595.7	1828.7	655.3	1139	788.3	1085.5	489.8	697.4	650.2	706.1	527.9	341.6	886.6	564.9	509.7	1019.3	922.6	486.6	684.8	1593.4	956.8	613.4	1503.9	975.7	594.6	536.5	566.1	474.1	523.7	1506.8	696.4	736.4	1202.6
CASTOR1.23385.18	122.6	127.8	95.3	136.5	198.8	110	130.8	103.5	176.4	157.2	156.3	114.8	161.6	159.9	157.2	120.3	142.7	105.9	174.4	174.9	130	142.9	200.2	118.9	124	122	160.5	164.2	129.3	330.9	132.1	180.4	119.8	115.8	129.2	115.7	168.4	143.6	116.9	194
CAT.3488.64	12570	11865.5	12937.9	29645.6	25373.9	12884.6	30765.9	78342.6	30355.9	2602.5	35353.2	24426.4	28530.8	3194.6	42179.6	17672.6	42159.1	24404.2	16798.2	6308.4	6172.1	11164	13880.3	43695.7	17539	33253.4	19384.3	30788	2372.4	27668	37290.1	10039.9	44878	3820.7	16412.6	5908.7	36303.1	7618	23245.2	38076.1
CATIP.25242.12	389.8	542	343	408.3	783.6	583.2	512.4	365.2	379.2	252.9	390.5	198.1	283.3	226.4	465.5	232.1	296.2	227.2	338.2	244.7	263.1	242.2	215.6	216	257.7	250.3	369.7	260.7	226.1	274.3	304.2	249.3	228.2	230.1	276.6	243.6	430.8	261.7	244.1	265.9
CAV2.9457.3	172.5	164.1	182.6	165.5	647	160.6	180	164	182.4	206.1	190.6	172.1	176	211.5	174.7	157.5	170.3	154.7	182.7	201.5	157.3	192.5	179.6	172.2	163.2	177.6	172.5	187.9	152.9	181.5	175.3	242.7	179.3	154.2	174.7	154.6	181.7	196.8	182.4	194.8
CAV3.8690.25	215.4	195.9	220.9	184	972.6	210.6	223.6	204.6	279.9	195.9	222.6	202.6	217.8	188.7	221.4	222.9	217.4	193.3	178.3	182.5	209.2	211.2	186.1	235.3	223.9	247.9	230.7	212.7	214.8	168.9	229	237.3	210.2	211.8	207.5	213.9	190.5	146	198.9	182.2
CAVIN1.24689.9	162	294	1658.6	179.4	405.8	141.9	206.8	134	2161.2	141.6	1116.9	177.8	700.5	386.3	145.5	128.5	209.9	142.6	152.7	195	256.2	162.1	75	100.3	165.5	109.3	6367.7	54.6	1359.9	79.5	316.2	165.1	169.8	135.2	165.5	294.1	402.1	598.6	5117.9	90.7
CBARP.9123.18	79.7	87	91.1	137.2	476.9	87	92	88.2	118.6	159.8	104.8	146.9	103.9	165.3	112.8	103.8	92.8	136.1	156.9	164.3	89.6	157.3	116.9	126.2	93.2	132.7	97.5	128.9	86.1	134.2	95	182.1	92.2	82.8	87.9	87.2	118.2	150	114.5	129.7
CBFB.10048.7	189.5	213	151.5	206	310.3	181.4	185.1	172.3	273.8	284.3	290.1	191.3	373.8	238.2	221.4	172.6	227.9	207.1	152.3	207.5	159.7	194.7	134.4	189	168.6	182.5	322.9	252.8	200.3	197.4	255.1	300.4	207.4	184.9	280.1	189.4	282.5	165.4	195.3	179.7
CBL.12016.60	431.1	973.6	1457	2383.1	4594.3	392	2588.4	652.4	5201.5	2168.4	3837.1	4595.7	3573.7	2911.4	3033.3	4685.2	3855.7	3310.8	122.7	3556.4	300.8	4299.9	442.1	3721.8	1168.7	4129.5	4616.4	1503.2	705.7	1499.6	3661.5	4837.8	501.7	227.4	1043.6	1487.6	10160.5	4273.3	1480.3	1537.6
CBLC.22417.10	124.9	114.9	110.5	93.2	241.9	123.1	104.1	116	81.6	71.5	97	89.6	92.9	63.1	100.2	115.5	114.3	86.8	112.6	75.8	116.6	70.3	118.8	101	116.3	100.9	97	111	115.5	104.6	105.4	61.2	120.3	114.5	118.5	112.5	82.1	68.9	104.1	130
CBLIF.17672.184	129.8	139	128.8	98.7	495.2	159.6	133.3	126	107.9	92	185.6	111.1	126.7	99.5	121.8	128.2	141.2	109.4	107	126.5	139.2	125.4	261.2	129.7	130.1	129.3	128.3	220.3	128	246.8	140.1	119.6	135.7	127.9	138.9	131.7	163.3	107.4	126	332.8
CBLN1.9313.27	2273.1	1352.9	1988.2	641.6	1034	303.3	509.2	369.5	377.6	211.2	2035.1	862.5	3330.5	319.5	340.8	360	5234.8	521.9	1022.3	835.8	5647	759.3	3049.6	1161.7	397.4	1719.9	3172.2	1619.1	4304	2800.6	5151.3	301.3	3032.9	472.1	1680.1	1473.9	1210.6	239.2	4445.3	2250.7
CBLN2.21887.2	28426.5	18342.8	36335.7	11832.6	8983.6	1998.3	8028	6850.9	7426.8	1019.6	20228.3	10265.4	25719.9	707.9	995.7	5269	51364.3	3991.5	9010.3	1239.8	60364	7510	26366.6	17900.3	5237	22955	32290.2	16813.2	58728.6	9063.3	48674.2	1501.8	28518.2	4874.5	25333.2	25111.8	16141.7	823.4	35385.4	22934.4
CBLN4.5688.65	2951.1	2925.7	14026.1	2584.8	834.6	567.3	1098.3	914.5	1050.9	304.6	5008.1	1750.7	3375.7	261.1	335.6	648.4	4014.1	605.5	125.4	473.8	13572.5	1903.9	10311.7	2895.3	1000.2	3366.4	8633.3	4035.9	12945.8	2072.4	11775.3	407.4	1525.7	569	2913.4	3273.2	2763.1	238.4	13345.1	7550.5
CBR1.12381.26	2362.7	1001.7	1393	722.5	10144.2	668.7	2658.9	445.2	1318.5	288.2	2917.1	900.8	2966.5	247.1	1194.4	1919.3	2525.3	356.7	2154.3	270.8	1723.8	424.2	1623.8	1316.9	656.1	607.9	1355.5	1797.4	1843.7	1353.3	3614.2	352.2	2613	390.5	4014.5	496.7	836	660.4	1324.2	1144.1
CBR3.14091.42	2201.7	1574.7	6021.1	372.1	35919.3	655.6	10137.4	614.2	10738.1	156.6	13484.1	907.7	7911.1	223.2	2328.1	1701.4	5141.3	1900.8	176.5	400.1	739	501.9	648.3	801.9	637.5	337.3	10531	974.8	1196.8	287.1	7773.7	221.1	1993	650.1	5303.6	1875.5	8667.3	666.2	3310.8	737.6
CBR4.21119.1	184.9	181.4	250.6	161.3	1845.1	171.2	226.8	179.6	272.7	150.1	287.6	175.5	288.2	147.4	184.1	171.5	222.4	158.8	167.5	136.4	637.2	190.3	179.5	166.2	183.3	172.2	297.7	176.2	237.6	149.7	216.6	153.3	167.6	167.3	187.6	168.6	251	144.1	284.9	164.6
CBS.10086.39	174.5	213.7	201.1	228.8	863.7	183.8	193.6	184.9	270.3	218.4	252.3	247.3	221.8	215.4	265.3	205.5	199.4	225.8	197.7	229.9	180.8	227.4	326.7	221.7	179.9	209.9	220.2	355.7	187	432.5	216.9	240.4	182.7	177.3	188	190.2	247	224.4	202.5	331.8
CBX1.18817.50	215.9	105.9	716.2	181.5	1300	84.5	1031.6	138.2	1729.2	164.7	787.5	249.8	1987.1	126.8	236.5	447.6	835.2	241.1	120.7	190.4	174.1	237.3	94.6	340.3	161.3	225.6	1792.4	147.2	571.4	89.2	1025.1	204.9	274.9	102.7	474.3	231.5	1653.1	349.1	812.7	195.9
CBX2.22095.29	78.8	67.3	71.4	56.7	218.6	75.7	77.9	77.3	56.6	62.2	65.5	63.2	69.9	61.4	62.2	70.4	72.1	60.2	89.8	59.2	71.3	63.2	77.1	70.1	72.3	72	64.4	67.8	72.6	64.3	74.6	74.4	85.2	74.9	75	70.6	61.2	58.3	72	68.8
CBX3.18868.7	242	160	650.7	182.5	1548.6	160.1	1066.7	184.8	1692.8	281.9	1015.7	197.6	2214.9	300.3	260.1	220.1	764.8	198.2	194	199.9	181.3	301.6	75.7	181.3	163.9	216.2	1527.4	95	372.7	98.4	719	264.5	284.7	168.7	557.9	277.3	1475.4	410.2	640.6	116.3
CBX5.4540.11	226.3	221.3	217.9	325	800.4	220.8	237.7	245.5	264.4	363	249.5	367.5	270.6	324	348	292.3	238.8	351.6	261.7	269.1	213.7	375.8	211.8	270.5	225.9	268.7	268.1	242.9	215.7	231.4	234.5	321.3	227.3	226.7	226.8	205.9	227.8	243.2	250.7	196.8
CBX7.13027.20	187.5	175.5	513.7	178.5	6077.9	178.5	333	175.2	1110.4	200.1	669	217.4	477.3	206.2	392.4	205.3	354.4	227.8	206.4	208.6	179.4	213.1	166	187.9	182.5	180	1057.3	183.5	218.3	165.1	421.7	175.2	194.6	186.8	200.8	182.3	949.6	309.2	747.3	179.6
CCDC103.23314.46	98.7	109.8	116.6	79.5	801.6	106.4	104.2	96.7	101	82.5	111.3	90.8	105.9	74	97.4	98	99.1	84.7	88.3	74.7	97	78.5	96.8	94.5	96.7	98.5	110.2	98.4	89.2	92.9	103.7	73.4	98.3	92.9	106.2	94.4	119.4	65.6	94.1	101.7
CCDC107.23390.6	162.2	103.8	159.9	75.1	821	83	333.5	176.2	296.9	50.4	234.9	101.2	259	94.3	227.6	107.9	248.5	115.2	670.9	128.2	149.2	151.4	145.2	137	139.7	122.4	287.4	155.4	157	155.5	186.1	96.4	154.7	77.4	163.9	74.3	240.7	174.7	199.7	136
CCDC115.24658.98	143.7	144.2	236.3	131.7	1300.1	144.7	208.5	127	350.5	109.9	265.6	127.1	232.7	102.5	152	131	200.8	145	130.6	122.5	146.3	116.4	125	127.4	129.8	122	322.4	176.2	219.3	120.3	250.8	94.8	164.3	134.6	222.4	164.5	422	124.4	258.5	153.6
CCDC126.6388.21	241.9	256.8	285	323.6	928.6	249.3	238.1	251	218.6	313.3	238.9	285.7	236.3	282.5	276	259.9	241.9	260.4	313.7	330.4	247.1	276.2	987	246.9	244.6	230.7	247.8	492.9	243.6	892.4	232.1	228	234.7	250.4	242.1	245.7	231	270.2	280.1	771.1
CCDC134.15300.66	335.3	567.9	6739	2402	2772.3	373.9	409.6	375.3	770.9	248.2	906	481.3	1159.6	247.7	521.8	505.5	679.1	259.9	156.4	319.3	703.7	258.2	889.4	440.7	324	353.6	1768.1	454.9	550.4	416.4	890	256.3	334.2	284.6	384	391.9	1621.4	392.2	1170.3	691.3
CCDC134.5587.3	151.1	135.1	143.3	112.1	387.7	137.6	131.4	145.3	101.6	98.2	119.2	106.3	120.3	94.8	111.1	129.6	133.2	110.8	137.6	105.2	136.8	101	128.6	129.5	135.4	139.6	130.5	120.9	142.9	104.9	128.7	117	141.1	146.5	141.1	143.2	117.3	98.5	124	123.8
CCDC140.25409.5	119.3	124.9	123.1	91	533.9	118.9	114.6	113	146.3	73.5	117.6	89.6	127.1	81.4	115.2	101.2	111.4	95.3	94.8	85.8	108.4	83.1	105	101.5	107.7	102.4	125.7	114.8	111.1	117.8	116.1	74.8	109.6	102.3	109.5	115.9	136	112.7	107.2	124.8
CCDC149.24702.31	100.2	94.6	93.9	72.8	292.2	94.3	93.2	102.5	74.4	65.8	89	73.7	82.6	60	85.2	91.7	99.9	75.3	95.2	64	99	63	94.1	87.8	98.7	90.2	90.1	83.1	95.9	121.1	92.5	59.6	98.4	99	98.5	93.4	80.7	56.4	88.9	89.1
CCDC167.7797.11	143.8	145.3	142.6	156.1	739.7	134.9	157.4	136.8	174.7	202.1	157.4	174.9	195.4	215.5	152.2	175.6	155.9	175.3	157.1	174.7	138.7	191.2	154.9	177.3	150.1	160.9	149.1	224	131.1	175.4	146.7	249.3	140.9	142.5	137.6	131.6	183.4	191	152.2	160.6
CCDC25.18264.12	164.9	163.4	176.5	132.8	603.5	158.9	160.9	156.4	149.8	140.5	165.7	141.6	171.9	175.4	164.4	161.6	163.2	147.1	138.1	148.8	170.7	146.2	180.6	158.6	163.8	170.1	183	183	190	185.9	171.1	183.9	173.5	164.6	165.8	172.6	162.6	139.5	167.4	178.6
CCDC43.21595.8	222.3	396.2	523.1	321.1	2316.6	270.9	892.4	346.7	1632.9	121.6	588	194.3	929	130.9	428.9	209.4	354.6	437	487.6	343.1	154.3	217.2	246.3	261.7	171.8	220.8	917.3	522.2	238.9	551.1	536.9	199.8	192	157.6	240.9	285.2	1160.2	307	463.9	625.7
CCDC50.12399.194	597	377	1044.1	261.8	2856.9	249.7	729.9	240.3	3260.2	143.7	1029.4	219.9	2329.1	140.7	644.6	388.7	912.2	397.8	380.2	263.5	474.7	212.9	222.5	288.8	288.1	199	3556	275	929.1	411.2	1049.4	191.7	431.6	179.3	620.8	395.3	2901.8	338.9	1336.1	289.9
CCDC51.12790.10	286.8	261.1	249.2	269.1	721.5	278.6	261.8	289.1	207.4	245.2	232.2	252.4	236.9	221.7	265	276.5	254.9	225.6	270.2	201.5	260.8	199.4	208.6	235.1	271.2	233.9	240.9	209.7	275.5	202.3	242.1	185	259.3	285.6	265.1	288.2	213.4	175.7	237.4	220.3
CCDC59.22393.130	114	107.4	108.6	109.9	287	121.7	109.6	118.7	90.6	112.5	105.4	114.6	106.9	98.4	156.8	116.1	110.2	112.1	131.6	93.8	117.4	102.1	101.5	113.8	117.6	110.5	110.7	105.4	119.8	93.6	111.3	90	120.5	123	114.1	123.6	101.1	78.6	104.2	95.1
CCDC69.20932.10	285.3	277.6	466	293.7	814.4	159.2	285.8	186.6	495	89.1	532.9	387.8	497.1	117.4	428.1	199.6	466.4	218.9	103	247.1	309.3	193.3	395.8	589.2	301.7	421.7	1127.5	520.9	292.9	490.6	528.2	107.9	218.5	142.2	317.9	260.4	701.1	221.3	508	545.9
CCDC80.3234.23	707.1	55361	773.7	19892.2	739.2	27577.9	557.3	30651.9	1276	3393	1436.8	11603.9	1012.3	3153.5	1037.5	1757.2	1298.7	25685.4	682.4	9447	1087.8	3751.6	16950.8	16179.6	1516.9	2502	2648.3	28544.3	752.7	37762.7	1554.9	7987.8	873	1868.8	847.4	30389.9	1841.9	3258.2	1344	49752.9
CCDC89.23596.17	149.8	158	215.5	167.7	1586	155.4	198	176.8	279.4	112.7	213.5	147.6	177	108.6	172.3	138.1	156.8	131.1	162.4	122	165.3	125.4	189.7	162.7	142.9	141.9	235.1	281.9	164.6	206.8	186.7	114.5	172.3	144	169.2	162.5	202	124.7	160.1	248.5
CCDC9.25116.11	278.3	369.1	872	461.1	19231.9	253.7	570.4	269.5	2906.6	411.6	859.9	448.5	1194.7	452.3	513.2	315.2	347.2	534.7	268.1	499.6	277.7	601.8	262.2	346.3	238.2	322.7	895.9	472.6	355.4	342.7	535.8	494.3	272.5	222.5	313.7	309.6	1127.7	676.7	709.4	504.5
CCDC90B.7792.58	238.1	221.4	210.9	309	684.9	238	229.2	244.5	206.5	431.6	203.8	323.8	251.2	388.7	280.5	264.3	232	271.7	402.8	263.6	220.9	321.9	178.1	237.5	233.4	232.6	221	182.1	220.5	191.7	206.6	285.5	231.1	244.4	233.5	222.5	185.8	238	263	176.5
CCDC92.23418.66	119.9	172.9	232.3	358.6	4356.7	173.5	493.8	272.7	1329.5	166	681	321.1	388.7	188.6	316	239.2	183.7	211.8	94	271.9	99.6	171.6	157	209	130.1	196.4	395.7	330.7	116.3	287.4	274.7	289.5	123.4	105.5	152.9	172.1	774.8	295.6	173.4	368.6
CCDC97.23561.4	221.8	212.1	257.8	202.5	1294.6	217.3	248.9	212.3	259.7	228.2	279.1	198.3	351	220.5	258.1	219.7	226	216.8	242	195.4	215.4	243.6	205.3	208.3	211.5	211.5	354.1	205.5	254	174.1	233.7	213.4	219.1	222.8	215	220.4	334.7	194.4	237	184.8
CCK.6918.183	862.4	3452.3	4682.7	2928.3	741.9	355.6	497.4	1045.8	2350.8	204	5306.6	1616.4	1891.6	161.3	126.2	240	5851.8	514.6	465.8	109.8	4226.9	495.1	3677.9	3004.6	860	1801.6	8020	3691.8	1250.7	430.4	9865.5	337.1	498.8	224.2	701.2	1598.5	2749	123.8	10770.1	4233.9
CCL1.13687.5	131.4	193.2	104.3	126.6	169.1	168.7	132.7	355.5	121.2	229.8	119.6	120	161.4	190.4	100.5	403.6	152.1	380.7	250.8	157.7	163.6	165.1	217.7	163.8	188.2	263.5	174	131.1	167.3	162	139.7	216.6	170.4	1733.4	141.5	214.6	171.2	158.8	157.4	139.5
CCL1.2770.51	208.2	269.9	268.1	343.6	1807.3	221.2	280.6	380.9	395.4	328.9	341.8	343.9	320.9	335.3	345.8	457.4	259.2	434.7	345.6	368.3	229.7	400	336.5	296.7	252.3	372.3	353.5	319.9	254.3	425.3	300	357	235.2	710.9	244.6	260.4	537.1	391.2	339.9	307.4
CCL11.5301.7	390.2	2862.8	147.4	336	208.3	758.8	273.9	441.6	421.8	375.5	583	448.3	428.7	357.2	595.8	479	434.4	21851.3	268.8	3034.8	252.3	324.9	761	274.2	310.5	297.1	382.7	923.4	236.7	1174.1	251	477.8	364.8	679.5	329.2	3778.8	704.9	392.5	187.2	1099.9
CCL13.4144.13	98.8	71.7	64.9	140.4	109.9	83.7	105.6	103.7	124.9	342.5	85.1	128.4	118.9	229	105.2	114.8	96.8	116.1	331.7	141	78.6	147.6	37.3	87.9	98.1	101.9	103.4	40.1	74.2	62.8	78.5	174.1	89.4	98.3	87.5	88.6	184.2	124.9	78.7	41.4
CCL15.14109.15	579.8	6417	470.3	2399.8	364.4	5065.3	446.5	1475.5	991.8	850.1	844.9	1311.7	512.1	802.3	745.3	839.5	619.9	1642	428.6	1450.9	483.5	1078.2	3525	1052.7	685.6	718.1	558.5	4097.2	689.1	5654.2	447.4	777.1	751.5	875.2	631.2	2520.8	577.1	771.4	391	9993.7
CCL15.18289.16	5601.7	49421.2	4991.9	15328	2911.1	44958.9	3903.2	17408.1	12063.4	1875.2	10347.2	13589.4	5050.6	2288.9	8192.8	9595	6324.3	16869.4	642.8	5454.4	4017.6	7018.8	26344.5	13766.1	6740	7748.8	5618.4	25834.4	8020.9	27072.3	4840.6	3084.9	8833	11012.2	6949.4	35080.8	6604.7	4135.9	3361.7	38257.3
CCL15.3509.1	99.9	243.4	70.7	298.7	229	209.9	142.1	134.5	201.6	348	111.7	220.4	150.6	272.1	134.5	155.3	104.8	163.5	285.9	216.6	85	208.7	96.7	107.7	105.7	104	110.3	113.7	97.6	210.2	84	193.9	103	109.5	98.6	148.6	152	187	114.7	284.8
CCL16.4913.78	609.1	13397.9	621.4	5158.4	1410.7	23024.1	580	3030.8	5066.7	581.1	3673.5	4461.9	1152.5	1135.9	1482.9	1037.1	733.4	3296.7	166.4	2171.9	646.2	2147.1	14117.4	2988.1	1266	1402.1	1652.1	13405.5	499.9	18700	1055.7	1031.5	1300.6	1010.9	1234.8	11616.6	2252.9	2202.5	411.4	23973.9
CCL17.3519.3	102.7	1525.9	105.7	123.4	500.9	169.2	140.8	105.8	157.3	119.7	143	145.3	140.8	113.1	165.9	206.3	131.2	4701	152.2	183.6	122.8	160.8	154.9	136.4	115.7	135	143	159.4	152.5	831.9	131.4	116.2	148.7	824.3	138.1	167.4	214.5	161.3	158.9	592
CCL19.4922.13	204.1	1200.6	318.5	202.1	599.3	237.6	154.2	210.6	128.3	86.3	359	679.8	156.3	122.3	157.4	176.9	272.1	477.7	158	166.7	226.3	324.1	437	757.3	202	321.3	579.1	481.5	180.4	232	362.2	109.5	201.3	220.5	179.4	317.2	206.2	233.3	281.8	362.2
CCL20.2468.62	70.9	80.9	115.3	99.8	681.4	73.3	97.1	79.7	143.2	70.1	103.6	83.1	101.2	63.2	84.3	87.9	75.7	82.4	79.6	80.8	71.3	72.7	69.4	73.2	73.7	72.1	100.5	69.1	74.7	80	85.9	54.2	70.1	74.2	75.4	85.2	232.8	111.7	78.3	75.9
CCL21.2516.57	948.2	5349.3	616.2	1544.9	775.6	5023.9	290.3	622.8	950	328.9	1533.2	1846.2	528.9	1233.6	529.8	430.9	876.1	4310.9	260.4	3451.6	1900	1293.4	5928.3	2261.2	634.1	860.8	1834.2	5719.4	592.4	5009.2	1113.2	858.7	1892	1234.2	948.3	3261.8	993.2	964	1533	5749.9
CCL22.3508.78	47.1	8499	71.3	153.6	238.7	1918	43.9	803.6	74.9	41.8	185.1	171.8	49.7	45.5	123.5	446.4	83.8	21355.1	45.3	5816	67.4	160.4	1150.3	149.5	71.7	128.4	129.6	8963.3	47.4	2593.7	93.5	83.9	63.2	326.2	50.6	1292.7	90.6	98.3	71.4	12727.7
CCL23.2913.1	287.2	7513.8	288.7	4646.5	386.3	9184.2	149.5	2111.9	676.3	269.4	735	3192.7	269.1	723.7	1168.4	959.9	347.8	14149.3	204.1	1578.9	267.6	1870	5351.4	5262.9	486.9	1376.3	338.6	4684.6	191.8	5497.2	386.6	911.3	541.8	8305.3	272.4	8701.4	816.2	1667.9	300.6	5792
CCL23.3028.36	274.1	1416.7	311.4	1201.3	1091.3	1400.3	252.8	453.2	356.9	413.5	358.3	861.6	338.8	440.2	466	405	308.1	2270.3	372.1	542.3	300	512.8	1264.7	761.5	328.6	354.3	318.2	1279.6	308.2	1138.1	291.7	364.5	330	914.5	305.8	1106.4	364.5	529.6	332.4	1344.7
CCL24.4128.27	203.9	186.9	190.6	265.3	587	197.5	194.8	210.1	178.8	223.4	172.6	234.3	188.5	200	230.7	225.6	188.6	236.7	250.6	219.6	192.3	239.2	164.3	200.6	196.1	198.4	197.5	165.6	195.8	186.9	179.7	192.3	190.1	201	202.6	196.7	180.1	186.9	214.3	176.9
CCL25.14068.29	231.4	469.1	155	275.6	405.4	475.9	248.1	249.3	304.5	474.4	218.3	335.8	284.2	443.2	202.4	234.3	234.7	332.3	300.9	398.3	238.1	351.4	242.5	281.9	243.6	274.5	275.6	392.9	228.2	558.2	179.6	516.7	228.3	252.7	231.7	335	245.6	298.7	208.4	457.3
CCL25.2705.5	210.8	190.6	193.1	160.1	595	205.3	216.7	211.6	172.7	153.8	176.4	167.5	185.8	148.1	185.7	189.5	201.2	177.9	189.4	160.2	197.4	163.7	186.5	187.5	207.6	202.2	198.4	258.3	186.8	194.9	191.4	164.1	192.1	202.7	196.1	184.2	162.1	126.9	187.5	187.5
CCL26.9168.31	213.8	407.3	230.2	461.4	1284.5	517.1	233.5	234.6	345.1	481.2	245.7	1240.2	352.5	524.8	294.3	285.9	241.4	1547.8	755	504.5	200.9	545.4	242.7	322.2	217.7	258.5	309.4	793.6	217.8	614.5	224	406.1	224.5	208.8	215.1	219.3	318.2	460.3	397.5	491.5
CCL27.2192.63	256.6	246.3	283.3	405.1	1973.5	253.1	362.1	280.6	509.2	457.6	315.3	419.6	381.4	406.1	410.1	336.5	287.5	403.7	352	344.3	240.7	470.7	219	290.9	267.7	299.9	342.4	239.1	256.4	266.6	316.1	368	237.2	236.7	244.3	230.8	335.5	309.5	307.3	224.7
CCL28.2890.59	93.7	206.1	111.8	128.7	115.6	274.1	128.3	97	152.9	106.8	170.9	666.2	109.8	155.5	388.6	162.8	101.2	106.1	94.9	162.8	167.6	121.7	133.8	214.7	81	113.4	248.5	214.7	185.6	379.1	169.8	85.3	95.4	91.1	87.2	124.2	738.7	206.7	116.6	252.5
CCL3.3040.59	132.9	146.4	147.3	192.1	746.3	140	145.7	137.1	190	200.3	137.1	156.8	153.6	159.9	134.9	155.2	133.7	328.2	176.3	197.4	132.7	152.4	150	132.9	132	129	132.6	136.4	149.1	194.5	135.7	151.4	143.7	182.4	130	159.6	143.4	142.9	139.3	160.9
CCL3L1.2783.18	107.9	163.1	171.7	273.2	1321.3	128	177.9	135.9	301.4	228.4	231.3	235.4	218.4	224.6	223.4	183.7	155.2	342	232.5	298.7	121	237.2	190.6	174.1	132.3	170.1	219.1	191.3	155.3	290.3	180.5	202.2	131.8	163.4	139.4	173.7	361.4	261.1	213	217.1
CCL4L1.2781.63	96.8	208.8	102.6	91.2	281.1	175.6	158.2	200.4	371.6	74.2	146.5	109.1	673	67	114.2	404.2	107.7	160.6	102.7	93.3	120.1	90.1	129.6	151.9	283.7	250.9	110.7	150.4	379.5	147.6	427.2	60.8	123.9	214.7	128.7	184.8	131.5	152.6	145	126.6
CCL5.2523.31	273.9	194.9	260.8	514.9	1427.8	212.5	572	272.5	922.5	593.6	375.1	387.8	500.3	454.4	354.4	387.2	287.5	223.8	337.5	291.3	190.3	306.5	63.2	178	237	208.7	291.9	74	283.5	159.5	257.8	279.3	256.9	231	241.4	238.3	462	297.6	273.6	91
CCL5.5480.49	1370.8	559.3	426.6	279.4	5329.3	1491.2	8584.9	594.4	10637.9	175.1	9490.4	415.9	3836.5	666.3	8621.3	3550.8	3612	186.7	651.2	103	400.2	413.7	617.5	281.9	1702.4	1209	7690.7	1144.5	204.2	447.7	2028.8	138.9	1699.8	720.4	1671.5	334.1	11225.5	2223	576.1	546.4
CCL7.22969.12	65.7	1235.5	31.6	930.8	38.5	1559.6	59.3	2623.5	54.7	1089.7	58.1	1756.7	80.5	1177.9	46.7	2455.9	76.6	3885.8	105.9	1532.5	65.6	2430.3	102.6	2540.8	489.5	1156.9	57.8	1981.2	71	1436.3	59.5	1344.1	142.9	4629	86.2	3865.2	64.6	3072	66.6	1394
CCL7.4886.3	169.6	827.1	202.9	691.5	423.1	534	150.5	740.9	161	290.9	172.9	543.9	205.6	287.3	169.2	929.2	179.7	987.8	171.8	506.4	209.4	464.8	578.7	577	222.9	297.5	220.8	1406.4	206	1115.8	186.2	266.6	204.3	1055.1	187.7	988.5	159.1	847.7	223.5	994.3
CCL8.13748.4	96.5	384.3	87.5	143.6	188	170.8	83.2	215.3	81.6	39.4	115.5	103.5	108.1	31.9	72.4	344.8	92.4	57.3	77.7	80.4	109.6	45.4	385.4	125.8	103.8	90.9	107.3	393.5	101.9	619.8	106	51.8	102.4	411.4	93.5	231.5	70.1	42.7	96.6	288.3
CCL8.2785.15	89.1	119.5	98.2	100	331.5	99.9	107.1	94.6	107.4	43.4	100.3	68.9	92.7	40.3	86.5	108.1	90.6	68.4	72.8	55.5	92.2	47.3	116.3	85	93	82	95.6	122.8	89.5	123.8	95.1	46.1	92.5	111.9	93.8	108.8	88.6	46.8	87.6	117.1
CCM2.12347.29	233.6	359.2	336.1	455.6	1389.3	337.3	569.3	406.3	761.7	405.7	528.3	497.8	545.4	395.1	541.5	565.2	365.6	498.7	479.3	298.8	249.7	487.2	232.5	592.9	366.1	520.9	673.5	395.3	284.5	345.9	477.9	596.3	222.7	216.8	280.1	303.6	665.5	462.1	299.9	407.4
CCN1.6264.9	37.7	54.3	217.4	88.3	768.3	27.4	264.8	36	781.7	71.7	361.3	97.7	548.3	76	222.9	150.7	207.6	113.7	34.3	97.2	41.3	131.1	24.7	128.6	69.3	95.1	615.7	56.2	73.5	50.9	410.1	70.7	62.4	40.5	96.9	71.2	669.7	174.8	254.4	60.9
CCN2.2975.19	336.4	382.8	347.9	480.1	1598.3	323.5	640.6	399.5	1313.2	617.2	618.9	466.8	720.9	432.6	463.6	480.5	460.6	314	290.5	264.7	284.1	406.5	144.2	281.5	309.3	286.6	576.6	201	359.2	284.8	479.3	362	340.3	285.7	313.8	287.1	579.5	301.6	370.7	161.2
CCN3.2737.22	805.2	2197.8	1364.7	737.7	447.1	2966.3	355.2	508.1	519.7	478.6	827.2	2067.9	1385.1	443.9	269.9	447.7	997.7	340.5	376.8	242.8	1813.4	630.3	1094.9	1294.5	383.7	512	979.5	1377.9	1252.2	1184.4	1154.8	372.4	811.9	474.2	678.5	643.1	464.5	307.3	874.1	1185.3
CCN4.13692.154	152.7	1025.1	122.8	288.1	81.3	752.9	113.3	728.6	112.7	231.4	124	323	160.2	102.4	94.5	130.7	147.8	676.4	134.8	186.3	183.8	108.6	248.1	402.2	137.1	122.5	155.7	779.5	182.5	763.9	203.3	254.4	140	181.8	137.9	571.2	92.9	103.7	107.3	609.5
CCN4.3057.55	809.5	2635.3	1092.1	1599.8	2087.2	1654.8	1455.2	793.3	1534.6	548.5	2287.8	1365.2	1466.2	634.9	2669.6	1493.2	1175.1	1843.7	1104.5	1282.9	1550.6	1182.4	1830.5	2166.2	892.2	1922.5	1946.8	2033.5	1329.2	2092.7	2059.6	869.5	795	785.7	1191.6	2144.5	3251.6	1362.2	1465.1	2005.7
CCN5.6392.7	974.5	16369.8	3691.4	6979.9	1172.1	10949.4	705.4	1663.9	2886.7	580.1	4363.3	5090.9	3030.6	1636.5	3124.6	1322.3	2479.1	12389.7	1896.8	3738.9	2334.8	3174.4	15707.3	7007.8	1515.1	2648.2	2644.3	14904.6	1931.5	15190.5	2701.3	1669.7	1643.7	1438.5	1263.3	14356.8	2381.8	1215.3	1595.2	10411.5
CCN6.5927.4	127.2	131.2	141.7	122.3	693.1	127.5	140.9	130.6	162.6	168.7	174.2	141.7	154	165.2	159.9	134.3	144.5	160.6	190.7	153.7	131.9	176.4	182.5	145.5	127.4	149.1	184.1	187.9	142	170.3	154.3	186.1	145.1	128.9	139.9	135.1	184	152.3	161.6	166.2
CCNA1.15319.226	318.4	302	312.6	428.1	1145.2	334.5	327.8	327.9	343.7	425.7	315.8	438.6	385.5	358.9	365.4	381.6	317.9	354.2	370.4	338.3	307	337.7	246	313.5	318.2	290.4	324	253.8	314.7	277.6	285.1	292.3	307.2	333.5	330	310.4	301.1	305.2	333.2	252.1
CCNA2.15574.37	456.4	427.4	408.6	425.5	1016.8	451.1	406	435.4	325.3	410.1	359.8	418.8	429.6	374.7	399.9	446.1	425.3	401.5	432.3	338.1	427.4	375	362.5	400.6	442.6	404.5	369.8	371	413.8	329.2	377.2	368.9	427.5	455.3	430.9	410.2	311.9	299.1	404.5	364
CCNB1.5347.59	250.4	240.7	230.7	213.4	776.1	240.8	242.4	241.8	197.7	245.5	212.5	219.1	241.1	234	232.6	252.9	246.8	209.2	264.9	183.3	237.9	211.4	200.7	215.7	251.6	227.7	216	206.8	249.9	187.6	224.1	212	244.5	257.2	245.8	241.1	209.7	174	218.7	196.1
CCNB1IP1.9728.4	182.3	199.9	237.3	245.4	1187.8	193.3	218.2	203.3	296.6	222.2	244.7	319.6	236.4	219.1	231.7	200.3	192.9	240.5	178.9	217.3	196.4	242.6	205.2	208.3	188.7	220.2	279	248	205.9	210.4	215.9	244	183.5	176.2	186.4	192.1	277.9	206.4	255.5	222.5
CCNB2.18208.3	259.7	272.7	334.4	355	2774.4	248.4	328.1	254.7	400.4	332.3	374.8	306	419.1	328.8	305.8	278.8	279.1	291.3	280	328.5	244	300.3	238.4	251	243.1	241.2	386.8	251.2	305.9	291.9	279.8	293.3	247.8	261.3	270.4	267.2	517.9	335.1	333.3	264.2
CCNE1.19767.20	335.4	272.6	171.9	609	477.5	299.8	395.6	349.4	366.2	779.1	262.4	541.1	443	633.9	305	452.7	307.7	414.2	734.5	480.5	241.7	514	103.4	296.7	312.2	320.5	293.1	137.3	285.3	263	227.3	548.1	331.4	317.1	323.5	287.7	392.3	485.5	313.2	162.3
CCNH.18913.3	249.9	244	259	220.3	824	265.8	255.2	248	229.5	222.2	241.3	224.2	225.5	193	277.5	268.2	252.4	216.5	237.4	197.2	239.7	210.7	211.4	217.4	239.3	228	264.5	214.3	235.3	189	259.2	191.7	236.9	244.5	238.3	234.5	267.3	177.3	242.5	211.8
CCNH.9848.22	137.2	174.2	401.7	245.5	892.1	118	328.7	141.2	764.2	276.6	437	324	430.6	273	414.6	757.3	302.2	259.2	378.5	382.4	119.8	304	59.8	275	175.8	246.5	718.8	150.2	235.1	107.4	401.6	317.5	162.6	136.7	186.5	222.7	1358.1	575	350	188.3
CCNYL1.22098.10	119.6	149.4	175.3	113.7	730.9	114.7	132.2	107.9	167.2	72.1	201.7	129.6	144.2	91.4	169.2	107.8	125.4	120.3	185.7	134.2	134.5	112.4	305.3	156.4	108.4	129.5	188.8	265	130.4	270.6	160.7	116.8	114.2	105	130.8	125.4	204.6	141.4	157.7	249.3
CCPG1.8889.5	274.2	258.5	660.4	275.4	14506.7	300.6	1320.3	288.1	7113.9	303	1458.2	412.6	1644.1	289.3	456.1	463.7	1362.4	243.2	215.7	252.6	252.8	467.9	279.6	295.8	243.6	257.9	1443	366	338	287.6	1004.6	325.7	277.8	215.5	321.9	245.2	2448.5	583	1814.9	384.8
CCS.13068.139	52.1	39.7	39.1	45.9	209.2	42.6	50.2	43.4	44.2	51	42.8	57.4	47.2	68.4	40.3	47.8	51.1	45.3	43.7	56.8	48	70.6	51.4	48.1	49	54.9	35.4	56.2	37.9	56.1	40.2	99.5	50.6	40.2	39.9	31.2	39.9	72.2	47	50.7
CCT5.12569.25	2946.6	1707	9307.2	596.4	183434	374.4	16563.3	605.2	30160.2	220.7	24375.8	1321.9	19742.6	484.5	5368	532.3	8722.5	2862.5	123.4	1013.2	342.9	2305.9	1060.7	707.8	548.2	1183.4	15921.8	1534.5	599.3	522.7	7062.8	485.4	1448.6	354.5	3906.7	2301.2	21118.1	1696.4	6488.3	757.3
CCT7.13673.21	93.4	338.3	398.4	130.9	5013.9	55.4	293.5	54.8	2521.9	50.2	1744.2	265.3	1087.9	94.6	1209	103.9	431.3	399.6	62.5	144.4	63.9	557.2	88.3	101.7	61.9	108.1	1078.8	121.5	136	112.8	310.6	178	118.4	50.5	272.3	300.9	1992	299.7	562.9	128.4
CCT8.12699.28	2699.2	1544.5	4573.5	492.1	35125.6	407.7	12548.4	672.8	20673.4	483.1	13492.8	1486.4	14259.9	599.7	10794.8	852.8	6114.1	2058.8	108.5	636.7	637	2603.3	329.7	668	518.5	984.8	9807.2	516.1	899.1	311.7	4305.6	789.3	1668	301.6	3050.9	1586.6	10360.1	1020.2	4432.6	327.9
CD109.3290.50	455.6	1187.8	1132.8	669.9	286.7	704.7	388.5	519.7	382.7	235.3	608.6	409.1	488.9	196.4	353.1	284.9	408	1010.9	141.5	641.9	741.5	360.1	1124.1	505.4	457.3	482.8	508.4	1488.9	948.4	1470.8	440.7	241.3	418.4	553.7	574.8	845.5	543.8	213.7	452	2280.5
CD14.16914.104	7881.5	40384.3	19406.1	12973.2	2604.2	37086.9	1891.8	44799.2	5367.4	1395.8	13502.9	15139.4	9578.5	1784.2	4624.7	15934.9	12431.7	14006.2	14067.2	2611.1	15702.6	5309.5	18213.6	28954	13343.5	30847.9	12782.4	15403.4	17334.6	11604.9	17815.4	4871	16603.7	32685.2	9768.4	37947.4	9375.5	2768.8	11599.4	17105.3
CD14.8969.49	10082.1	39881.5	20201.1	12725.7	3856.5	39230.9	2451.2	49559.1	6633.4	1403.3	15494.9	14617.9	12074.9	1769.6	5358.4	20201.4	14882.3	14050.5	16990	3064.9	18027.8	5224.2	18706.9	31150.6	16433.7	32247.1	13906	16625.9	20551.5	12483	19074.6	4347.5	20189.3	38190.8	12561.5	41174.6	10932.4	3194.8	14205.2	17518.8
CD163.5028.59	2320.9	17067.9	15295.4	13538.5	667.6	10538.7	1211.3	15156.8	3588.5	1525.9	2613.5	5084	6945	893.2	1006	1858	1387.9	9489.1	783	3661.9	4266.5	2088.7	12360.9	17103.5	2486	9476.5	3843.4	16466.8	12295.3	16022	3611.6	2672.5	2904.1	8791.9	3230.1	18764.8	4247	990.1	3929.6	22904
CD164L2.6915.2	81	69.5	77.3	65.1	451.3	66.6	87.4	77.8	83.9	91.8	78.5	78.2	84	105.7	64.2	68.3	91.5	80.1	68.8	79	78.2	116.3	90.8	81.4	82.4	89.8	67.8	90	63.3	89.3	71.6	161.5	83.7	69.2	68.6	54.3	79.2	95.8	79.8	77.3
CD177.13116.25	613.1	16086.1	780.6	4557	67.7	1190.5	806.6	2424.1	1152.4	1873.6	355.6	1290.6	890	2248.8	739.9	1917.8	75.3	32.7	201.6	2532.5	1344.8	1079.1	1983.4	7769.6	1339.7	5038.8	517.6	3604.6	554	2475.1	846	1808	420.7	327.5	369.1	2423.2	486.8	2018.5	72.8	55.4
CD1A.10814.7	173.4	156.3	162.2	140.7	628.8	148.2	161.3	158.1	140.2	156.8	151.5	152.6	168.9	145.8	137.2	158.7	173	145.3	153.4	128.4	170.6	156.8	282.6	160.8	161.8	155.3	159.2	160.4	162.3	140.5	161	163.3	153.8	161.2	164.5	141.7	142.9	129.4	175.5	153.4
CD1B.20541.73	65.8	69.2	44.4	37.6	38.5	75.2	62.5	63.2	46.1	27.7	47.5	37.9	55.4	24.6	41.7	56.6	54.2	31.5	49.8	22.3	56.7	24.3	42	47.1	64	57.6	41.3	34.1	55.5	58.8	47.6	27.8	58.8	72	65.2	73	43.5	23.8	39	52.8
CD1D.8749.194	191.8	183.2	181.1	258.8	685.6	194.6	174.1	203.8	174.6	304.9	169.6	267	197.8	300.4	201.4	211.7	187.7	231.5	198	226.2	183.5	270.1	159.2	195.5	187.1	211.6	183.5	166.3	178.3	172.4	172.9	297	187.4	198.7	188.1	174.7	166.5	219.9	191.7	166.3
CD2.7100.31	211.2	197.4	77	82.5	86.7	195.1	146.5	199.6	98.3	101.9	105.8	100.6	106.3	95	87.4	275.1	182.8	85.1	139.7	67.9	115.2	154.3	57.9	108	162.4	137.6	113.3	114.5	112.9	132.8	86.4	80.9	136.7	141.6	137.9	136.4	129.3	219.4	79.8	77.2
CD200.5112.73	2622.6	1629.9	5988.3	949.6	1040.9	864.3	2084	1192.2	874.6	708.9	3197.1	1222.4	3050.7	582.7	484.1	1020.2	2698.2	586.7	1819.2	472.5	7978.6	1238.5	3149.8	1274.2	1634.4	1863.2	3284.8	1129.7	6988.6	509.3	5541.2	781	1817.8	926.7	2145.9	1623.5	2022.2	469.6	7104.9	1769.4
CD200R1.10636.1	85.3	84.6	78.5	70.8	306.9	83.3	92.6	79.7	81.6	65	82.5	74.8	87.4	62.9	75.5	81.8	86.1	75.5	74.5	70.9	86.9	67.6	97.7	83	86.5	82.8	80.4	85.3	76.2	84.3	82.8	69.2	83.6	83.2	85.6	78.7	82.6	65.1	80.3	88.5
CD200R1.5103.30	250.8	244.3	276.6	243.7	1391.8	255	274.9	234.8	380.9	287.3	268.7	251	269.5	262.6	266.4	246.2	256.6	257.7	224.6	216.2	238.7	257.7	326.7	251	243.7	248.4	289.1	277.2	260.8	246.7	268.1	266	245.3	251	244	231.9	236.3	196.3	251.8	328
CD200R1L.8980.19	113.1	128.2	150.7	128.5	959.7	128.6	127.8	116	162	127.6	168.7	118.9	158.2	120.6	160.1	123.3	114.6	107.7	159.6	141.2	115.2	94.9	139.9	114.7	108	110.1	173	129.3	133.9	133.1	122.2	95.9	116.7	118	129	137.7	224.5	133.7	146.6	151
CD207.3361.26	162.6	155.3	149.4	145.5	393.7	164.9	162.5	165.4	131.6	116.2	144.7	149.7	151.9	108.5	157.6	164.8	158.1	143.5	205.5	115.1	155.1	126.8	144.9	153.9	170.3	158.7	146	138.1	151.5	124.8	146	109.8	158.4	164.8	160.2	153.2	129.7	101.9	147.4	134.5
CD209.22576.1	105.1	181.1	86.3	209.7	192.6	132.6	133.6	122.1	156.3	195.2	131.1	123.7	134.4	165.2	101.6	90.5	97.8	228.9	150.1	197.9	109.6	132.9	425.6	234.1	87.5	109.8	153.1	339.8	97.6	449.3	102.2	206.4	115.7	181.8	106.3	317.3	141.7	121.5	109.3	356.7
CD209.22576.2	64.7	210.6	69.5	147.2	145.6	107.7	79.1	89.9	120.2	87.8	139.8	88.4	93.6	94.9	124.5	69.6	82.4	183.2	92.7	159.3	77	80.8	312.4	206	75.1	96.8	175.9	332.9	75.3	392.4	103.8	124.1	70.1	118.5	74.1	307.3	158.3	91.3	72.3	288.9
CD209.3029.52	549.6	5354.8	1291.4	4650.9	299.1	2714.7	210.1	1436.6	283.3	400.5	726.7	1531.5	502.7	384.7	668.4	406	572.2	4001.2	320.4	2196.7	1323.6	904.3	10997.2	5820.3	305.3	1103.2	1899.8	8507.9	785.9	9582.4	1102.4	1748.3	720.1	2485.7	608.3	5621.4	641	499.2	983.6	9688.7
CD22.2891.1	255.6	197.7	138.9	537.4	402.1	204.3	391.7	278.8	413.5	892	227.2	577	444.5	701.8	375.6	444.8	262.4	387.7	474	370.5	199.4	573.2	85.3	262.2	254.3	283.9	250.2	105.4	220.7	189.4	191.8	533.6	224.8	238.8	219.2	208	238	349	255.8	102.5
CD226.5062.60	381.6	374.7	383.5	588.2	1758.8	378.4	433.2	389	379	539.8	343.5	495.6	510.7	612.6	396.1	401.9	363.5	448.8	459.2	468.9	358.9	461.7	346.7	380	380.3	364.4	354.3	339	360.9	506	328.4	429.5	356.3	374.2	367.9	346.6	356.7	438.4	389.7	362.5
CD226.5721.1	83.6	110.7	197	213.7	535.7	56.9	217.3	75.1	457	115.2	257.7	128.3	502	145.4	278.7	130.2	203.3	221	62	223.9	70.7	186	39.8	186.7	100.6	133.3	478.5	108.6	187.3	68.7	220.4	169.3	97.6	68	130.3	137.5	624.9	303.9	251.4	136.1
CD244.5063.12	60.7	63.4	60.6	54	221.4	61.1	64.5	67.1	64	59.6	60.7	60.9	61.9	49.9	61.8	66.6	63.8	62.6	80.9	41	62.5	56.6	77.6	62	61.1	59.7	59.7	71.3	58.2	54.2	61.3	49.8	59.8	59.6	59.8	58.8	50.7	37.6	57.9	63.4
CD247.15567.2	99.6	109.6	111.3	118.7	498.1	97.2	106.3	96.9	121.4	136.3	127.2	123.2	120.5	131.3	114.1	106.1	104	135.8	122.7	140.9	100.1	130	145.2	120.2	98.9	116.4	158.3	136.8	102.5	124.8	119.7	136.4	107.2	101.9	98.7	107.2	125.1	115.5	113.6	124.2
CD247.7241.12	138.7	131	136.4	107.4	776.2	119.4	135.6	125.1	158.5	145.8	128.8	137.7	153.7	151.1	117	128.5	165.8	140.6	121.9	94.5	130.3	168.5	226.9	151.1	127.6	134.1	131.8	232.5	106.8	208.3	141.3	210	124.5	104.4	96.9	97.8	116.1	102.1	128.6	189.7
CD27.5412.53	2944.2	19066.1	5971.2	8059.6	7311.1	11273.3	5086.9	3328.2	11257.6	830.2	13591.9	5472.2	6064.4	1450.6	11084.7	5272.6	4840.6	7037.5	1279.6	4088.7	3967.4	2336	14909.6	5454.3	3883.9	4893.7	3967.3	11436.4	4264	17413.1	5950.9	1312.2	3714.5	4416.8	6356.1	10281	15132.5	3793.6	3993.1	23273.1
CD274.5060.62	154.2	151.9	177	95.2	65.5	158.2	119	139.3	77.6	102	110.9	88	125.1	71.7	60.5	124.2	136.5	149.5	122.8	78.6	177.9	65.7	162.9	108.9	135.8	119.8	122.3	113.4	218.2	144.3	160.4	84.1	141.8	212.4	142.1	155.7	84.3	51.3	139	192.7
CD28.20521.83	68.2	290.6	55.1	120	38.7	217.7	45.3	95.6	40.1	46.5	47.6	56	44.3	34.6	35.8	47.8	47.6	141.8	76.4	85.2	57.7	39.2	227.7	93.9	57.8	69.9	72.4	309.5	83.5	300.2	85.4	53.1	75.3	131.4	63.4	171.9	52.9	42	73.3	418.5
CD2AP.21961.14	169.1	163.2	132.3	142.9	423.4	142.5	173.1	162.3	368.6	243.3	253.4	148.8	265.1	204.5	192.2	142.6	172.8	133.6	144.2	140	143.4	143.2	88.3	142.2	142.4	156	275.5	123.9	171.6	165.9	178.2	219	141.7	145.7	156.7	147.8	210.5	145.7	154	120.9
CD300A.5630.48	282.2	1015.6	787.6	1087.4	135.4	829.4	175.6	1685.2	155.6	673.3	281.8	497.9	256.3	355.7	93.7	181.2	243.6	1614.8	158.3	1006.1	457.9	460	1795.7	974.9	352.2	560.4	271.9	2560.8	419.4	3014.5	295.4	670	300.7	511	287.9	936.6	295.4	242.3	263.4	4605.7
CD300C.13406.161	190	206.5	192.2	148.8	657.9	185.2	214.7	187.9	186.2	177.3	205.5	176.1	192.1	173.1	199	172.6	187.4	167.1	196.9	151.4	185.1	147.8	221.3	176.1	198.5	187.1	193.1	430.1	186.4	190.1	180.1	177.1	192.5	191.8	186	186	159.5	137.1	182.5	346.4
CD300C.5066.134	2482.2	12244.3	9752.9	9479.4	1256.6	12034.3	1280.5	21579.7	1244.5	1340.6	3464.6	5375.9	2467.4	1291.6	727.9	2173.7	2049.3	9674.4	520.9	2875.6	4872.5	2880	10169.4	9466.7	3586.7	6427.9	3347.9	11636.5	4803.4	11298.5	3147.7	2824.4	3562.6	7546.1	2959.9	10302.3	3200.4	1631.6	2752.1	16003.7
CD300E.10798.4	116.1	144.2	134.3	106.9	570.4	130.2	119.3	108.8	167.1	109.3	188.4	111.8	118.6	110.3	206.9	113.5	121.5	120.9	114.5	118.2	124.6	115.6	179.5	127.7	117.5	123.1	131.3	213.2	120.9	146.6	140.1	114.7	119.6	115.8	124.6	123.8	189.1	138	130.5	211.5
CD300E.8287.17	49.8	98	36.7	118.8	38.6	87.5	47.7	107.8	41.7	109.6	40.2	95.9	48.7	106.6	38.3	77.5	48.5	137.6	56.2	122.7	52.7	142.5	57.2	133.4	61.9	96.5	46.1	85.3	48	124.6	41.3	96.1	58.3	75.5	55.1	213.9	44.1	152.9	42.4	151.8
CD300LB.10713.151	48.8	49.9	45	28.7	111.5	46	48.4	47.5	36	20.3	44.3	33.1	37.4	20.8	38.4	44.9	47.6	29.3	41.4	30	46.5	22.6	51.3	41.6	47.8	42.3	39.5	48.4	45.1	43.3	46.9	23.9	49.4	47.1	50.6	45.6	37.8	25.6	45.1	51.9
CD300LF.5623.11	178.7	164.3	159	139.2	558.3	173.2	164.6	159.4	136.4	130.8	150.5	140.7	159.5	126.6	154.8	157.4	169.2	141.5	151.7	133.3	167.8	127.9	159.2	155.7	173.3	156.9	156.5	149.5	160.9	145.8	157.8	132.7	166.1	174.9	169.8	167.7	150.6	118.6	158	156.4
CD300LG.20585.5	180.4	1575.3	418.2	1723.1	327.1	1294.6	325.2	292.2	1038.3	421.9	582.7	480.1	626	1251	926.4	416.9	224	1171.2	456.4	2751.9	295.5	1031	5193.1	1087.4	357.7	787.3	713.9	7676.7	312.9	7955	356.3	429.2	383.5	551.8	471.1	1518.5	1268.4	1076.6	245.7	5427.5
CD300LG.20585.9	9.4	10	11.5	6.7	42.3	9.5	11.9	11.8	13.1	4.2	12.2	8.6	13.1	5.1	11.9	9.8	12.7	7.4	15.7	7.1	12.9	5.6	17.7	10.8	11	11.2	11.9	14.1	10	13.1	12.1	5.8	10.6	10.5	13.6	9.8	12.3	6.9	11.9	16.4
CD320.16320.139	172	181.4	389.2	148.6	1380.8	92.8	815.5	107.4	1093.4	77.2	316.9	129.6	751.5	84.5	124.9	73.9	298.3	77.3	106.9	63.7	380.5	99.1	282.2	226.6	120.9	143.8	501.7	140.6	357.1	127.5	334.8	80.1	144.8	123.6	174.5	156.6	452.7	87.2	670	198.7
CD33.3166.92	204.8	548.2	492.6	291.5	70.2	238.1	86.9	290.2	124.6	96.7	197.4	196.6	59.6	19.1	54.4	125.3	166.4	338	48.9	59.2	372.1	112.6	379.1	136.9	137.7	151.7	233.3	617.2	188.4	158	177.6	59.4	229.1	303.8	169.5	358	121.8	66.3	237.7	931.8
CD34.11285.8	178.4	174	173.3	215.1	807.2	175.3	179.7	179.9	191.9	316.9	183.4	238.7	230.5	305.7	207	192.9	186.5	246.2	209.9	228.3	174.3	284.7	181.3	208.1	188.4	205.3	206.3	196.5	174.6	180	188	298.9	177.7	181.5	175.4	179.9	201.6	212.3	187.4	163
CD36.2973.15	507.5	449.1	200.4	748.5	1761.5	707.5	1246.6	906.3	1172.5	845.7	855.8	699.1	927.4	855.2	1091.4	775.3	789	1591.1	366.1	967.5	285	1244.8	238.5	517.2	914	734.4	1153.4	895.3	258.3	942.5	488.3	1092.4	458	524.1	654.9	740	749.7	1353.2	312.9	888.3
CD37.18202.22	217.2	196.5	197.6	211.3	806.8	206	206.1	214.8	174.6	259.4	199.2	203.5	210.3	245.8	221.9	212	210.6	215.3	256.7	227.1	199.8	237	193.6	207.3	212.3	208.2	208.4	193.5	202.6	201.5	204.3	244.3	220.1	209.3	208.1	205.9	208.5	212.8	210.2	189.7
CD38.11513.92	138.9	130.1	132.4	115.8	495.8	135.1	134.7	134.4	110.6	118.9	128.6	114.3	131.9	115.1	168.3	134.5	132.7	116.4	134.3	118.3	133.9	120.4	135.2	133.3	137.7	131.3	132.8	130	122.3	118.4	138.3	131.2	133.6	129.2	136.6	121.2	129	118.3	131.6	138.4
CD38.7174.15	338.2	305.4	401.7	286.1	3197.5	321.7	454.6	320.8	697.7	277.4	439.8	321.8	475.3	243.8	409	453.9	392.1	277.7	290.2	213.2	327.4	262.7	275.3	340.9	349	305.7	413.6	262.6	361.5	228	419.1	225.8	343.7	338.6	347.9	337	455.2	249.5	340.7	259
CD3E.18870.1	258.1	261.1	275	212.1	783.2	245.7	234.8	249.8	193.9	184.3	249.3	215.8	224	171.9	257.3	250.9	260.9	201	268.4	168.2	282	190.2	240.3	241.2	260	241.6	258.2	268.8	268.2	254.7	271.6	188.7	257.1	275.3	269.7	256.1	223.2	171.3	260.3	255.3
CD3E.8069.85	89.7	96.7	119.6	121.1	993.2	81.4	120.6	86.6	164.5	123.3	140.9	120.1	190	135.5	121	99.3	115.1	133.3	95.4	113.1	93.7	137	108.4	106.4	97.7	104.8	138.9	125.9	86.9	154	114.8	156.4	86.6	80.3	86.8	78.2	182.8	130.3	115.3	109.1
CD3G.7924.7	246	283.8	278.7	320.7	1326.5	290.6	244.8	245.9	353	304.9	318.1	304.2	315.7	293.1	334.4	266.2	249.6	270.2	261.1	305.1	250.5	258.6	273.4	254.7	246.9	243.6	288	285	258.7	298.4	255.6	250.7	240	249.9	260.7	264.2	292	275.3	268	287.2
CD4.3143.3	207.9	188.6	104.1	381.5	186.2	200.9	223.1	239.7	225.9	593.5	137.6	351.5	215.8	439.5	234.8	279	190.2	260.9	300.6	250	156.8	350.6	86.1	191.8	206.5	207	160.4	94.5	157.9	138.8	131.2	347.7	177.8	209.3	182	172.8	150.4	217.6	166.2	106.4
CD40LG.3534.14	124.4	118.9	207.3	140.1	2387.2	124	223.7	126.6	486.3	118.4	226.2	123.7	218.8	92	163	148.3	145.7	104.1	122.8	97.6	115.6	98.6	84.2	103.7	115.6	104.2	191.4	87.1	146.9	89	172.8	73.2	131.5	121.9	125.7	128.8	240.5	100.3	156.4	86
CD44.9283.8	66.4	47.2	35.3	40.6	32.2	58.9	52.2	62	30.4	64.5	35	34.5	42.9	46.7	32	52.7	54.4	30.1	268.9	36.8	56.5	34	25.7	39.2	55.8	45.3	40.6	23.5	49.3	31.6	42.3	43.5	61.5	64.3	59.7	47.2	36.5	36.9	43.3	30.5
CD46.17682.1	2128.9	4311.6	8092.4	3445.7	752.3	1859.8	901.3	1651.4	838	427.4	2536.5	1991.4	2119.8	451.7	485.3	1284	1916.7	1749.8	114.3	991.3	6422.6	1090	8766.8	3196.1	1279.4	2296.2	4291.5	5157.4	5776.6	4776.5	4349.6	441.1	1755.5	1493.7	2194.1	3886.8	1692.7	624.1	5160.7	9784.1
CD47.6653.58	221.5	214.8	414.8	352.5	5230	208	427.8	213.6	945.6	313.4	469.5	323.2	491.6	284.3	384.9	304.6	277.2	263.6	226.9	247.8	215.3	301.2	184.2	211.5	204.7	207.6	400.3	180.4	253.5	188.9	341.7	231.2	220	205.5	243.4	196.5	484.4	269.1	324.8	173.9
CD48.3292.75	242.9	1198	544.1	637.9	156.3	853.1	166.7	495.9	225.7	566.5	283.4	506	242.9	398.3	231.2	385.8	223	1482.6	321.9	926.7	284.8	580.5	1706.1	849.8	343.6	561.8	292.8	1981.8	309.8	1921	223.7	423.3	612.7	1394.6	289.1	753.2	328.3	389.2	252.8	2677.8
CD5.14065.11	157.1	190.4	162.6	89.7	329.2	158.6	157	145.9	100.2	55.3	140.6	89.6	123.5	52	122.9	133.9	133.7	102.5	116.4	72.5	149.4	60.6	173.2	112.7	141.7	116.5	118.5	127.4	167.8	123.7	138.3	57.5	144.2	158.3	158.6	170	118.5	58.8	123.8	133.1
CD55.5069.9	21626.2	33684.1	33900.1	16820.3	5581.2	11536.5	6149.5	9585.5	5592.9	1354.5	13950.8	10105.1	17110.9	1559	2665.8	6010.4	20441	10133	1692	2890.7	38843.7	5120.1	22166.8	24970.7	7749.4	17704.8	20446	16661.3	35532.2	14855.3	28667.5	3131	19544.2	14655.5	22603.2	33558.7	11469.7	1803.9	22720.4	23016.3
CD58.10938.13	144.5	244.6	236.8	246.5	146.4	168.7	117.5	189.1	171.2	214	180.8	204.6	177.1	188.1	118.9	153.2	178.9	156.9	126.1	131.2	172.2	146.9	181.1	280.5	168.6	185.2	202.1	175.6	152.9	184.1	165.2	189.5	148.5	142	143.7	185.2	149.7	188.6	178.8	214.4
CD59.10480.33	116.8	124.1	156.3	93.4	434	108.1	112.9	99.8	124.5	74	147.6	98.5	122.2	76.4	125.7	103.1	116	98.5	190.7	94.7	124.5	88.6	158.1	116.7	108.5	110.3	129.7	144.9	119.6	145.3	131.3	86.6	113.9	118.3	127.5	115	146.2	98.4	135.4	159.2
CD59.11514.196	4600.2	8968.8	21420.5	22541.1	6595.3	3454.4	1789.5	2724.4	5281.1	21576.5	9957.6	10419	10159.7	15613.2	1430	2793.6	5465.5	7105.4	1385.7	10418.8	11504.3	8935.4	13493.1	9194.7	2439	5949.1	11649	10744.6	12763.6	8349.2	9653.5	9158.2	5258.8	3583.9	6306	7635.3	7255.8	8449.3	16052.7	13236.9
CD5L.3293.2	10236.5	46641.5	3712.7	22318	34897	35607.7	24371.1	21538.7	31843.6	2603.1	27005	21017.6	18350.3	3502.1	27293.9	26799.6	21771.7	27329.9	1698.5	8023.5	3739	13636.2	26844	20311.4	13220.9	19713.4	22368.1	38195.2	3999.1	33383.1	22129.5	7157	32388.6	14464.4	11900.4	13552.1	24989.7	8072.1	3993.5	44438.8
CD6.20519.7	185	167.4	177.8	165.1	496.4	182	165.6	181.4	130.1	122.8	153.6	151.8	165.1	115	161.6	165.8	171.3	157.6	157	120.9	188.3	138.4	150.5	163.4	183.3	165.7	162.6	148.3	180.2	146.3	163.5	120.2	172.7	184.2	179.4	175.5	138.1	111.4	158	149.8
CD63.9190.7	147.7	182.4	190.4	192.8	232.1	142	145.5	144.7	168	281.8	158.1	159	198.9	241.1	154.7	142.5	152.4	172	181.8	171.9	164.7	180.7	195.3	159.7	137.5	153.5	164.3	140.7	156.3	172.9	141	221.3	150.5	144.7	142	154.4	185.8	170.8	166.3	221.8
CD68.18922.27	174.1	628	371.6	161.1	78	318.1	114.9	332.7	110.5	70.8	142.4	70.1	110.6	38.7	73.9	75.3	119.1	338.9	91.5	161.5	146.4	51.6	479.4	138.1	112.9	97.2	127.6	299.4	203.1	213.8	126	55.3	160.9	208.6	181.8	292.2	185.2	58.7	159.2	752.4
CD68.20528.23	138.1	379.8	247.3	107.7	106.8	194.3	113.8	211.4	130	55.5	136.2	68	117.7	47.1	78.2	79.4	114.1	243.4	119.9	108.2	121.2	51.3	365.6	121.3	103.9	93.7	133.7	237.8	172.1	181.2	118.4	56.6	143.4	165.1	146.3	211.7	226.8	63.7	130.1	528.5
CD69.16618.7	36.2	33.6	42.7	30.6	205.2	36.4	43.4	35.7	37.5	28.2	42.6	30.1	40.8	29.4	37	36.8	32.5	50.5	33.4	30	33.4	25.9	34.7	33.6	35.4	33.5	42	33.2	37.8	28.9	36.8	25	35.6	40.9	37	36.4	47.6	33.6	35.8	39.9
CD7.12008.3	58.2	239.3	88.9	88.4	46.3	106.5	49.4	70.8	53.6	71.8	61.5	57.9	62	60.1	53.6	82.4	61.2	170.1	103.4	71.3	73	56.4	192.5	79	61.3	60.9	66	134.5	68.9	136.4	54.5	60.1	90.1	206.4	63.9	96.1	91.4	55.6	50.3	154.1
CD70.5807.77	168.1	155.7	152	143	423.2	157.1	152.6	166.8	116.3	159.7	155.1	141.4	138.3	142.6	130.6	152.2	156.9	142.5	170.3	130.3	156.6	137.8	131.6	147.1	162.3	151.3	146.6	134.3	157	115.8	150.6	141.2	160.5	163.4	159.8	152.6	117.8	107.4	148.4	131.2
CD70.8762.38	218	204.6	186.4	199.8	552.5	215.8	209.5	218.7	165.6	228.2	164.5	213.8	193.8	220.4	211.7	215.3	209	194.9	226.7	169.6	195.4	196.8	175.7	196.2	206.9	198.5	177.9	167.8	198.1	158.9	182.7	203.7	209.8	210.5	208.7	192.2	152	158.6	193.4	162.4
CD72.7009.6	141.1	155.6	168.9	171.3	1172.4	136.1	151	146.5	204.1	193.3	196	175.6	218	197.3	159.1	150.5	156.5	189.2	124	173.9	147.1	193.5	162.2	162.1	139.9	159.3	205.9	186.5	144.2	171.6	162.1	210.6	135	140	133.8	132.7	232.2	174.6	159.7	160.5
CD72.7009.8	139.3	310.2	160.4	242.5	848.9	167.5	143.8	181.3	176.9	218.4	175.6	191	180.6	201.7	152.8	152	138.4	385.6	174.3	263.7	125.1	191.2	420.8	210.3	126.4	174.3	167.6	564.8	139.1	424.2	141.6	240.5	154.7	176.4	140.4	219.6	221.4	201.8	165.3	383.5
CD74.6974.6	87.3	93.5	85.1	87	333.9	90.4	90.4	92	83.5	87.7	93.7	85.7	93.3	92.1	85	88.7	89.6	90.3	94.7	98.4	85.8	88.6	93.1	92.4	88.6	95.6	94.4	92	86.7	103.3	89.6	98.2	92	91.9	94	94.4	104.7	93.9	90.4	105.8
CD74.8748.45	80.2	72.8	72.5	91.6	100.8	76.5	79.5	77.9	91.3	156.4	71.9	71.3	95.8	112.7	78.6	81.1	87.1	74.1	105.2	80.6	81.8	85.9	53.8	73.9	94.1	93.7	106.2	59.5	128.2	82.3	74.1	121.3	87.7	90.4	80	82.9	94	87.5	96.6	71.1
CD79A.15674.3	81.3	74.6	72.1	46.3	155	71.4	87.5	64.9	104.6	32.5	99.7	46.4	99.2	37.2	102.5	66.8	92.8	44.8	289.1	50	87.2	43	56.4	63.3	72.6	68	97.1	60.1	87.1	83.2	87.6	42.8	87.8	68.5	89.3	72.6	123.6	54.2	73.5	61.9
CD79A.7796.10	237.9	236.5	222.4	206.9	341.6	221.8	203.3	201.4	226.8	231.6	252.4	200.5	263.1	192.9	237.5	212.4	247.9	167.9	198.1	169.1	269	192.7	220.8	202.3	235.1	215	264.1	202.3	242.2	303.1	221	196.5	228.7	228.9	231.3	214.5	242.4	150.3	262.8	207.1
CD79B.6351.55	163.6	155.7	154.6	186.8	824.1	148.4	161.5	159.6	185.8	200.7	185.7	216.5	197.3	200	191.2	174.7	164.9	205.1	207.9	177.5	153.8	232.8	164.4	178.8	156.3	181	181.4	179	155.2	161.6	161.5	231.4	158.3	147.8	159	148.5	191.2	181.3	182	161.8
CD80.13726.4	79	73.5	65.3	53.9	241.4	69.5	77.6	68.2	57.5	56.5	66.3	61.7	66.1	59	57	68.4	78.9	62.1	71.1	43.3	76.1	60.5	79.7	73.1	82.6	69.7	58.5	80.9	66.3	122.4	67.3	69.3	78	71.5	69.6	58.7	58.3	52.2	67	81.7
[truncated: 6,017 more rows]

## Sheet: Pre_v_Delayed(paired)
	42A	42D	46A	46C	62A	62C	76B	76D	78C	78G	79A	79H	88A	88C	98B	98C	245B	245J	265B	265D	212C	212F
[truncated: 7,011 more rows]

## Sheet: Early_v_Delayed(paired)
	42B	42D	46B	46C	62B	62C	76C	76D	78D	78G	79B	79H	88B	88C	245E	245J	212E	212F
[truncated: 7,011 more rows]

## Sheet: Ventricle_v_Subarachnoid_GBM
	155A	162A	175A	177A	186B	205C	211A	224C	253A	258B	282A	283A	28A	32A	38A	41A	48A	54A	62A	76A	78A	85A	91B	121C	135A	156D	169D	17B	195A	225J	233B	237A	24B	252B	262B	269B	272A	278B	290A	43A	80A	88A	9A		Used in supplemental analyses:		17A	32D
[truncated: 7,012 more rows]

[truncated: 3 more sheets: Intracranial_v_Lumbar(Paired), Primary_v_re-resected_GBM, GSEA_Libraries]
