# Supplementary material for: A field resource for the glioma cerebrospinal fluid proteome: Impacts of resection and location on biomarker discovery
Source: Neuro Oncol. 2024 Dec 30;27(4):948–62. doi: 10.1093/neuonc/noae277 (PMC12083222; doi:10.1093/neuonc/noae277)
Supplement: noae277_suppl_Supplementary_Tables [file noae277_suppl_supplementary_tables.xlsx]

## Sheet: SuppTable1
Supplementary Table 1. The top proteins for the main comparisons performed in this manuscript, with corresponding fold-changes and p-values of that protein across other analyses.
	Target	UniProt	FC (Subarachnoid/Ventricular)	Adjusted P-value (Subarachnoid/Ventricular)	FC (Intracranial/LP)	Adjusted p-value (Intracranial/LP)	FC (early post-resection/pre-resection)	Adjusted p-value (Early Post-resection/Pre-resection)	FC (Delayed/early post-resection)	Adjusted p-value (Delayed/early post-resection)	FC (Delayed post-resection/pre-resection)	Adjusted p-value (Delayed post-resection/pre-resection)	FC (Recurrent/Primary)	Adjusted p-value (Recurrent/Primary)	FC (Bloody/Clean)	Adjusted p-value (Bloody/clean)
Subarachnoid vs. Ventricular
Tryptase beta-2	TPSB2	P20231	13.167	0.0262351	3.2014	0.0156666	1.4425	0.579	0.76108	0.657747	0.64339	0.181226	0.41682	0.399424	4.3878	0.0529468
Tryptase beta-1	TRYB1	Q15661	12.2	0.0105702	2.9299	0.0126989	1.6886	0.413	0.86824	0.657747	1.0856	0.477729	0.5728	0.50042	4.0695	0.0529468
Aldo-keto reductase family 1 member C2	AK1C2	P52895	7.2359	0.00041099	2.9131	0.0031534	0.33526	0.00241	0.67225	0.0613769	0.28794	0.0164978	0.41673	0.234471	1.6954	0.164316
Plakophilin-2	PKP2	Q99959	7.0715	0.000304978	2.3814	0.0776383	0.26206	0.000357	0.83216	0.0745369	0.21531	0.0164978	0.54665	0.468621	1.7609	0.090435
GDP-mannose 4,6 dehydratase	GMDS	O60547	6.677	0.000388302	8.4425	0.00167155	0.11337	0.000329	0.98454	0.798502	0.073603	0.0170175	0.65214	0.749688	4.8552	0.0529468
Fibroblast growth factor 1	b-ECGF	P05230	0.23121	0.0391487	58.544	0.00167155	0.010565	0.000333	1.7825	0.798502	0.0070039	0.0164978	4.0663	0.0382433	2.5152	0.124911
Chitotriosidase-1	Chitotriosidase-1	Q13231	0.21138	0.016866	1.0476	0.887894	2.199	0.00454	21.634	0.0388459	34.417	0.021002	8.9249	0.0136714	0.92048	0.845922
Calcyphosin-like protein	CAPSL	Q8WWF8	0.20337	1.3391e-05	1.1947	0.142607	0.51215	0.000617	1.4498	0.0463005	0.51335	0.0164978	0.78013	0.248141	0.86127	0.286077
Aldehyde dehydrogenase, dimeric NADP-preferring	Aldehyde dehydrogenase, class 3	P30838	0.13524	0.000895021	1.5605	0.159655	0.37192	0.00105	1.6725	0.0463005	0.44906	0.242743	1.8483	0.126249	0.78416	0.845922
Fructose-1,6-bisphosphatase isozyme 2	F16P2	O00757	0.074378	0.00104776	1.6528	0.100029	0.6762	0.512	0.59774	0.0388459	0.29713	0.352871	3.1418	0.237351	1.1862	0.95079
Intracranial vs. Lumbar
Acyl-coenzyme A thioesterase 13	ACO13	Q9NPJ3	1.9594	0.0372606	25.904	0.00189553	0.10169	0.000789	0.27215	0.178531	0.042556	0.0164978	0.9128	0.867486	2.5664	0.124911
RNA 3'-terminal phosphate cyclase	RTCA	O00442	1.3074	0.366694	21.554	0.00167155	0.097031	0.000617	0.85889	0.866013	0.064429	0.0164978	1.4716	0.516552	5.1537	0.0529468
60S ribosomal protein L30	RL30	P62888	1.9822	0.02508	20.643	0.00167155	0.25428	0.00156	0.47553	0.40757	0.1031	0.0170175	1.0242	0.999093	3.6047	0.0718105
Ubiquinone biosynthesis protein COQ9, mitochondrial	COQ9	O75208	2.6412	0.0766676	19.919	0.00167155	0.28425	0.0085	0.17414	0.118011	0.04892	0.021002	0.74214	0.976075	6.3005	0.0529468
Aspartate--tRNA ligase, cytoplasmic	SYDC	P14868	1.005	0.892509	19.793	0.00167155	0.11858	0.000697	0.8376	0.798502	0.054039	0.0164978	1.4708	0.45015	5.2725	0.0529468
Tumor necrosis factor receptor superfamily member 11B	OPG	O00300	1.4008	0.112067	0.30998	0.0320872	3.7771	0.00405	1.4755	0.40757	4.9046	0.0517665	1.6357	0.94128	0.71243	0.164316
Breast cancer metastasis-suppressor 1-like protein	BRM1L	Q5PSV4	0.93659	0.922077	0.30984	0.0674854	0.20825	0.0133	8.6899	0.0463005	1.0963	0.721115	0.61963	0.494214	0.49251	0.219269
Osteomodulin	OMD	Q99983	1.4008	0.0983192	0.28639	0.00167155	0.814	0.877	6.5009	0.0613769	2.1391	0.155316	0.63293	0.295808	0.75261	0.535682
Chromogranin-A	CgA	P10645	0.98569	0.0262351	0.23801	0.0228658	2.3343	0.0095	4.0862	0.0388459	6.0576	0.0164978	0.51356	0.613787	0.52184	0.0529468
Sonic hedgehog protein	Sonic Hedgehog	Q15465	1.8256	0.0802873	0.17086	0.00167155	0.40428	0.00313	6.8131	0.0388459	1.3646	0.669823	1.0015	0.925225	0.669	0.0718105
Early post-resection vs. pre-resection
C-C motif chemokine 7	MCP-3	P80098	0.69683	0.00883046	0.94922	1	25.762	0.000252	0.306	0.30377	11.416	0.0164978	4.8578	0.335622	0.97203	0.845922
Macrophage metalloelastase	MMP-12	P39900	0.49316	0.022695	1.2238	0.505511	23.377	0.0018	6.4846	0.178531	93.711	0.0164978	9.5191	0.0382433	0.95203	0.535682
Interleukin-6	IL-6	P05231	1.0317	0.0652518	1.3821	0.505511	21.314	0.000418	0.18503	0.0517067	2.5811	0.312417	3.5644	0.203998	1.025	0.44336
Interstitial collagenase	MMP-1	P03956	0.57464	0.0301683	1.7222	0.0884209	14.355	0.000297	0.20661	0.216684	2.5659	0.394362	5.5098	0.107619	2.2199	0.0529468
Laminin subunit gamma-2	Laminin gamma-2	Q13753	0.93548	0.115194	0.98703	0.178121	14.079	0.00121	0.39163	0.118011	5.2137	0.0253848	3.5014	0.547529	1.0191	0.95079
Lambda-crystallin homolog	CRYL1	Q9Y2S2	1.9131	0.0448239	13.49	0.00189553	0.054368	0.000357	1.6266	0.596073	0.06026	0.0164978	1.0759	0.936287	3.5391	0.090435
Kelch repeat and BTB domain-containing protein 11	KBTBB	O94819	1.5705	0.165979	13.583	0.00167155	0.050815	0.000329	0.93358	0.596073	0.017518	0.0164978	1.3633	0.822056	4.0961	0.0718105
Methylmalonate-semialdehyde dehydrogenase [acylating], mitochondrial	MMSA	Q02252	3.1653	0.00812255	15.295	0.00167155	0.039422	0.000252	1.2435	0.531732	0.027244	0.0164978	0.88078	0.925225	2.555	0.124911
NAD(P)H dehydrogenase [quinone] 1	NAD(P)H dehydrogenase	P15559	1.2321	0.528936	17.392	0.00167155	0.036685	0.000333	2.8071	0.0745369	0.051834	0.0164978	1.1766	0.698223	1.518	0.286077
3-hydroxybutyrate dehydrogenase type 2	BDH2	Q9BUT1	1.5075	0.141903	18.247	0.00189553	0.032393	0.000329	1.6797	0.0517067	0.046961	0.021002	1.0221	0.955313	2.8969	0.124911
Delayed vs. early-post-resection
Neurexin-3-beta	NRX3B	Q9HDB5	1.2857	0.294958	0.39588	0.00167155	0.33857	0.0085	17.338	0.0388459	2.1694	0.274781	0.63745	0.188887	0.74188	0.164316
Neurexin-3	NRX3A	Q9Y4C0	1.2977	0.216356	0.44332	0.00167155	0.38136	0.0119	14.834	0.0388459	2.1392	0.274781	0.66392	0.252519	0.71667	0.124911
Netrin receptor UNC5D	UNC5H4	Q6UXZ4	1.6853	0.0391487	0.63665	0.343276	0.42822	0.0518	13.385	0.0388459	1.9769	0.274781	0.61618	0.28923	0.6275	0.286077
Neurexin-1	NRX1A	Q9ULB1	1.3768	0.147625	0.44072	0.00516495	0.37665	0.0362	12.49	0.0388459	1.6005	0.312417	0.67389	0.234471	0.85066	0.535682
Contactin-6	CNTN6	Q9UQ52	1.504	0.062421	0.47311	0.00189553	0.48669	0.0133	12.231	0.0388459	2.2726	0.155316	0.6062	0.203998	0.65617	0.090435
Histone H2B type 1-K	H2B1K	O60814	1.1677	0.698861	3.4607	0.00516495	4.9938	0.00275	0.053633	0.0388459	0.41243	0.394362	0.96792	0.847544	2.3348	0.0529468
Transcobalamin-1	Holo-TC I	P20061	0.65617	0.208619	1.7704	0.0228658	6.7645	0.0018	0.042948	0.0388459	0.31752	0.242743	1.1716	0.484978	4.184	0.0529468
Histone H2B type 3-B	H2B3B	Q8N257	1.3529	0.640109	6.3049	0.00401799	5.1971	0.0085	0.041347	0.0388459	0.27113	0.312417	0.90454	0.716719	2.831	0.0529468
Alpha-actinin-2	ACTN2	P35609	0.85082	0.490394	1.7917	0.577257	1.2645	0.668	0.032328	0.0388459	0.021548	0.0164978	4.4654	0.178698	6.0113	0.164316
Protein-arginine deiminase type-4	PADI4	Q9UM07	1.1378	0.950423	4.1276	0.0126989	0.82861	0.988	0.027186	0.0388459	0.056142	0.0939993	0.87325	0.955313	8.2629	0.0529468
Delayed post-resection vs. pre-resection
Collagen alpha-1(I) chain:C-term propeptide	CO1A1:C-term propeptide	P02452	1.3562	0.0983192	0.63514	0.197714	4.5527	0.00588	5.3367	0.0745369	16.81	0.0164978	1.7932	0.571664	0.76355	0.164316
Collagen Type III	Collagen Type III	P02461	1.1698	0.333498	0.57553	0.100029	3.5707	0.00275	5.826	0.0613769	15.899	0.0164978	1.5387	0.620161	0.74976	0.124911
Collagen Type II	Collagen II	P02458	1.1991	0.141903	0.76357	0.178121	4.0097	0.00357	4.6059	0.0517067	12.94	0.0164978	1.9451	0.522056	0.73448	0.124911
Collagen alpha-3(VI) chain:Bovine pancreatic trypsin inhibitor/Kunitz inhibitor domain, isoform 1	Collagen alpha-3(VI):BPTI/Kunitz inhibitor	P12111	1.4991	0.062421	0.72266	0.0884209	5.0738	0.00207	3.0374	0.531732	10.499	0.0164978	2.0217	0.426966	0.88965	0.44336
Metalloproteinase inhibitor 1	TIMP-1	P01033	1.467	0.0524549	0.54692	0.0320872	12.77	0.000252	1.1343	0.866013	10.086	0.0164978	2.3137	0.74265	0.70941	0.090435
Protein kinase C and casein kinase substrate in neurons protein 1	PACN1	Q9BY11	1.0782	0.141903	4.5614	0.00189553	0.10351	0.000939	0.53281	0.178531	0.027204	0.0164978	1.8727	0.237351	3.6914	0.090435
Creatine kinase M-type:Creatine kinase B-type heterodimer	CK-MB	P12277|P06732	0.46285	0.0766676	11.708	0.00189553	0.070685	0.000617	0.4714	0.30377	0.026405	0.0164978	2.1546	0.252519	2.2448	0.0718105
Tubulin polymerization-promoting protein	TPPP	O94811	1.4779	0.218765	4.6814	0.00167155	0.071064	0.00156	0.84741	0.216684	0.023543	0.0164978	1.9774	0.107619	3.8917	0.0529468
Dihydropyrimidinase-related protein 5	DPYL5	Q9BPU6	0.64892	0.057416	8.3295	0.00167155	0.093378	0.00454	0.53617	0.30377	0.023216	0.0164978	2.3548	0.0887845	3.6635	0.124911
Creatine kinase M-type	CK-MM	P06732	0.45126	0.121302	13.129	0.00189553	0.099394	0.00105	0.23804	0.118011	0.021936	0.0164978	2.164	0.217327	3.0032	0.0718105
Recurrent vs. Primary GBM
Catenin alpha-2	CTNA2	P26232	0.40387	0.0262351	4.1296	0.00167155	0.43923	0.106	0.17044	0.0388459	0.053536	0.0164978	3.3721	0.0223573	2.8375	0.285134
Phytanoyl-CoA hydroxylase-interacting protein-like	PHIPL	Q96FC7	0.27906	0.0207928	5.2577	0.00167155	0.14127	0.00454	0.6394	0.353235	0.061228	0.021002	2.4241	0.0382433	2.4443	0.124911
Tubulin polymerization-promoting protein family member 2	TPPP2	P59282	0.50523	0.147625	4.9298	0.00167155	0.67324	0.289	0.14561	0.0463005	0.075842	0.021002	1.8961	0.0382433	3.5546	0.0529468
Tubulin polymerization-promoting protein family member 3	TPPP3	Q9BW30	0.2787	0.186926	4.2019	0.00167155	0.73533	0.579	0.19705	0.0388459	0.11882	0.0170175	2.2486	0.0382433	3.1405	0.0529468
Beta-crystallin S	CRBS	P22914	1.095	0.283545	1.5021	0.051197	0.38462	0.00156	2.1729	0.260173	0.51659	0.312417	3.9208	0.014022	1.9657	0.164316
Leucine-rich repeat transmembrane neuronal protein 1	LRRT1	Q86UE6	1.8141	0.0239177	0.94924	0.732486	0.29633	0.00275	1.2316	0.657747	0.36407	0.0164978	0.42728	0.0398289	0.70625	0.286077
Vascular endothelial growth factor receptor 1	VEGF sR1	P17948	2.4369	0.00281356	0.97026	0.925509	0.99355	0.944	1.1763	0.798502	1.2694	0.721115	0.41285	0.0382433	0.92058	0.365355

## Sheet: SuppTable2
Supplemental Table 2. Fold-changes and p-values from Mann-Whitney U-test of subarachnoid (n=23) vs. ventricular (n=20) CSF from patients with GBM (bold = FC>1.5, p<0.05)
Aptamer Code	Target Full Name	Target	UniProt	P-value	Adjusted P-value	FC (Subarachnoid/Ventricular)
TPSB2.3403.1	Tryptase beta-2	TPSB2	P20231	0.0053024	0.0262351	13.167
TPSAB1.9409.11	Tryptase beta-1	TRYB1	Q15661	0.00088285	0.0105702	12.2
AKR1C2.21271.53	Aldo-keto reductase family 1 member C2	AK1C2	P52895	1.7e-06	0.00041099	7.2359
PKP2.14067.6	Plakophilin-2	PKP2	Q99959	5.09e-07	0.000304978	7.0715
GMDS.18337.4	GDP-mannose 4,6 dehydratase	GMDS	O60547	1.22e-06	0.000388302	6.677
GAS2.23394.125	Growth arrest-specific protein 2	GAS2	O43903	1.99e-07	0.000199313	6.3176
CRABP1.11967.23	Cellular retinoic acid-binding protein 1	RABP1	P29762	4.98e-06	0.00084132	6.1049
CAVIN1.24689.9	Polymerase I and transcript release factor	PTRF	Q6NZI2	6.09e-07	0.000304978	5.7187
ACADL.17857.6	Long-chain specific acyl-CoA dehydrogenase, mitochondrial	ACADL	P28330	1.7e-06	0.00041099	5.6309
ADH1C.15525.294	Alcohol dehydrogenase 1C	ADH1G	P00326	0.00011292	0.00393872	5.4191
MUSTN1.21545.51	Musculoskeletal embryonic nuclear protein 1	MSTN1	Q8IVN3	1.64e-07	0.000199313	5.2942
CRABP2.11696.7	Cellular retinoic acid-binding protein 2	RABP2	P29373	1.99e-07	0.000199313	5.2222
CLIC3.24693.5	Chloride intracellular channel protein 3	CLIC3	O95833	1.03e-06	0.00038007	5.121
SULT1E1.9878.3	Estrogen sulfotransferase	SULT 1E	P49888	2.01e-06	0.000469737	4.8498
ALDH1A2.20055.40	Retinal dehydrogenase 2	AL1A2	O94788	2.84e-05	0.00187842	4.6002
S100A10.15318.75	Protein S100-A10	Calpactin I light chain	P60903	1.24e-05	0.00133748	4.4786
UGDH.17755.5	UDP-glucose 6-dehydrogenase	UGDH	O60701	8.07e-06	0.00104776	4.4226
MBNL1.24408.30	Muscleblind-like protein 1	MBNL1	Q9NR56	0.00031373	0.0064693	4.3475
ACSF2.17466.72	Acyl-CoA synthetase family member 2, mitochondrial	ACSF2	Q96CM8	8.88e-05	0.00345876	4.2421
CLIC2.22954.10	Chloride intracellular channel protein 2	CLIC2	O15247	7.27e-07	0.000318562	4.2259
BCAT2.19365.11	Branched-chain-amino-acid aminotransferase, mitochondrial	BCAT2	O15382	6.96e-06	0.000975931	4.0772
INA.11436.6	Alpha-internexin	AINX	Q16352	1.7e-06	0.00041099	4.0584
TPD52L2.23265.15	Tumor protein D54	TPD54	O43399	1.44e-06	0.000388302	4.0415
FOXP4.24259.24	Forkhead box protein P4	FOXP4	Q8IVH2	1.43e-05	0.00143225	4.0194
CLIC2.17837.5	Chloride intracellular channel protein 2	CLIC2	O15247	1.22e-06	0.000388302	3.9579
EHD2.23640.10	EH domain-containing protein 2	EHD2	Q9NZN4	3.53e-07	0.000274987	3.9104
AFAP1L1.9889.42	Actin filament-associated protein 1-like 1	AF1L1	Q8TED9	4.43e-06	0.000776468	3.8973
ALOX15B.12422.143	Arachidonate 15-lipoxygenase B	LX15B	O15296	0.0099117	0.0372606	3.866
HNRNPA0.24697.48	Heterogeneous nuclear ribonucleoprotein A0	ROA0	Q13151	0.0005907	0.00853896	3.8524
NDUFA2.20458.22	NADH dehydrogenase [ubiquinone] 1 alpha subcomplex subunit 2	NDUA2	O43678	1.24e-05	0.00133748	3.8476
STMN4.6267.51	Stathmin-4	STMN4	Q9H169	0.000389	0.00717705	3.7406
COX5A.18226.148	Cytochrome c oxidase subunit 5A, mitochondrial	COX5A	P20674	0.013311	0.0448239	3.7045
PID1.23291.18	PTB-containing, cubilin and LRP1-interacting protein	PCLI1	Q7Z2X4	6.09e-07	0.000304978	3.6846
TMOD1.12595.11	Tropomodulin-1	TMOD1	P28289	8.07e-06	0.00104776	3.6627
LIN7B.15612.5	Protein lin-7 homolog B	LIN7B	Q9HAP6	5.16e-06	0.00084132	3.6271
GHRL.6518.85	Appetite-regulating hormone	ghrelin	Q9UBU3	4.2e-05	0.00237469	3.6089
PC.13990.1	Pyruvate carboxylase, mitochondrial	pyruvate carboxylase	P11498	0.00034953	0.00682606	3.5701
TCEAL2.25227.20	Transcription elongation factor A protein-like 2	TCAL2	Q9H3H9	0.00097381	0.0110297	3.47
OXCT1.25043.74	Succinyl-CoA:3-ketoacid-coenzyme A transferase 1, mitochondrial	SCOT	P55809	8.88e-05	0.00345876	3.4696
GZMK.9545.156	Granzyme K	Granzyme K	P49863	0.00016037	0.00466537	3.463
CYB5R2.19143.38	NADH-cytochrome b5 reductase 2	NB5R2	Q6BCY4	2.36e-06	0.000517061	3.4572
RPL11.21286.29	60S ribosomal protein L11	RL11	P62913	0.0028554	0.0191939	3.4351
WFDC8.7147.35	WAP four-disulfide core domain protein 8	WFDC8	Q8IUA0	0.0022589	0.016866	3.4337
CLIC5.12475.48	Chloride intracellular channel protein 5	CLIC5	Q9NZA1	2.84e-05	0.00187842	3.4224
TIMM8A.19148.58	Mitochondrial import inner membrane translocase subunit Tim8 A	TIM8A	O60220	0.00034953	0.00682606	3.421
PSPH.24681.2	Phosphoserine phosphatase	SERB	P78330	0.00053293	0.00812255	3.4112
RAB3IL1.21375.34	Guanine nucleotide exchange factor for Rab-3A	R3GEF	Q8TBN0	7.89e-06	0.00104776	3.3784
TCEAL4.23250.3	Transcription elongation factor A protein-like 4	TCAL4	Q96EI5	0.00065408	0.0089217	3.3768
YAP1.25451.39	Transcriptional coactivator YAP1	YAP1	P46937	0.00010022	0.00369812	3.3636
ATP5IF1.19755.38	ATPase inhibitor, mitochondrial	ATIF1	Q9UII2	0.00048033	0.00790515	3.3536
DAB2.21963.48	Disabled homolog 2	DAB2	P98082	1.65e-05	0.00146432	3.33
FKBP7.9288.7	Peptidyl-prolyl cis-trans isomerase FKBP7	FKBP7	Q9Y680	3.79e-06	0.000699255	3.3251
RRAS.17742.2	Ras-related protein R-Ras	RRAS	P10301	1.89e-05	0.00152308	3.2801
AKR1C1.12618.50	Aldo-keto reductase family 1 member C1	Aldo-keto reductase 1C1	Q04828	1.24e-05	0.00133748	3.2418
EWSR1.12988.49	RNA-binding protein EWS	EWS	Q01844	0.00088285	0.0105702	3.2287
PARVA.13434.172	Alpha-parvin	PARVA	Q9NVD7	6e-06	0.000895021	3.2182
NPM2.21138.2	Nucleoplasmin-2	NPM2	Q86SE8	7.27e-07	0.000318562	3.2181
STXBP6.18308.30	Syntaxin-binding protein 6	STXB6	Q8NFX7	6e-06	0.000895021	3.2071
HNRNPD.18348.89	Heterogeneous nuclear ribonucleoprotein D0	HNRPD	Q14103	0.00043248	0.00758132	3.198
SNRPB2.17364.8	U2 small nuclear ribonucleoprotein B''	RU2B	P08579	0.0018854	0.0153883	3.1797
NMT2.17821.20	Glycylpeptide N-tetradecanoyltransferase 2	NMT2	O60551	0.00010022	0.00369812	3.174
ALDH6A1.19136.22	Methylmalonate-semialdehyde dehydrogenase [acylating], mitochondrial	MMSA	Q02252	0.00053293	0.00812255	3.1653
MCEE.9388.18	Methylmalonyl-CoA epimerase, mitochondrial	MCEE	Q96PE7	2.17e-05	0.0016185	3.1636
PDHA2.25249.33	Pyruvate dehydrogenase E1 component subunit alpha, testis-specific form, mitochondrial	ODPAT	P29803	0.0038064	0.0218923	3.1567
HDAC4.25275.30	Histone deacetylase 4	HDAC4	P56524	4.2e-05	0.00237469	3.1478
ACBD6.10075.75	Acyl-CoA-binding domain-containing protein 6	ACBD6	Q9BR61	0.00053293	0.00812255	3.1031
ARFGAP2.11664.32	ADP-ribosylation factor GTPase-activating protein 2	ARFG2	Q8N6H7	0.0022589	0.016866	3.0922
TFB1M.21344.31	Dimethyladenosine transferase 1, mitochondrial	TFB1M	Q8WVM0	0.00022542	0.00548757	3.092
AMT.21240.6	Aminomethyltransferase, mitochondrial	GCST	P48728	0.0020646	0.0162178	3.0899
PTPRU.8337.65	Receptor-type tyrosine-protein phosphatase U	PTPRU	Q92729	1.44e-06	0.000388302	3.077
ACAT2.17341.89	Acetyl-CoA acetyltransferase, cytosolic	THIC	Q9BWD1	0.0036161	0.0213046	3.0736
SH3BP5.23662.10	SH3 domain-binding protein 5	3BP5	O60239	3.53e-07	0.000274987	3.0627
DCXR.17758.79	L-xylulose reductase	DCXR	Q7Z4W1	0.00016037	0.00466537	3.0511
PCDH8.6280.11	Protocadherin-8	PCDH8	O95206	0.0041402	0.022695	3.0429
HNRNPR.13504.147	Heterogeneous nuclear ribonucleoprotein R	HNRPR	O43390	0.015359	0.0482653	3.0415
HNRNPAB.8894.80	Heterogeneous nuclear ribonucleoprotein A/B	hnRNP A/B	Q99729	0.00012707	0.00422222	3.0411
TACO1.9257.14	Translational activator of cytochrome c oxidase 1	TACO1	Q9BSH4	0.00043248	0.00758132	3.0362
ZADH2.17345.12	Prostaglandin reductase 3	ZADH2	Q8N4Q0	0.00017984	0.00494454	3.0327
OXSM.18271.43	3-oxoacyl-[acyl-carrier-protein] synthase, mitochondrial	OXSM	Q9NWU1	0.00012707	0.00422222	3.0246
NDUFAF2.21120.3	Mimitin, mitochondrial	MIMIT	Q8N183	0.00025195	0.00579155	3.0205
ALDH2.18381.16	Aldehyde dehydrogenase, mitochondrial	ALDH-E2	P05091	0.0005907	0.00853896	3.0184
FKBP5.21577.35	FK506-binding protein 5	FKBP5	Q13451	4.77e-05	0.00247722	3.0035
HMGCL.24211.25	Hydroxymethylglutaryl-CoA lyase, mitochondrial	HMGCL	P35914	0.00043248	0.00758132	2.9837
NT5DC3.9126.171	5'-nucleotidase domain-containing protein 3	NT5D3	Q86UY8	2.17e-05	0.0016185	2.9715
ENGASE.16781.2	Cytosolic endo-beta-N-acetylglucosaminidase	ENASE	Q8NFI3	0.00048033	0.00790515	2.9695
SNX8.6925.26	Sorting nexin-8	SNX8	Q9Y5X2	0.00043362	0.00758132	2.9606
RBM4.23361.20	RNA-binding protein 4	RBM4	Q9BWF3	0.0022589	0.016866	2.959
FOXM1.10056.5	Forkhead box protein M1	FOXM1	Q08050	1.65e-05	0.00146432	2.9514
BPHL.17813.21	Valacyclovir hydrolase	BPHL	Q86WA6	0.00024763	0.00579155	2.9497
ECHS1.17787.1	Enoyl-CoA hydratase, mitochondrial	Enoyl-CoA hydratase	P30084	0.00048033	0.00790515	2.9308
IDH3G.19275.68	Isocitrate dehydrogenase [NAD] subunit gamma, mitochondrial	IDH3G	P51553	0.0010731	0.0115746	2.9164
PTPN13.12664.19	Tyrosine-protein phosphatase non-receptor type 13	PTN13	Q12923	2.84e-05	0.00187842	2.9136
FCGR2B.3310.62	Low affinity immunoglobulin gamma Fc region receptor II-b	FCG2B	P31994	1.24e-05	0.00133748	2.8851
TES.17419.17	Testin	TES	Q9UGI8	4.2e-05	0.00237469	2.8717
TIMM10B.23241.27	Mitochondrial import inner membrane translocase subunit Tim10 B	T10B	Q9Y5J6	0.0011815	0.0122537	2.8692
GFER.15398.2	FAD-linked sulfhydryl oxidase ALR	HERV1	P55789	0.00010022	0.00369812	2.869
HDGFL3.18899.82	Hepatoma-derived growth factor-related protein 3	HDGR3	Q9Y3E1	0.0024693	0.0174695	2.8607
XRCC6.2835.1	X-ray repair cross-complementing protein 6	Ku70	P12956	0.0002813	0.00606829	2.8581
ACADM.17333.20	Medium-chain specific acyl-CoA dehydrogenase, mitochondrial	ACADM	P11310	0.00079963	0.010065	2.8572
SH2B3.22019.21	SH2B adapter protein 3	SH2B3	Q9UQQ2	0.0057124	0.0275321	2.8509
PRRX1.24215.8	Paired mesoderm homeobox protein 1	PRRX1	P54821	0.00034953	0.00682606	2.8414
HSD17B10.4217.49	3-hydroxyacyl-CoA dehydrogenase type-2	ERAB	Q99714	0.00022542	0.00548757	2.8399
PCBP2.23363.41	Poly(rC)-binding protein 2	PCBP2	Q15366	0.0048865	0.02508	2.8378
ST3GAL2.6281.51	CMP-N-acetylneuraminate-beta-galactosamide-alpha-2,3-sialyltransferase 2	SIA4B	Q16842	0.0032094	0.0198963	2.8242
DYNLRB1.3845.51	Dynein light chain roadblock-type 1	DLRB1	Q9NP97	0.0091905	0.0357176	2.8143
DECR1.12687.2	2,4-dienoyl-CoA reductase, mitochondrial	DECR	Q16698	0.0010731	0.0115746	2.81
PGM5.25117.17	PGM5	PGM5	Q15124	2.77e-06	0.00057119	2.8086
ECH1.12662.82	Delta(3,5)-Delta(2,4)-dienoyl-CoA isomerase, mitochondrial	ECH1	Q13011	0.007884	0.0328851	2.8086
PRR15.23580.2	Proline-rich protein 15	PRR15	Q8IV56	1.89e-05	0.00152308	2.7915
TFAM.9952.57	Transcription factor A, mitochondrial	TFAM	Q00059	0.00053293	0.00812255	2.785
STAT6.10372.18	Signal transducer and activator of transcription 6	STAT6	P42226	2.77e-06	0.00057119	2.7742
CCDC50.12399.194	Coiled-coil domain-containing protein 50	CCD50	Q8IVM0	3.69e-05	0.00219242	2.7714
MGMT.21437.77	Methylated-DNA--protein-cysteine methyltransferase	MGMT	P16455	0.00017984	0.00494454	2.7668
FAHD1.17819.30	Acylpyruvase FAHD1, mitochondrial	FAHD1	Q6P587	2.84e-05	0.00187842	2.7659
MTIF3.7852.9	Translation initiation factor IF-3, mitochondrial	IF3M	Q9H2K0	0.0015681	0.0141675	2.7534
ECI2.12859.33	Enoyl-CoA delta isomerase 2, mitochondrial	PECI	O75521	8.88e-05	0.00345876	2.7461
ABHD10.17370.186	Mycophenolic acid acyl-glucuronide esterase, mitochondrial	ABHDA	Q9NUJ1	0.00016037	0.00466537	2.743
PNPT1.21378.7	Polyribonucleotide nucleotidyltransferase 1, mitochondrial	PNPT1	Q8TCS8	0.0024693	0.0174695	2.7405
SHMT2.12691.44	Serine hydroxymethyltransferase, mitochondrial	GLYM	P34897	0.00088285	0.0105702	2.7375
SCP2.25049.8	Nonspecific lipid-transfer protein:isoform SCPx	NLTP:isoform SCPx	P22307	0.00043248	0.00758132	2.7346
NDP.21911.17	Norrin	NDP	Q00604	0.00043248	0.00758132	2.7323
CISD1.7745.3	CDGSH iron-sulfur domain-containing protein 1	ZCD1	Q9NZ45	8.88e-05	0.00345876	2.7252
DUT.9995.6	Deoxyuridine 5'-triphosphate nucleotidohydrolase, mitochondrial	DUT	P33316	2.48e-05	0.00173873	2.723
HSPA6.20213.82	Heat shock 70 kDa protein 6	HSP76	P17066	0.00048033	0.00790515	2.714
H110.12709.63	Histone H1x	H1X	Q92522	0.007884	0.0328851	2.7077
NDRG1.19215.7	Protein NDRG1	NDRG1	Q92597	1.1e-07	0.000199313	2.7025
FOXL2.11375.49	Forkhead box protein L2	FOXL2	P58012	3.51e-06	0.000683572	2.6988
MAGEA6.18205.123	Melanoma-associated antigen 6	MAGE-6	P43360	0.00053293	0.00812255	2.6743
ANXA5.14158.17	Annexin A5	Annexin V	P08758	0.00022542	0.00548757	2.6649
POGLUT3.8296.117	KDEL motif-containing protein 2	KDEL2	Q7Z4H8	3.69e-05	0.00219242	2.6623
CIRBP.12724.81	Cold-inducible RNA-binding protein	CIRBP	Q14011	0.0044997	0.0239177	2.6596
MRPL12.23278.13	39S ribosomal protein L12, mitochondrial	39S ribosomal protein L12	P52815	0.000389	0.00717705	2.6536
RAD23B.12522.6	UV excision repair protein RAD23 homolog B	RD23B	P54727	9.34e-06	0.00110988	2.6534
CCN1.6264.9	Protein CYR61	CYR61	O00622	0.0020646	0.0162178	2.6508
NLGN1.23000.22	Neuroligin-1	NLGN1	Q8N2Q7	0.00048033	0.00790515	2.6484
MRPL1.20433.19	39S ribosomal protein L1, mitochondrial	RM01	Q9BYD6	0.0026363	0.0183911	2.6459
TIMM10.25215.1	Mitochondrial import inner membrane translocase subunit Tim10	TIM10	P62072	0.005106	0.0258657	2.6441
NECAB1.23345.2	N-terminal EF-hand calcium-binding protein 1	NECA1	Q8N987	0.0032094	0.0198963	2.644
SNRPA.12678.66	U1 small nuclear ribonucleoprotein A	SNRPA	P09012	0.0020646	0.0162178	2.6412
RCSD1.23620.16	CapZ-interacting protein	CPZIP	Q6JBY9	0.00025195	0.00579155	2.6382
HEXIM1.15596.7	Protein HEXIM1	HEXI1	O94992	0.00012707	0.00422222	2.637
ADSS1.13998.26	Adenylosuccinate synthetase isozyme 1	PURA1	Q8N142	0.00020146	0.00527028	2.6337
CMBL.19115.13	Carboxymethylenebutenolidase homolog	CMBL	Q96DG6	8.66e-07	0.000337307	2.6326
FLRT2.13122.19	Leucine-rich repeat transmembrane protein FLRT2	FLRT2	O43155	1.44e-06	0.000388302	2.6302
RTN4IP1.18180.58	Reticulon-4-interacting protein 1, mitochondrial	RT4I1	Q8WWV3	0.00088285	0.0105702	2.6279
CTNNA1.24426.15	Catenin alpha-1	CTNA1	P35221	0.00065408	0.0089217	2.625
EFHD1.19616.100	EF-hand domain-containing protein D1	EFHD1	Q9BUP0	3.69e-05	0.00219242	2.6239
RPS4X.9758.17	40S ribosomal protein S4, X isoform	RS4X	P62701	0.00088285	0.0105702	2.6218
POGLUT1.6467.65	Protein O-glucosyltransferase 1	KTEL1	Q8NBL1	0.00034953	0.00682606	2.6197
RNF31.23183.6	E3 ubiquitin-protein ligase RNF31	RNF31	Q96EP0	8.88e-05	0.00345876	2.6161
TAF15.23016.24	TATA-binding protein-associated factor 2N	RBP56	Q92804	0.002971	0.0193945	2.6144
FAF2.9738.7	FAS-associated factor 2	FAF2	Q96CS3	0.00014283	0.0044905	2.6116
MVP.24911.57	LRP	LRP	Q14764	0.00043248	0.00758132	2.6095
MYL12A.19373.3	Myosin regulatory light chain 12A	MLRM	P19105	0.0022589	0.016866	2.5968
YBX1.9751.72	Nuclease-sensitive element-binding protein 1	NSEP1	P67809	0.014303	0.0466008	2.585
LDHA.9761.89	L-lactate dehydrogenase A chain	LDHA	P00338	0.0014282	0.0134044	2.5841
OLFM1.5703.26	Noelin	NOE1	Q99784	0.00081354	0.0101852	2.5762
CNN1.15566.10	Calponin-1	Calponin-1	P51911	4.77e-05	0.00247722	2.5732
IP6K1.22404.4	Inositol hexakisphosphate kinase 1	IP6K1	Q92551	0.00072355	0.00944657	2.5717
PLCD3.25949.3	1-phosphatidylinositol 4,5-bisphosphate phosphodiesterase delta-3	PLCD3	Q8N3E9	0.0024693	0.0174695	2.5672
HJV.3332.57	Hemojuvelin	RGM-C	Q6ZVN8	0.0048865	0.02508	2.5664
COL18A1.2201.17	Endostatin	Endostatin	P39060	0.0014282	0.0134044	2.5621
PTK7.9525.1	Inactive tyrosine-protein kinase 7	PTK7	Q13308	1.99e-07	0.000199313	2.5523
YY1.17337.1	Transcriptional repressor protein YY1	TYY1	P25490	0.00088285	0.0105702	2.5521
MMAB.17783.9	Cob(I)yrinic acid a,c-diamide adenosyltransferase, mitochondrial	MMAB	Q96EY8	0.00022542	0.00548757	2.5404
LIN7A.22989.24	Protein lin-7 homolog A	LIN7A	O14910	0.00053293	0.00812255	2.5296
CDC42.9840.2	Cell division control protein 42 homolog	Cdc42Hs	P60953	0.00022542	0.00548757	2.5265
TPM4.7660.21	Tropomyosin alpha-4 chain	Tropomyosin 4	P67936	0.00065408	0.0089217	2.523
SH3GLB2.18222.34	Endophilin-B2	SHLB2	Q9NR46	0.0011815	0.0122537	2.5082
SCP2.24293.39	Nonspecific lipid-transfer protein:isoform 6	NLTP:isoform 6	P22307	0.00053293	0.00812255	2.5066
PMM2.17794.6	Phosphomannomutase 2	Phosphomannomutase 2	O15305	0.0017202	0.0146719	2.5036
MSI2.21366.7	RNA-binding protein Musashi homolog 2	MSI2H	Q96DH6	0.0020646	0.0162178	2.503
DARS2.12395.86	Aspartate--tRNA ligase, mitochondrial	SYDM	Q6PI48	0.0062286	0.0287862	2.4991
THYN1.12424.107	Thymocyte nuclear protein 1	THYN1	Q9P016	0.00043248	0.00758132	2.4981
PPA2.18307.71	Inorganic pyrophosphatase 2, mitochondrial	PPase 2	Q9H2U2	0.0015681	0.0141675	2.4947
TCEA3.23547.21	Transcription elongation factor A protein 3	TCEA3	O75764	0.0012996	0.0129343	2.4938
CFDP1.24706.73	Craniofacial development protein 1	CFDP1	Q9UEE9	0.0091905	0.0357176	2.4931
SMN1.23290.3	Survival motor neuron protein	SMN	Q16637	0.00048033	0.00790515	2.4914
SUMO3.14623.26	Small ubiquitin-related modifier 3	SUMO3	P55854	0.00034953	0.00682606	2.4874
FAHD2A.23389.28	Fumarylacetoacetate hydrolase domain-containing protein 2A	FAH2A	Q96GK7	0.00053293	0.00812255	2.4862
ADI1.12457.10	1,2-dihydroxy-3-keto-5-methylthiopentene dioxygenase	MTND	Q9BV57	9.77e-05	0.00369812	2.4849
UBXN4.9997.12	UBX domain-containing protein 4:Cytoplasmic domain 1	UBXN4:CD 1	Q92575	0.00025195	0.00579155	2.48
TRUB1.23543.92	Probable tRNA pseudouridine synthase 1	TRUB1	Q8WWH5	0.00072355	0.00944657	2.4782
CHMP2B.17350.13	Charged multivesicular body protein 2b	CHM2B	Q9UQN3	0.0057491	0.0275321	2.4709
AFAP1L2.24445.38	Actin filament-associated protein 1-like 2	AF1L2	Q8N4X5	0.00011292	0.00393872	2.4687
ECI1.19367.34	Enoyl-CoA delta isomerase 1, mitochondrial	D3D2	P42126	0.00031373	0.0064693	2.4674
KRAS.20073.22	GTPase KRas	K-ras	P01116	0.00092716	0.0109481	2.4645
RNF114.9957.9	E3 ubiquitin-protein ligase RNF114	RN114	Q9Y508	0.0017202	0.0146719	2.4594
BGN.3284.75	Biglycan	BGN	P21810	8.88e-05	0.00345876	2.4587
UAP1.13580.2	UDP-N-acetylhexosamine pyrophosphorylase	Sperm-associated antigen 2	Q16222	9.34e-06	0.00110988	2.4494
VPS25.18189.12	Vacuolar protein-sorting-associated protein 25	VPS25	Q9BRG1	0.00065408	0.0089217	2.4479
FUBP1.20960.47	Far upstream element-binding protein 1	FUBP1	Q96AE4	0.0011815	0.0122537	2.4455
RWDD4.21188.38	RWD domain-containing protein 4	RWDD4	Q6NW29	0.0017202	0.0146719	2.4449
NLGN2.9772.153	Neuroligin-2:Extracellular domain	NLGN2:ECD	Q8NFZ4	0.0005907	0.00853896	2.4427
POLR2M.23398.1	DNA-directed RNA polymerase II subunit GRINL1A	GRL1A	P0CAP2	0.0032094	0.0198963	2.4427
ACAT1.19197.95	Acetyl-CoA acetyltransferase, mitochondrial	THIL	P24752	0.0032094	0.0198963	2.442
TSSC4.18181.2	Protein TSSC4	TSSC4	Q9Y5U2	0.0034966	0.0207928	2.4398
WSCD2.6274.15	WSC domain-containing protein 2	WSCD2	Q2TBF2	0.0014282	0.0134044	2.4396
ALKAL2.6284.7	ALK and LTK ligand 2	F150B	Q6UX46	0.0024693	0.0174695	2.4385
EBAG9.19802.22	Receptor-binding cancer antigen expressed on SiSo cells	RCAS1	O00559	4.77e-05	0.00247722	2.4375
FLT1.8231.122	Vascular endothelial growth factor receptor 1	VEGF sR1	P17948	6.14e-05	0.00281356	2.4369
ZNF34.18265.18	Zinc finger protein 34	ZNF34	Q8IZ26	0.00025195	0.00579155	2.4348
SNX1.6955.68	Sorting nexin-1	SNX1	Q13596	0.00016037	0.00466537	2.4345
CTNNBIP1.21600.10	Beta-catenin-interacting protein 1	CNBP1	Q9NSA3	1.65e-05	0.00146432	2.4316
CRAT.12637.7	Carnitine O-acetyltransferase	CACP	P43155	0.0024693	0.0174695	2.4267
MDK.2911.27	Midkine	Midkine	P21741	0.00020146	0.00527028	2.4256
YJU2.23571.93	Coiled-coil domain-containing protein 94	CCD94	Q9BW85	0.0038064	0.0218923	2.4254
YY2.21913.5	Transcription factor YY2	TYY2	O15391	0.0010731	0.0115746	2.4218
LIN7B.4238.4	Protein lin-7 homolog B	LIN7B	Q9HAP6	3.79e-06	0.000699255	2.421
DBT.23673.9	Lipoamide acyltransferase component of branched-chain alpha-keto acid dehydrogenase complex, mitochondrial	ODB2	P11182	0.00020146	0.00527028	2.4204
POFUT1.5634.39	GDP-fucose protein O-fucosyltransferase 1	OFUT1	Q9H488	1.65e-05	0.00146432	2.4199
SAT2.12524.18	Diamine acetyltransferase 2	SAT2	Q96F10	0.0022589	0.016866	2.4183
AK2.11368.32	Adenylate kinase 2, mitochondrial	KAD2	P54819	0.00017984	0.00494454	2.4179
ZFAND1.19173.5	AN1-type zinc finger protein 1	ZFAN1	Q8TCF1	0.0034966	0.0207928	2.4146
RBM3.12747.89	RNA-binding protein 3	RBM3	P98179	0.0024693	0.0174695	2.4134
PCNP.17769.28	PEST proteolytic signal-containing nuclear protein	PCNP	Q8WW12	0.007884	0.0328851	2.4116
NPY.20590.13	Neuropeptide Y	NPY	P01303	0.00034953	0.00682606	2.4102
CBX1.18817.50	Chromobox protein homolog 1	CBX1	P83916	0.0005907	0.00853896	2.4102
RPS20.21643.8	40S ribosomal protein S20	RS20	P60866	0.0017202	0.0146719	2.4088
SIGLEC9.3007.7	Sialic acid-binding Ig-like lectin 9	Siglec-9	Q9Y336	0.010682	0.0391487	2.408
LIN7A.18910.45	Protein lin-7 homolog A	LIN7A	O14910	0.0017202	0.0146719	2.4068
DCTD.17756.69	Deoxycytidylate deaminase	DCTD	P32321	0.00016037	0.00466537	2.4039
EGLN2.24674.22	Egl nine homolog 2	EGLN2	Q96KS0	9.34e-06	0.00110988	2.4037
DIAPH1.25083.26	Protein diaphanous homolog 1	Diaphanous-related formin-1	O60610	1.89e-05	0.00152308	2.4031
HSPD1.2682.68	60 kDa heat shock protein, mitochondrial	HSP 60	P10809	0.0010731	0.0115746	2.4029
ARRB1.12643.4	Beta-arrestin-1	ARRB1	P49407	0.00053293	0.00812255	2.4018
RAD23A.10058.1	UV excision repair protein RAD23 homolog A	RD23A	P54725	0.0011815	0.0122537	2.4018
GPN1.16599.38	GPN-loop GTPase 1	GPN1	Q9HCN4	5.42e-05	0.00265732	2.4016
PRKCB.5475.10	Protein kinase C beta type (splice variant beta-II)	PKC-B-II	P05771	0.00053293	0.00812255	2.4009
SEPHS1.14083.25	Selenide, water dikinase 1	SPS1	P49903	0.0010731	0.0115746	2.4
TAX1BP3.12498.12	Tax1-binding protein 3	TX1B3	O14907	0.00048033	0.00790515	2.398
CCPG1.8889.5	Cell cycle progression protein 1	CCPG1	Q9ULG6	0.00097381	0.0110297	2.3965
G3BP1.19266.35	Ras GTPase-activating protein-binding protein 1	G3BP1	Q13283	0.0038064	0.0218923	2.3941
HECW2.25126.19	E3 ubiquitin-protein ligase HECW2	HECW2	Q9P2P5	0.0011815	0.0122537	2.3922
PDGFRL.9713.67	Platelet-derived growth factor receptor-like protein	PGFRL	Q15198	1.89e-05	0.00152308	2.3918
HNRNPAB.4450.26	Heterogeneous nuclear ribonucleoprotein A/B	hnRNP A/B	Q99729	0.00053293	0.00812255	2.3825
LRPAP1.3640.14	alpha-2-macroglobulin receptor-associated protein	RAP	P30533	0.0057491	0.0275321	2.3819
UNC45A.13082.9	Protein unc-45 homolog A	UN45A	Q9H3U1	0.00079963	0.010065	2.3751
CTDSP1.21166.1	Carboxy-terminal domain RNA polymerase II polypeptide A small phosphatase 1	CTDS1	Q9GZU7	0.00011292	0.00393872	2.3748
CDKN1B.3719.2	Cyclin-dependent kinase inhibitor 1B	p27Kip1	P46527	0.0010731	0.0115746	2.3742
NONO.24910.18	Non-POU domain-containing octamer-binding protein	NonO protein	Q15233	0.0014282	0.0134044	2.3735
EMG1.20937.43	Ribosomal RNA small subunit methyltransferase NEP1	NEP1	Q92979	0.0010731	0.0115746	2.3728
AGO1.15312.14	Protein argonaute-1	AGO1	Q9UL18	0.0022589	0.016866	2.3716
STX4.10668.5	Syntaxin-4	STX4	Q12846	0.00043248	0.00758132	2.3694
RHOT1.21752.10	Mitochondrial Rho GTPase 1	MIRO1	Q8IXI2	0.0072939	0.0313343	2.3684
TMPO.8265.225	Lamina-associated polypeptide 2, isoforms beta/gamma	LAP2B	P42167	0.0048865	0.02508	2.3638
DLST.23699.61	Dihydrolipoyllysine-residue succinyltransferase component of 2-oxoglutarate dehydrogenase complex, mitochondrial	ODO2	P36957	0.0032094	0.0198963	2.3636
EFCAB14.9514.46	EF-hand calcium-binding domain-containing protein 14:C-term	K0494:C-term	O75071	0.0048865	0.02508	2.3555
ALDH7A1.21498.3	Alpha-aminoadipic semialdehyde dehydrogenase	AL7A1	P49419	0.00031373	0.0064693	2.3534
LRRFIP2.25479.8	Leucine-rich repeat flightless-interacting protein 2	LRRF2	Q9Y608	0.0041402	0.022695	2.3486
SARS1.18178.13	Serine--tRNA ligase, cytoplasmic	SYSC	P49591	0.00088285	0.0105702	2.348
COPS5.24725.4	COP9 signalosome complex subunit 5	CSN5	Q92905	0.014303	0.0466008	2.3453
TCEAL5.24637.3	Transcription elongation factor A protein-like 5	TCAL5	Q5H9L2	0.0022589	0.016866	2.3447
SAMD4B.23606.18	Sterile alpha motif domain-containing protein 4B	SAM4B	Q5PRF9	0.0099117	0.0372606	2.3435
VIM.15540.6	Vimentin	Vimentin	P08670	6.09e-07	0.000304978	2.3409
DDX39B.9742.59	Spliceosome RNA helicase DDX39B	BAT1	Q13838	0.00053293	0.00812255	2.3395
PAWR.9565.6	PRKC apoptosis WT1 regulator protein	PAWR	Q96IZ0	0.00020146	0.00527028	2.33
AKT1S1.23302.19	Proline-rich AKT1 substrate 1	AKTS1	Q96B36	0.0018854	0.0153883	2.3291
ABHD14A.5715.4	Protein ABHD14A	ABHEA	Q9BUJ0	0.0032094	0.0198963	2.3237
CLYBL.23541.61	Citrate lyase subunit beta-like protein, mitochondrial	CLYBL	Q8N0X4	0.014303	0.0466008	2.3212
ADAMTS6.6441.62	A disintegrin and metalloproteinase with thrombospondin motifs 6	ATS6	Q9UKP5	0.0024693	0.0174695	2.321
NBL1.2944.66	Neuroblastoma suppressor of tumorigenicity 1	DAN	P41271	0.0085154	0.0341675	2.3207
BAGE2.6294.11	B melanoma antigen 2	BAGE2	Q86Y30	0.0057491	0.0275321	2.32
COX19.23575.58	Cytochrome c oxidase assembly protein COX19	COX19	Q49B96	0.0024693	0.0174695	2.3188
DLX4.11910.27	Homeobox protein DLX-4	DLX4	Q92988	0.00049755	0.00809356	2.3174
PIN4.12718.43	Peptidyl-prolyl cis-trans isomerase NIMA-interacting 4	PIN4	Q9Y237	0.013311	0.0448239	2.3147
LDLRAP1.18183.3	Low density lipoprotein receptor adapter protein 1	ARH	Q5SW96	2.17e-05	0.0016185	2.3105
SPAG7.21289.36	Sperm-associated antigen 7	Sperm-associated antigen 7	O75391	0.0029433	0.0192855	2.3105
EEF1A1.25256.23	Elongation factor 1-alpha 1	EF-1-alpha-1	P68104	0.0020646	0.0162178	2.3044
NANS.17802.4	Sialic acid synthase	SIAS	Q9NR45	0.0022589	0.016866	2.3031
STX7.8274.64	Syntaxin-7	Syntaxin-7	O15400	3.69e-05	0.00219242	2.2959
GCDH.19258.24	Glutaryl-CoA dehydrogenase, mitochondrial	GCDH	Q92947	0.000389	0.00717705	2.2959
DAZAP1.23401.3	DAZ-associated protein 1	DAZP1	Q96EP5	0.00077852	0.0100519	2.2935
CPNE1.5346.24	Copine-1:Ca2+-dependent membrane-targeting module domains 1 and 2	CPNE1:C2, 1 and 2	Q99829	0.0038064	0.0218923	2.2907
RAB24.20934.13	Ras-related protein Rab-24	RAB24	Q969Q5	3.24e-05	0.00206506	2.2906
C5orf38.6378.2	Protein CEI	CEI	Q86SI9	0.014303	0.0466008	2.2855
SYNCRIP.4224.7	Heterogeneous nuclear ribonucleoprotein Q	HNRPQ	O60506	0.011503	0.0410629	2.2821
RAB1A.19223.6	Ras-related protein Rab-1A	RAB1A	P62820	8.66e-07	0.000337307	2.2763
JUND.19602.36	Transcription factor jun-D	jun-D	P17535	0.0005907	0.00853896	2.2735
PCNA.19364.163	Proliferating cell nuclear antigen	PCNA	P12004	0.0024693	0.0174695	2.2734
PDRG1.12593.33	p53 and DNA damage-regulated protein 1	PDRG1	Q9NUG6	0.00053293	0.00812255	2.2658
MRE11.11319.106	Double-strand break repair protein MRE11	MRE11	P49959	0.0012996	0.0129343	2.2652
PRKCA.2644.11	Protein kinase C alpha type	PKC-A	P17252	0.002697	0.0183936	2.2637
RPP25.23311.19	Ribonuclease P protein subunit p25	RPP25	Q9BUL9	0.0022589	0.016866	2.257
ADH5.11369.23	Alcohol dehydrogenase class-3	ADHX	P11766	0.0040618	0.022695	2.2556
RBFOX2.11462.8	RNA binding protein fox-1 homolog 2	RBM9	O43251	0.002697	0.0183936	2.2524
GSTK1.13474.40	Glutathione S-transferase kappa 1	GSTK1	Q9Y2Q3	0.000389	0.00717705	2.2477
LRFN2.7200.4	Leucine-rich repeat and fibronectin type-III domain-containing protein 2	LRFN2	Q9ULH4	0.0029433	0.0192855	2.2465
PFDN5.4271.75	Prefoldin subunit 5	PFD5	Q99471	0.013311	0.0448239	2.2424
HPGDS.12549.33	Hematopoietic prostaglandin D synthase	PTGD2	O60760	0.00053293	0.00812255	2.2385
MYL9.21817.5	Myosin, light chain 9, regulatory	MYL9	P24844	0.0041402	0.022695	2.235
RBMS1.22547.17	RNA-binding motif, single-stranded-interacting protein 1	RBMS1	P29558	0.00017984	0.00494454	2.2344
UBL7.23366.15	Ubiquitin-like protein 7	UBL7	Q96S82	0.00065408	0.0089217	2.2336
VAT1.18175.65	Synaptic vesicle membrane protein VAT-1 homolog	VAT1	Q99536	2.48e-05	0.00173873	2.2327
NLGN1.8052.115	Neuroligin-1	NLGN1	Q8N2Q7	0.0012996	0.0129343	2.2314
RPS12.21829.8	40S ribosomal protein S12	RS12	P25398	0.00065408	0.0089217	2.2303
CWF19L1.23686.44	CWF19-like protein 1	C19L1	Q69YN2	0.0024693	0.0174695	2.2303
CBR3.14091.42	Carbonyl reductase [NADPH] 3	Carbonyl reductase 3	O75828	0.0048865	0.02508	2.2271
TBC1D13.21163.21	TBC1 domain family member 13	TBC13	Q9NVG8	0.0015681	0.0141675	2.227
GMPS.18184.28	GMP synthase [glutamine-hydrolyzing]	GUAA	P49915	0.0072939	0.0313343	2.2268
LIN7C.12986.12	Protein lin-7 homolog C	LIN7C	Q9NUP9	1.89e-05	0.00152308	2.2264
NIP7.12564.9	60S ribosome subunit biogenesis protein NIP7 homolog	NIP7	Q9Y221	0.002697	0.0183936	2.2262
AHCY.21393.62	Adenosylhomocysteinase	SAHH	P23526	0.0032094	0.0198963	2.2239
RECQL.11431.235	ATP-dependent DNA helicase Q1	RECQ1	P46063	0.012378	0.0428131	2.2231
RPS3.5026.66	40S ribosomal protein S3	RS3	P23396	0.000389	0.00717705	2.2229
SMAD4.12022.12	Mothers against decapentaplegic homolog 4	SMAD4	Q13485	0.00031373	0.0064693	2.2129
YBX2.6372.7	Y-box-binding protein 2	YBOX2	Q9Y2T7	0.0017202	0.0146719	2.2103
ADK.19207.119	Adenosine kinase	ADK	P55263	0.0099117	0.0372606	2.2085
TCEAL3.19112.2	Transcription elongation factor A protein-like 3	TCAL3	Q969E4	0.0014234	0.0134044	2.208
SDHB.22773.69	Succinate dehydrogenase [ubiquinone] iron-sulfur subunit, mitochondrial	SDHB	P21912	0.00025195	0.00579155	2.2077
ICAM5.5124.62	Intercellular adhesion molecule 5	sICAM-5	Q9UMF0	0.0017202	0.0146719	2.2064
NELFA.24222.10	Negative elongation factor A	NELFA	Q9H3P2	0.0048865	0.02508	2.2052
TBPL1.18434.141	TATA box-binding protein-like protein 1	TBPL1	P62380	0.00016037	0.00466537	2.2017
EIF3B.24979.17	Eukaryotic translation initiation factor 3 subunit B	EIF3B	P55884	0.0011815	0.0122537	2.2016
NPM1.21244.57	Nucleophosmin	NPM1	P06748	0.0099117	0.0372606	2.2009
HDGF.8953.47	Hepatoma-derived growth factor	HDGF	P51858	0.0072939	0.0313343	2.1965
MAP2K1.2864.2	Dual specificity mitogen-activated protein kinase kinase 1	MEK1	Q02750	7.87e-05	0.00326489	2.1954
ACADVL.19262.219	Very long-chain specific acyl-CoA dehydrogenase, mitochondrial	ACADV	P49748	0.014303	0.0466008	2.195
None.23386.38	T-complex protein 10A homolog 2	TCP2L	B9ZVM9	0.0034966	0.0207928	2.1948
TTC1.9864.38	Tetratricopeptide repeat protein 1	TTC1	Q99614	0.0032094	0.0198963	2.1941
EGFR.2677.1	Epidermal growth factor receptor	ERBB1	P00533	0.0002813	0.00606829	2.1927
BOLA3.5980.55	BolA-like protein 3	BOLA3	Q53S33	0.002697	0.0183936	2.1926
FLI1.21971.47	Friend leukemia integration 1 transcription factor	FLI1	Q01543	0.0062286	0.0287862	2.1919
PACSIN2.25048.30	Protein kinase C and casein kinase substrate in neurons protein 2	PACN2	Q9UNF0	0.011503	0.0410629	2.1917
SNRPC.20918.28	U1 small nuclear ribonucleoprotein C	RU1C	P09234	0.0024693	0.0174695	2.1911
KDM4C.25298.53	Lysine-specific demethylase 4C	KDM4C	Q9H3R0	0.00072355	0.00944657	2.188
PML.25270.3	Probable transcription factor PML	PML	P29590	0.000389	0.00717705	2.1849
SWAP70.13552.7	Switch-associated protein 70	SWP70	Q9UH65	0.0018854	0.0153883	2.1797
AGO3.15323.112	Protein argonaute-3	AGO3	Q9H9G7	0.0048865	0.02508	2.1776
ADGRB1.21711.86	Brain-specific angiogenesis inhibitor 1	BAI1	O14514	0.010682	0.0391487	2.1769
IMPDH1.5229.90	Inosine-5'-monophosphate dehydrogenase 1	IMDH1	P20839	0.0018854	0.0153883	2.1762
HNRNPK.19333.4	Heterogeneous nuclear ribonucleoprotein K	hnRNP K	P61978	0.0015681	0.0141675	2.1687
HDAC2.18897.31	Histone deacetylase 2	HDAC2	Q92769	0.012139	0.0427886	2.164
VTI1B.8963.8	Vesicle transport through interaction with t-SNAREs homolog 1B	Vti1-rp1	Q9UEU0	0.0012996	0.0129343	2.163
LY6G6C.6256.9	Lymphocyte antigen 6 complex locus protein G6c	LY66C	O95867	0.0014282	0.0134044	2.1628
G6PD.19297.4	Glucose-6-phosphate 1-dehydrogenase	G6PD	P11413	0.00010022	0.00369812	2.1627
UTS2B.6290.3	Urotensin-2B	UTS2B	Q765I0	0.003091	0.0198963	2.161
RPS5.19195.85	40S ribosomal protein S5	RS5	P46782	0.0015681	0.0141675	2.1609
SARS2.12348.46	Serine--tRNA ligase, mitochondrial	SYSM	Q9NP81	0.00034953	0.00682606	2.1553
HNRNPF.9764.79	Heterogeneous nuclear ribonucleoprotein F	HNRPF	P52597	0.002697	0.0183936	2.1545
MRPL10.22554.101	39S ribosomal protein L10, mitochondrial	RM10	Q7Z7H8	0.0002813	0.00606829	2.1544
MYL6.20105.7	Myosin light polypeptide 6	Myosin light polypeptide 6	P60660	0.0057491	0.0275321	2.1494
NT5E.15452.5	5'-Nucleotidase	5'-Nucleotidase	P21589	1.43e-05	0.00143225	2.1493
MTHFS.14107.1	5-formyltetrahydrofolate cyclo-ligase	MTHFS	P49914	0.0038064	0.0218923	2.147
GMEB2.12804.5	Glucocorticoid modulatory element-binding protein 2	GMEB2	Q9UKD1	0.0022589	0.016866	2.1467
CCDC9.25116.11	Coiled-coil domain-containing protein 9	CCDC9	Q9Y3X0	0.0002813	0.00606829	2.146
HNRNPH1.14309.8	Heterogeneous nuclear ribonucleoprotein H	HNRH1	P31943	0.00048033	0.00790515	2.1419
PTGR1.13543.7	Prostaglandin reductase 1	LTB4DH	Q14914	0.00043248	0.00758132	2.1403
PSME1.5918.5	Proteasome activator complex subunit 1	PSME1	Q06323	0.0024693	0.0174695	2.1381
C15orf40.24247.13	UPF0235 protein C15orf40	CO040	Q8WUR7	0.0085431	0.0341675	2.1374
STARD10.23569.53	START domain-containing protein 10	STA10	Q9Y365	0.00048033	0.00790515	2.1356
ISCU.7201.5	Iron-sulfur cluster assembly enzyme ISCU, mitochondrial	ISCU	Q9H1K1	0.00020449	0.00530992	2.1348
KLF9.22488.17	Krueppel-like factor 9	KLF9	Q13886	0.00034953	0.00682606	2.1343
AKT1.15627.83	RAC-alpha serine/threonine-protein kinase	PKB	P31749	0.00053293	0.00812255	2.1333
SYTL4.9090.9	Synaptotagmin-like protein 4:Ca2+-dependent membrane-targeting module 1	SYTL4:C2 1	Q96C24	0.015359	0.0482653	2.1331
PLD3.10948.14	Phospholipase D3	PLD3	Q8IV08	1.65e-05	0.00146432	2.1301
PRDX3.8358.30	Thioredoxin-dependent peroxide reductase, mitochondrial	Peroxiredoxin-3	P30048	0.0029433	0.0192855	2.1167
MTHFD2L.24454.27	Probable bifunctional methylenetetrahydrofolate dehydrogenase/cyclohydrolase 2	MTD2L	Q9H903	0.0016141	0.0144343	2.116
GSTM4.18895.54	Glutathione S-transferase Mu 4	GSTM4	Q03013	0.012378	0.0428131	2.116
RPL12.19183.164	60S ribosomal protein L12	RL12	P30050	0.002697	0.0183936	2.1154
SNX12.24475.45	Sorting nexin-12	SNX12	Q9UMY4	0.00014283	0.0044905	2.1146
FAM118B.23350.66	Protein FAM118B	F118B	Q9BPY3	0.0044997	0.0239177	2.1137
PCBP3.24470.20	Poly(rC)-binding protein 3	PCBP3	P57721	0.001308	0.0129343	2.112
PABPN1.8921.139	Polyadenylate-binding protein 2	PABP2	Q86U42	0.0048865	0.02508	2.1107
TNFRSF21.9259.35	Tumor necrosis factor receptor superfamily member 21	DR6	O75509	0.0072939	0.0313343	2.1094
PAK4.13719.19	Serine/threonine-protein kinase PAK 4	PAK4	O96013	0.00072355	0.00944657	2.1046
POLR2E.20441.35	DNA-directed RNA polymerases I, II, and III subunit RPABC1	RPAB1	P19388	0.0038064	0.0218923	2.1033
SNX4.3903.49	Sorting nexin-4	Sorting nexin 4	O95219	0.0032094	0.0198963	2.1014
HGS.13644.30	Hepatocyte growth factor-regulated tyrosine kinase substrate	HGS	O14964	0.0018854	0.0153883	2.096
CHN1.22430.15	N-chimaerin	CHIN	P15882	0.0071304	0.0313343	2.0937
FCER2.3291.30	Low affinity immunoglobulin epsilon Fc receptor	CD23	P06734	0.0057491	0.0275321	2.0923
ATP5PO.9202.309	ATP synthase subunit O, mitochondrial	ATPO	P48047	0.0024693	0.0174695	2.091
NDRG3.18312.68	Protein NDRG3	NDRG3	Q9UGV2	6.14e-05	0.00281356	2.0892
CCDC134.15300.66	Coiled-coil domain-containing protein 134	CC134	Q9H6E4	4.2e-05	0.00237469	2.089
SNRPA1.21321.2	U2 small nuclear ribonucleoprotein AAE	RU2A	P09661	0.00088285	0.0105702	2.0886
KTI12.23526.25	Protein KTI12 homolog	KTI12	Q96EK9	0.003908	0.0223301	2.0884
PLEKHA4.10939.16	Pleckstrin homology domain-containing family A member 4	PKHA4	Q9H4M7	0.00029919	0.00641474	2.0881
ARF1.19239.5	ADP-ribosylation factor 1	ARF1	P84077	0.00065408	0.0089217	2.0879
MESD.15299.102	LDLR chaperone MESD	MESD2	Q14696	6.96e-06	0.000975931	2.0878
CBX3.18868.7	Chromobox protein homolog 3	CBX3	Q13185	0.0018854	0.0153883	2.0875
AAMDC.24216.30	Mth938 domain-containing protein	AAMDC	Q9H7C9	0.0024327	0.0174695	2.0854
FOXP1.24935.62	Forkhead box protein P1	FOXP1	Q9H334	1.55e-05	0.00146432	2.0853
FOXO3.11540.37	Forkhead box protein O3	FOXO3A	O43524	0.00062346	0.00883046	2.0849
RAB21.17514.48	Ras-related protein Rab-21	RAB21	Q9UL25	0.0085154	0.0341675	2.0843
ARPC2.23376.56	Actin-related protein 2/3 complex subunit 2	ARPC2	O15144	0.0041402	0.022695	2.0822
ADGRB2.22588.35	Adhesion G protein-coupled receptor B2	AGRB2	O60241	0.0032094	0.0198963	2.0814
GOLPH3L.23542.8	Golgi phosphoprotein 3-like	GLP3L	Q9H4A5	0.0017202	0.0146719	2.0803
HSP90B1.6393.63	Endoplasmin	Endoplasmin	P14625	6.14e-05	0.00281356	2.0794
WDR5.17760.128	WD repeat-containing protein 5	WDR5	P61964	0.0017202	0.0146719	2.0783
RSPO3.13094.75	R-spondin-3	RSPO3	Q9BXY4	2.17e-05	0.0016185	2.078
RBFOX1.22074.35	Ataxin-2-binding protein 1	Ataxin-2-binding protein 1	Q9NWB1	0.00022542	0.00548757	2.0779
DNAJC17.14655.1	DnaJ homolog subfamily C member 17	DJC17	Q9NVM6	0.0032094	0.0198963	2.0739
PRKCI.3379.29	Protein kinase C iota type	KPCI	P41743	0.002697	0.0183936	2.0697
COPB2.24459.15	Coatomer subunit beta'	COPB2	P35606	0.0020646	0.0162178	2.0676
RWDD1.21323.2	RWD domain-containing protein 1	RWDD1	Q9H446	0.002697	0.0183936	2.066
NAB2.13680.3	NGFI-A-binding protein 2	NAB2	Q15742	0.0002813	0.00606829	2.0652
PTGES2.18458.4	Prostaglandin E synthase 2	PGES2	Q9H7Z7	0.00016037	0.00466537	2.0644
SPHK1.4294.16	Sphingosine kinase 1	Sphingosine kinase 1	Q9NYA1	0.00068167	0.00920846	2.0635
QPCT.7849.3	Glutaminyl-peptide cyclotransferase	Glutaminyl cyclase	Q16769	0.013311	0.0448239	2.0626
AGFG1.11681.8	Arf-GAP domain and FG repeat-containing protein 1	NUPL	P52594	0.012378	0.0428131	2.0612
KCNE5.8908.14	Potassium voltage-gated channel subfamily E regulatory beta subunit 5:Cytoplasmic domain	KCE1L:CD	Q9UJ90	2.84e-05	0.00187842	2.0596
EPHA10.6036.78	Ephrin type-A receptor 10	EPHAA	Q5JZY3	0.0041402	0.022695	2.0583
LEPR.5400.52	Leptin receptor, soluble	sLeptin R	P48357	0.00079963	0.010065	2.0581
XRCC4.9886.28	DNA repair protein XRCC4	XRCC4	Q13426	0.0053024	0.0262351	2.0575
UFD1.17411.55	Ubiquitin recognition factor in ER-associated degradation protein 1	UFD1	Q92890	0.0099117	0.0372606	2.0573
FSCN1.24226.30	Fascin	Fascin	Q16658	5.16e-06	0.00084132	2.0473
BOC.4328.2	Brother of CDO	BOC	Q9BWV1	4.77e-05	0.00247722	2.0472
IL16.2774.10	Interleukin-16	IL-16	Q14005	0.0017202	0.0146719	2.0463
UBE3A.11226.16	Ubiquitin-protein ligase E3A	UBE3A	Q05086	0.0029433	0.0192855	2.0461
NRAS.10531.18	GTPase NRas	RASN	P01111	0.0051043	0.0258657	2.0454
BLOC1S1.23246.67	Biogenesis of lysosome-related organelles complex 1 subunit 1	BL1S1	P78537	0.00065408	0.0089217	2.0453
EPN1.24255.38	Epsin-1	EPN1	Q9Y6I3	0.0072939	0.0313343	2.0443
PRPF18.24698.12	Pre-mRNA-splicing factor 18	PRP18	Q99633	0.0038064	0.0218923	2.0415
AIF1.2849.49	Allograft inflammatory factor 1	AIF1	P55008	0.0005907	0.00853896	2.0401
SMC3.14324.52	Structural maintenance of chromosomes protein 3	CSPG6	Q9UQE7	0.0024693	0.0174695	2.0354
DLGAP4.24436.23	Disks large-associated protein 4	DLGP4	Q9Y2H0	0.0066267	0.0301683	2.035
DYNC1LI1.24981.8	Cytoplasmic dynein 1 light intermediate chain 1	DC1L1	Q9Y6G9	0.0072939	0.0313343	2.0349
TIMM13.23621.326	Mitochondrial import inner membrane translocase subunit Tim13	TIM13	Q9Y5L4	0.000389	0.00717705	2.034
SIRPB2.5669.26	Signal-regulatory protein beta-2	SIRB2	Q5JXA9	0.010682	0.0391487	2.0333
CLSTN3.6291.55	Calsyntenin-3	Alcadein-beta	Q9BQT9	0.0032094	0.0198963	2.0325
CTSB.3061.61	Cathepsin B	Cathepsin B	P07858	0.000389	0.00717705	2.0317
TRIM21.22015.2	E3 ubiquitin-protein ligase TRIM21	RO52	P19474	0.0022589	0.016866	2.0286
KIF23.5228.25	Kinesin-like protein KIF23	KIF23	Q02241	0.013311	0.0448239	2.0261
SORD.15447.45	Sorbitol dehydrogenase	Sorbitol dehydrogenase	Q00796	0.013311	0.0448239	2.0243
ZNF593.23618.23	Zinc finger protein 593	ZN593	O00488	0.0026363	0.0183911	2.0231
ELK3.5707.55	ETS domain-containing protein Elk-3	ELK3	P41970	0.0062286	0.0287862	2.0227
WFDC3.6384.19	WAP four-disulfide core domain protein 3	WFDC3	Q8IUB2	0.0048865	0.02508	2.0221
CPPED1.21108.5	Uncharacterized metallophosphoesterase CSTP1	CSTP1	Q9BRF8	0.00088285	0.0105702	2.0188
FAM110A.22371.46	Protein FAM110A	F110A	Q9BQ89	0.0018281	0.0152763	2.0188
PCBP1.11458.30	Poly(rC)-binding protein 1	PCBP1	Q15365	0.0010731	0.0115746	2.0141
SERPINB9.21221.67	Serpin B9	Serpin B9	P50453	0.00017984	0.00494454	2.0129
APRT.10088.37	Adenine phosphoribosyltransferase	APT	P07741	0.0032094	0.0198963	2.0129
SNUPN.17765.3	Snurportin-1	SPN1	O95149	0.0034966	0.0207928	2.0126
MRPL55.11135.5	39S ribosomal protein L55, mitochondrial	RM55	Q7Z7F7	0.00016037	0.00466537	2.0102
LMAN2L.8013.9	VIP36-like protein	LMA2L	Q9H0V9	2.48e-05	0.00173873	2.0087
RHOC.17764.108	Rho-related GTP-binding protein RhoC	RHOC	P08134	0.0032094	0.0198963	2.0055
C11orf68.8307.47	UPF0696 protein C11orf68	CK068	Q9H3H3	0.0041402	0.022695	2.0053
COLGALT1.5638.23	Procollagen galactosyltransferase 1	GT251	Q8NBJ5	0.0002813	0.00606829	2.0052
ARHGAP36.6289.78	Rho GTPase-activating protein 36	RHG36	Q6ZRI8	0.0034966	0.0207928	2.0047
SULT1C2.17811.78	Sulfotransferase 1C2	ST1C2	O00338	4.77e-05	0.00247722	2.0046
HSPA2.22043.174	Heat shock-related 70 kDa protein 2	HSP70 protein 2	P54652	0.00079963	0.010065	2.0037
EEF1B2.5882.34	Elongation factor 1-beta	EF-1-beta	P24534	0.015359	0.0482653	2.0005
RAB14.14283.12	Ras-related protein Rab-14	RAB14	P61106	1.89e-05	0.00152308	1.9992
PIK3CA.PIK3R1.3390.72	PIK3CA/PIK3R1	PIK3CA/PIK3R1	P42336|P27986	0.0076682	0.0325631	1.9991
SNRPG.19276.124	Small nuclear ribonucleoprotein G	RUXG	P62308	0.0041402	0.022695	1.999
CHP1.12458.79	Calcineurin B homologous protein 1	CHP1	Q99653	1.89e-05	0.00152308	1.9984
MTHFD1.12575.30	C-1-tetrahydrofolate synthase, cytoplasmic	C1TC	P11586	0.011503	0.0410629	1.9973
AKT3.3392.68	Protein kinase B gamma	PKB gamma	Q9Y243	0.0017202	0.0146719	1.9968
HTRA2.3317.33	Serine protease HTRA2, mitochondrial	HTRA2	O43464	1.22e-06	0.000388302	1.9953
EIF4EBP2.20117.5	Eukaryotic translation initiation factor 4E-binding protein 2	4EBP2	Q13542	0.0032094	0.0198963	1.9944
NLGN1.15620.4	Neuroligin-1	NLGN1	Q8N2Q7	0.0011815	0.0122537	1.9937
DIMT1.12694.28	Probable dimethyladenosine transferase	DIM1	Q9UNQ2	0.0061553	0.0287862	1.9931
GIMAP4.24684.7	GTPase IMAP family member 4	GIMA4	Q9NUV9	6.96e-05	0.00299365	1.99
HNRNPM.12783.29	Heterogeneous nuclear ribonucleoprotein M	HNRPM	P52272	0.0038064	0.0218923	1.9893
PACSIN3.14674.63	Protein kinase C and casein kinase substrate in neurons protein 3	PACN3	Q9UKS6	0.0014282	0.0134044	1.9891
ASMTL.10089.7	N-acetylserotonin O-methyltransferase-like protein	ASML	O95671	0.0018854	0.0153883	1.9891
HSPA1A.4124.24	Heat shock 70 kDa protein 1A	HSP 70	P0DMV8	0.0072939	0.0313343	1.9891
BAP18.21153.5	Chromatin complexes subunit BAP18	BAP18	Q8IXM2	0.0085154	0.0341675	1.9883
PLXNA4.19560.23	Plexin-A4	PLXA4	Q9HCM2	0.0022589	0.016866	1.988
CXCL14.5730.60	C-X-C motif chemokine 14	BRAK	O95715	0.0041402	0.022695	1.988
EIF3G.11454.87	Eukaryotic translation initiation factor 3 subunit G	EIF3G	O75821	0.0099117	0.0372606	1.988
SPI1.22783.40	Transcription factor PU.1	SPI1	P17947	0.0067428	0.0301683	1.9871
TBCE.11211.7	Tubulin-specific chaperone E	TBCE	Q15813	0.011503	0.0410629	1.9871
RPL30.12478.15	60S ribosomal protein L30	RL30	P62888	0.0048865	0.02508	1.9822
TLE5.18396.10	Amino-terminal enhancer of split	AES	Q08117	5.42e-05	0.00265732	1.982
L1CAM.4246.40	Neural cell adhesion molecule L1	NCAM-L1	P32004	0.0024693	0.0174695	1.9811
ITPA.18916.25	Inosine triphosphate pyrophosphatase	Inosine triphosphatase	Q9BY32	0.013311	0.0448239	1.9805
STAT3.10346.5	Signal transducer and activator of transcription 3	STAT3	P40763	0.0034966	0.0207928	1.9798
CBLN4.5688.65	Cerebellin-4	CBLN4	Q9NTU7	0.007884	0.0328851	1.9793
BGN.13690.26	Biglycan	BGN	P21810	8.88e-05	0.00345876	1.9792
PCBD1.11313.100	Pterin-4-alpha-carbinolamine dehydratase	PHS	P61457	0.0041402	0.022695	1.9765
KIAA1143.23625.44	Uncharacterized protein KIAA1143	K1143	Q96AT1	0.00085002	0.0105665	1.9757
MPG.12438.127	DNA-3-methyladenine glycosylase	3MG	P29372	0.0072939	0.0313343	1.9738
OTUD7B.21742.43	OTU domain-containing protein 7B	OTU7B	Q6GQQ9	0.0053024	0.0262351	1.9728
GIPC2.20921.1	PDZ domain-containing protein GIPC2	GIPC2	Q8TF65	0.002697	0.0183936	1.9723
TCEA1.18204.1	Transcription elongation factor A protein 1	TCEA1	P23193	0.010682	0.0391487	1.9716
POLB.21210.33	DNA polymerase beta	DPOLB	P06746	0.0029433	0.0192855	1.9711
UBA7.21933.7	Ubiquitin-like modifier-activating enzyme 7	UBA7	P41226	0.0029433	0.0192855	1.9711
RGS10.11634.32	Regulator of G-protein signaling 10	RGS10	O43665	0.015359	0.0482653	1.9645
TMEM59L.9959.60	Transmembrane protein 59-like	TM59L	Q9UK28	0.0005907	0.00853896	1.9641
PLEKHA3.23392.41	Pleckstrin homology domain-containing family A member 3	PKHA3	Q9HB20	0.00053293	0.00812255	1.9634
SSU72.13566.2	RNA polymerase II subunit A C-terminal domain phosphatase SSU72	SSU72	Q9NP77	0.0034966	0.0207928	1.9625
ACOT13.17675.17	Acyl-coenzyme A thioesterase 13	ACO13	Q9NPJ3	0.0099117	0.0372606	1.9594
TNFSF12.5939.42	Tumor necrosis factor ligand superfamily member 12	TWEAK	O43508	0.00065408	0.0089217	1.9586
RAD1.12670.15	Cell cycle checkpoint protein RAD1	RAD1	O60671	0.0011815	0.0122537	1.9572
HDGF.16758.96	Hepatoma-derived growth factor	HDGF	P51858	0.0067428	0.0301683	1.9568
KPNA6.13969.24	Importin subunit alpha-7	IMA7	O60684	0.0085154	0.0341675	1.9549
UBE2I.2877.3	SUMO-conjugating enzyme UBC9	UBC9	P63279	0.0053024	0.0262351	1.9537
COA7.23258.56	Cytochrome c oxidase assembly factor 7	COA7	Q96BR5	0.0041402	0.022695	1.9491
PRAME.25951.17	Preferentially expressed antigen of melanoma	PRAME	P78395	3.24e-05	0.00206506	1.9477
SNRPD2.17823.40	Small nuclear ribonucleoprotein Sm D2	SMD2	P62316	0.0099117	0.0372606	1.9467
NMI.17512.2	N-myc-interactor	NMI	Q13287	0.015359	0.0482653	1.946
NUDT10.20957.57	Diphosphoinositol polyphosphate phosphohydrolase 3-alpha	NUD10	Q8NFP7	0.00014283	0.0044905	1.9443
TRIP10.17676.13	Cdc42-interacting protein 4	CIP4	Q15642	0.0067428	0.0301683	1.9426
GGA1.13594.158	ADP-ribosylation factor-binding protein GGA1	GGA1	Q9UJY5	0.0014282	0.0134044	1.9417
CS.18309.18	Citrate synthase, mitochondrial	CISY	O75390	0.010682	0.0391487	1.9405
PLXNC1.4564.2	Plexin-C1	PLXC1	O60486	0.00016037	0.00466537	1.9385
EIF5A2.11355.10	Eukaryotic translation initiation factor 5A-2	IF5A2	Q9GZV4	0.015359	0.0482653	1.9383
CRYZ.13983.27	Quinone oxidoreductase	QOR	Q08257	0.0062286	0.0287862	1.9347
RIOX2.21371.12	Bifunctional lysine-specific demethylase and histidyl-hydroxylase MINA	MINA	Q8IUF8	0.0085154	0.0341675	1.9336
TEAD3.12854.3	Transcriptional enhancer factor TEF-5	TEAD3	Q99594	0.0024693	0.0174695	1.931
NECAP2.20915.68	Adaptin ear-binding coat-associated protein 2	NECP2	Q9NVZ3	0.0091905	0.0357176	1.9302
CERT1.13950.9	Collagen type IV alpha-3-binding protein:StAR-related lipid-transfer domain, isoform 2	C43BP:START domain	Q9Y5P4	0.000389	0.00717705	1.9292
SRC.15433.4	Proto-oncogene tyrosine-protein kinase Src	p60-Src	P12931	0.012378	0.0428131	1.9286
CTF1.13732.79	Cardiotrophin-1	Cardiotrophin-1	Q16619	0.00031373	0.0064693	1.9278
RRM2B.8925.25	Ribonucleoside-diphosphate reductase subunit M2 B	RIR2B	Q7LG56	0.0085154	0.0341675	1.9277
EFNA5.2615.60	Ephrin-A5	Ephrin-A5	P52803	0.0014282	0.0134044	1.9264
ARF4.18408.26	ADP-ribosylation factor 4	ARF4	P18085	2.48e-05	0.00173873	1.9263
PDIA3.7832.181	Protein disulfide-isomerase A3	Protein disulfide isomerase A3	P30101	0.00097381	0.0110297	1.9252
RMDN1.7096.30	Regulator of microtubule dynamics protein 1	RMD1	Q96DB5	0.0002813	0.00606829	1.9244
RHOA.9855.10	Transforming protein RhoA	Rho A	P61586	0.00011292	0.00393872	1.9227
BAD.5870.23	Bcl2-associated agonist of cell death	BAD	Q92934	0.015359	0.0482653	1.922
VPS26A.19293.6	Vacuolar protein sorting-associated protein 26A	VP26A	O75436	0.0002813	0.00606829	1.9218
PDXK.11098.1	Pyridoxal kinase	PDXK	O00764	0.0057491	0.0275321	1.9209
SPATA20.11117.2	Spermatogenesis-associated protein 20	SPT20	Q8TB22	0.0012996	0.0129343	1.9207
PUF60.10575.31	Poly(U)-binding-splicing factor PUF60	PUF60	Q9UHX1	0.0072939	0.0313343	1.9172
LMO4.23284.5	LIM domain only transcription factor protein 4	LMO4	P61968	0.0014234	0.0134044	1.9153
ERP29.13728.19	Endoplasmic reticulum resident protein 29	ERP29	P30040	0.0072939	0.0313343	1.914
TCF4.19144.9	Transcription factor 4	ITF2	P15884	0.0034765	0.0207928	1.9133
CRYL1.24643.21	Lambda-crystallin homolog	CRYL1	Q9Y2S2	0.013311	0.0448239	1.9131
FSTL4.9350.3	Follistatin-related protein 4	FSTL4	Q6MZW2	0.0034966	0.0207928	1.9116
GGT5.21548.20	Gamma-glutamyltransferase 5	GGT5	P36269	6.14e-05	0.00281356	1.9102
TBL2.11227.31	Transducin beta-like protein 2	TBL2	Q9Y4P3	0.00096876	0.0110297	1.9099
CHMP3.12508.9	Charged multivesicular body protein 3	CHMP3	Q9Y3E7	0.0067428	0.0301683	1.9096
CHST15.4469.78	Carbohydrate sulfotransferase 15	ST4S6	Q7LFX5	0.0022589	0.016866	1.9064
PDCD6IP.18174.79	Programmed cell death 6-interacting protein	PDC6I	Q8WUM4	0.0017202	0.0146719	1.9063
NXPH1.23002.27	Neurexophilin-1	NXPH1	P58417	0.0067428	0.0301683	1.9052
SMAD2.10364.6	Mothers against decapentaplegic homolog 2	SMAD2	Q15796	0.00079963	0.010065	1.9043
MSANTD2.25452.16	Myb/SANT-like DNA-binding domain-containing protein 2	MSD2	Q6P1R3	0.0020646	0.0162178	1.9034
PSMD11.13572.43	26S proteasome non-ATPase regulatory subunit 11	PSD11	O00231	0.0024693	0.0174695	1.9022
CHST15.14097.86	Carbohydrate sulfotransferase 15	ST4S6	Q7LFX5	0.0053024	0.0262351	1.902
UBQLN2.19121.3	Ubiquilin-2	UBQL2	Q9UHD9	4.3e-05	0.00239264	1.9009
HMG20A.12712.9	High mobility group protein 20A	HM20A	Q9NP66	0.0016141	0.0144343	1.8989
KCTD10.23337.54	BTB/POZ domain-containing adapter for CUL3-mediated RhoA degradation protein 3	BACD3	Q9H3F6	0.0018854	0.0153883	1.8981
CD320.16320.139	CD320 antigen	CD320	Q9NPF0	0.00016037	0.00466537	1.8979
PPIH.12449.16	Peptidyl-prolyl cis-trans isomerase H	PPIH	O43447	0.0041402	0.022695	1.8976
EIF4EBP3.18859.7	Eukaryotic translation initiation factor 4E-binding protein 3	4EBP3	O60516	7.99e-05	0.00329517	1.8963
KARS1.19249.18	Lysine--tRNA ligase	SYK	Q15046	0.0057491	0.0275321	1.8963
ME1.25060.18	NADP-dependent malic enzyme	MAOX	P48163	0.0002813	0.00606829	1.8936
AMIGO1.20120.101	Amphoterin-induced protein 1:Extracellular domain	AMGO1:ECD	Q86WK6	6e-06	0.000895021	1.8932
PSMD6.23672.10	26S proteasome non-ATPase regulatory subunit 6	PSMD6	Q15008	0.015359	0.0482653	1.8919
LYN.3381.24	Tyrosine-protein kinase Lyn, isoform B	LYNB	P07948	0.0072939	0.0313343	1.8917
ASPA.18187.16	Aspartoacylase	ACY2	P45381	0.00020146	0.00527028	1.8912
SULT1A3.13944.3	Sulfotransferase 1A3	SULT 1A3	P0DMM9	0.00025968	0.00593035	1.8895
RPS19.19166.15	40S ribosomal protein S19	RS19	P39019	0.0038064	0.0218923	1.8888
NCKIPSD.23677.30	NCK-interacting protein with SH3 domain	SPN90	Q9NZQ3	0.011503	0.0410629	1.8887
LEMD1.8040.9	LEM domain-containing protein 1	LEMD1	Q68G75	0.012378	0.0428131	1.8875
SHC1.16043.30	SHC-transforming protein 1:Phosphotyrosine Interaction Domain	SHC1:PID	P29353	0.0057491	0.0275321	1.8867
C1QL2.6423.66	Complement C1q-like protein 2	C1QL2	Q7Z5L3	0.0067428	0.0301683	1.8838
RABEP1.24417.22	Rab GTPase-binding effector protein 1	RABE1	Q15276	0.012139	0.0427886	1.8812
OVCA2.17697.2	Esterase OVCA2	OVCA2	Q8WZ82	0.0085154	0.0341675	1.8801
LMOD1.12504.26	Leiomodin-1	LMOD1	P29536	3.69e-05	0.00219242	1.8797
RALA.14332.3	Ras-related protein Ral-A	RALA	P11233	0.012378	0.0428131	1.8796
UNC5A.7975.97	Netrin receptor UNC5A	UNC5A	Q6ZN44	0.0091905	0.0357176	1.8785
MAPK9.15604.18	Mitogen-activated protein kinase 9	JNK2	P45984	0.0038064	0.0218923	1.8769
BOLA1.15370.5	BolA-like protein 1	BOLA1	Q9Y3E2	0.00053293	0.00812255	1.8761
NT5C2.11288.26	Cytosolic purine 5'-nucleotidase	5NTC	P49902	0.0091905	0.0357176	1.876
ALDH1A1.11265.8	Retinal dehydrogenase 1	Retinal dehydrogenase 1	P00352	0.0091905	0.0357176	1.8759
EFNA2.14124.6	Ephrin-A2	Ephrin-A2	O43921	0.0015681	0.0141675	1.8751
TBC1D5.9960.2	TBC1 domain family member 5	TBCD5	Q92609	0.00072355	0.00944657	1.8743
TNFAIP8.12563.2	Tumor necrosis factor alpha-induced protein 8	TFIP8	O95379	0.0017202	0.0146719	1.8741
AREG.2970.60	Amphiregulin	AREG	P15514	0.0091905	0.0357176	1.8739
ATP5MF.11539.4	ATP synthase subunit f, mitochondrial	ATPK	P56134	0.0014282	0.0134044	1.8718
SAR1A.17726.3	GTP-binding protein SAR1a	SAR1A	Q9NR31	0.0048865	0.02508	1.8718
OIT3.6296.36	Oncoprotein-induced transcript 3 protein	OIT3	Q8WWZ8	0.0062286	0.0287862	1.8714
ELAC1.21382.70	Zinc phosphodiesterase ELAC protein 1	RNZ1	Q9H777	0.014303	0.0466008	1.8713
CD226.5721.1	CD226 antigen	CD226	Q15762	0.0057491	0.0275321	1.871
NPTN.7194.36	Neuroplastin	NPTN	Q9Y639	0.0053024	0.0262351	1.8705
NXPH2.9511.61	Neurexophilin-2	NXPH2	O95156	0.0085154	0.0341675	1.8679
FUBP3.24952.28	Far upstream element-binding protein 3	FUBP3	Q96I24	0.0024693	0.0174695	1.8675
ACP6.5742.14	Lysophosphatidic acid phosphatase type 6	PPA6	Q9NPH0	0.011503	0.0410629	1.8658
MEP1A.21387.64	Meprin A subunit alpha	MEP1A	Q16819	0.0048865	0.02508	1.8632
SNX5.18327.6	Sorting nexin-5	SNX5	Q9Y5X3	0.0014282	0.0134044	1.8631
EOLA1.24905.22	Protein CXorf40A	CX04A	Q8TE69	0.00021456	0.00548757	1.8623
KLHL14.24903.7	Kelch-like protein 14	KLH14	Q9P2G3	1.38e-05	0.00143225	1.86
CCDC43.21595.8	Coiled-coil domain-containing protein 43	CCD43	Q96MW1	0.0085154	0.0341675	1.8593
TNS2.11667.29	Tensin-2	TENC1	Q63HR2	2.94e-06	0.000588924	1.858
NPLOC4.12993.21	Nuclear protein localization protein 4 homolog	NPL4	Q8TAT6	0.0072939	0.0313343	1.8563
ARFIP1.13488.3	Arfaptin-1	ARFP1	P53367	0.0085431	0.0341675	1.855
UBE2Z.21110.5	Ubiquitin-conjugating enzyme E2 Z	UBE2Z	Q9H832	0.0072939	0.0313343	1.8541
RPS6KA3.3469.74	Ribosomal protein S6 kinase alpha-3	RPS6KA3	P51812	0.0067428	0.0301683	1.8516
SHC1.5272.55	SHC-transforming protein 1:Src Homology domain	SHC1:SH2	P29353	0.014303	0.0466008	1.8507
LIMD1.25280.2	LIM domain-containing protein 1	LIMD1	Q9UGP4	0.00017984	0.00494454	1.8483
DLAT.20185.44	Dihydrolipoyllysine-residue acetyltransferase component of pyruvate dehydrogenase complex, mitochondrial	ODP2	P10515	0.0010731	0.0115746	1.8472
RPL26L1.21583.14	60S ribosomal protein L26-like 1	RL26L	Q9UNX3	0.0072939	0.0313343	1.8464
TMEM132C.7173.141	Transmembrane protein 132C:Extracellular domain	T132C:ECD	Q8N3T6	0.0015681	0.0141675	1.8462
NTRK3.2658.27	NT-3 growth factor receptor	TrkC	Q16288	0.00097381	0.0110297	1.8452
SERPINH1.10800.15	Serpin H1	Collagen-binding protein	P50454	0.0017533	0.0147458	1.8449
FKBP14.9340.17	Peptidyl-prolyl cis-trans isomerase FKBP14	FKB14	Q9NWM8	5.42e-05	0.00265732	1.8443
JUP.16768.3	Junction plakoglobin	PLAK	P14923	0.00096876	0.0110297	1.8422
GFRA2.2515.14	GDNF family receptor alpha-2	GFRa-2	O00451	0.0005907	0.00853896	1.8418
INSRR.6352.8	Insulin receptor-related protein	INSRR	P14616	6.86e-05	0.00299365	1.8395
SETD3.24260.4	Histone-lysine N-methyltransferase setd3	SETD3	Q86TU7	0.0091905	0.0357176	1.8378
PPP1CC.19295.32	Serine/threonine-protein phosphatase PP1-gamma catalytic subunit	PP1G	P36873	0.0072939	0.0313343	1.8365
LRP4.19558.10	Low-density lipoprotein receptor-related protein 4	LRP4	O75096	0.0010731	0.0115746	1.835
PDE1A.5253.1	Calcium/calmodulin-dependent 3',5'-cyclic nucleotide phosphodiesterase 1A	PDE1A	P54750	0.0067428	0.0301683	1.8328
CTNNB1.9842.2	Catenin beta-1	b-Catenin	P35222	0.000389	0.00717705	1.8327
GNAQ.23567.37	Guanine nucleotide-binding protein G(q) subunit alpha	GNAQ	P50148	0.0011815	0.0122537	1.8327
PNKP.13657.2	Bifunctional polynucleotide phosphatase/kinase	PNKP	Q96T60	0.0057491	0.0275321	1.8319
LYVE1.3206.4	Lymphatic vessel endothelial hyaluronic acid receptor 1	LYVE1	Q9Y5Y7	0.00097381	0.0110297	1.8318
LRSAM1.24411.144	E3 ubiquitin-protein ligase LRSAM1	LRSM1	Q6UWE0	0.0034966	0.0207928	1.8308
PTN.3045.72	Pleiotrophin	PTN	P21246	2.17e-05	0.0016185	1.8304
ISLR2.8528.74	Immunoglobulin superfamily containing leucine-rich repeat protein 2	ISLR2	Q6UXK2	0.015359	0.0482653	1.8289
HSF1.11616.9	Heat shock factor protein 1	HSF1	Q00613	0.0011815	0.0122537	1.8277
VTI1A.7952.2	Vesicle transport through interaction with t-SNAREs homolog 1A	VTI1A	Q96AJ9	0.00020146	0.00527028	1.8274
STK24.12617.2	Serine/threonine-protein kinase 24	STK24	Q9Y6E0	0.010682	0.0391487	1.8271
MAFG.19281.86	Transcription factor MafG	MAFG	O15525	0.0032094	0.0198963	1.8265
RSPO3.8427.118	R-spondin-3	RSPO3	Q9BXY4	0.0001684	0.00487873	1.8245
GNPNAT1.13954.9	Glucosamine 6-phosphate N-acetyltransferase	GNA1	Q96EK6	0.0034966	0.0207928	1.8245
S100A11.14011.17	Protein S100-A11	S100A11	P31949	6.14e-05	0.00281356	1.824
CDH11.9604.14	Cadherin-11:Extracellular domain	Cadherin-11:ECD	P55287	0.0014282	0.0134044	1.824
VSIG2.8018.43	V-set and immunoglobulin domain-containing protein 2	VSIG2	Q96IQ7	0.00012707	0.00422222	1.8228
NDRG4.7934.11	Protein NDRG4	NDRG4	Q9ULP0	0.000389	0.00717705	1.8227
PRKAR2B.25463.3	cAMP-dependent protein kinase type II-beta regulatory subunit	KAP3	P31323	0.0099117	0.0372606	1.8214
CADPS2.25099.4	Calcium-dependent secretion activator 2	CAPS2	Q86UW7	0.0044997	0.0239177	1.8208
PSPC1.24948.79	Paraspeckle component 1	PSPC1	Q8WXF1	0.013311	0.0448239	1.8199
TRAPPC2.20402.11	Trafficking protein particle complex subunit 2	TPC2A	P0DI81	0.015359	0.0482653	1.8195
FOXJ2.14204.55	Forkhead box protein J2	FOXJ2	Q9P0K8	0.0011815	0.0122537	1.8182
RHOQ.21827.7	Rho-related GTP-binding protein RhoQ	RHOQ	P17081	0.00034953	0.00682606	1.8158
CRKL.9877.28	Crk-like protein	CRKL	P46109	0.0020646	0.0162178	1.8153
PPIE.5238.26	Peptidyl-prolyl cis-trans isomerase E	PPIE	Q9UNP9	0.00020146	0.00527028	1.8147
ERC1.24983.119	ELKS/RAB6-interacting/CAST family member 1	RB6I2	Q8IUD2	6.96e-05	0.00299365	1.8141
LRRTM1.19360.22	Leucine-rich repeat transmembrane neuronal protein 1	LRRT1	Q86UE6	0.0044997	0.0239177	1.8141
MORF4L2.24443.8	Mortality factor 4-like protein 2	MO4L2	Q15014	0.015359	0.0482653	1.8139
DDRGK1.23559.10	DDRGK domain-containing protein 1	DDRGK	Q96HY6	0.0018854	0.0153883	1.8126
EFNA2.10801.11	Ephrin-A2	Ephrin-A2	O43921	0.0017202	0.0146719	1.8125
CACYBP.12432.23	Calcyclin-binding protein	CYBP	Q9HB71	0.010682	0.0391487	1.8124
DAPK3.24261.202	Death-associated protein kinase 3	DAPK3	O43293	0.0019051	0.015495	1.8116
GNPDA1.8909.77	Glucosamine-6-phosphate isomerase 1	GNPI1	P46926	0.0062286	0.0287862	1.8114
TPM3.12372.50	Tropomyosin alpha-3 chain	Tropomyosin alpha-3 chain	P06753	0.00088285	0.0105702	1.8088
ATP5F1B.4965.27	ATP synthase subunit beta, mitochondrial	ATP synthase beta chain	P06576	0.0062286	0.0287862	1.8088
ASAH1.5748.20	Acid ceramidase	Acid ceramidase	Q13510	0.007884	0.0328851	1.8076
USF1.21355.4	Upstream stimulatory factor 1	USF1	P22415	0.013918	0.046246	1.8074
ATP1B2.7218.87	Sodium/potassium-transporting ATPase subunit beta-2	AT1B2	P14415	0.00072355	0.00944657	1.8071
ABCF3.23700.42	ATP-binding cassette sub-family F member 3	ABCF3	Q9NUQ8	0.0029433	0.0192855	1.8057
RPS25.23243.120	40S ribosomal protein S25	RS25	P62851	0.015359	0.0482653	1.8052
IGF1R.4232.19	Insulin-like growth factor 1 receptor	IGF-I sR	P08069	0.0017202	0.0146719	1.805
FAM234B.9981.18	Protein FAM234B:C-term	K1467:C-term	A2RU67	0.012378	0.0428131	1.8044
CYTH3.21365.5	Cytohesin-3	CYH3	O43739	0.015359	0.0482653	1.8031
NABP1.20454.24	SOSS complex subunit B2	SOSB2	Q96AH0	0.0099117	0.0372606	1.8028
MET.2837.3	Hepatocyte growth factor receptor	Met	P08581	0.014303	0.0466008	1.8015
ENTPD1.3182.38	Ectonucleoside triphosphate diphosphohydrolase 1	CD39	P49961	0.00012707	0.00422222	1.8008
FRZB.2841.13	Secreted frizzled-related protein 3	sFRP-3	Q92765	0.00048033	0.00790515	1.8007
NCOA7.25299.11	Nuclear receptor coactivator 7	NCOA7	Q8NI08	0.0085154	0.0341675	1.8002
ATXN3.16825.20	Ataxin-3	ATX3	P54252	0.0048865	0.02508	1.7997
SUMO4.22045.8	Small ubiquitin-related modifier 4	SUMO4	Q6EEV6	0.002697	0.0183936	1.7916
NUDT15.23584.2	Nucleotide triphosphate diphosphatase NUDT15	NUD15	Q9NV35	0.014303	0.0466008	1.7916
MRC2.3041.55	C-type mannose receptor 2	MRC2	Q9UBG0	1.08e-05	0.00124129	1.7907
C1QL3.21707.15	Complement C1q-like protein 3	C1QL3	Q5VWW1	0.0062286	0.0287862	1.7904
FXR1.13076.4	Fragile X mental retardation syndrome-related protein 1	FXR1	P51114	0.012378	0.0428131	1.7895
CRYBB1.17751.68	Beta-crystallin B1	CRBB1	P53674	0.0022427	0.016866	1.7874
POLR2K.19134.66	DNA-directed RNA polymerases I, II, and III subunit RPABC4	RPAB4	P53803	6.96e-05	0.00299365	1.7873
STAU1.12471.47	Double-stranded RNA-binding protein Staufen homolog 1	STAU1	O95793	0.0024693	0.0174695	1.7873
PQBP1.11432.11	Polyglutamine-binding protein 1	PQBP1	O60828	0.0044997	0.0239177	1.7873
TFCP2L1.25104.10	Transcription factor CP2-like protein 1	TF2L1	Q9NZI6	0.0072939	0.0313343	1.785
EEF1D.17826.341	Elongation factor 1-delta	EF1D	P29692	0.0044997	0.0239177	1.7846
MIF.5356.2	Macrophage migration inhibitory factor	MIF	P14174	0.0011815	0.0122537	1.7835
PAGR1.23967.8	PAXIP1-associated protein 1	PA1	Q9BTK6	0.0013646	0.0133995	1.7809
TNRC6B.9808.41	Trinucleotide repeat-containing gene 6B protein	TNR6B	Q9UPQ9	0.0057491	0.0275321	1.7802
RSPO2.8409.3	R-spondin-2	RSPO2	Q6UXX9	1.65e-05	0.00146432	1.7783
AP1G2.12714.38	AP-1 complex subunit gamma-like 2	AP1G2	O75843	0.0015681	0.0141675	1.7777
STAT3.10354.57	Signal transducer and activator of transcription 3	STAT3	P40763	0.0034966	0.0207928	1.7769
SRM.21647.9	Spermidine synthase	SPEE	P19623	0.0005907	0.00853896	1.7765
LRRC4.21690.31	Leucine-rich repeat-containing protein 4	LRRC4	Q9HBW1	0.0099117	0.0372606	1.7764
SNX27.24945.16	Sorting nexin-27	SNX27	Q96L92	0.0091905	0.0357176	1.7748
DRG1.17849.6	Developmentally-regulated GTP-binding protein 1	DRG1	Q9Y295	0.0045569	0.0240214	1.7729
ACADSB.17403.14	Short/branched chain specific acyl-CoA dehydrogenase, mitochondrial	acyl-Coenzyme A dehydrogenase	P45954	0.0076659	0.0325631	1.7713
UBQLN4.12720.71	Ubiquilin-4	UBQL4	Q9NRR5	6.96e-05	0.00299365	1.7697
LRP8.3323.37	Low-density lipoprotein receptor-related protein 8	LRP8	Q14114	0.0062286	0.0287862	1.7697
HRAS.18900.37	GTPase HRas	H-ras (WT)	P01112	0.000389	0.00717705	1.769
INSR.3448.13	Insulin receptor	IR	P06213	0.00088285	0.0105702	1.7688
ADAM9.3795.6	Disintegrin and metalloproteinase domain-containing protein 9	ADAM 9	Q13443	8.88e-05	0.00345876	1.7673
RANBP3.14037.18	Ran-binding protein 3	RANB3	Q9H6Z4	0.0057491	0.0275321	1.766
NPTX2.6521.35	Neuronal pentraxin-2	NPTX2	P47972	0.0067428	0.0301683	1.7648
SEPTIN11.12620.3	Septin-11	Septin-11	Q9NVA2	0.0017202	0.0146719	1.7627
EIF1B.12701.1	Eukaryotic translation initiation factor 1b	EIF1B	O60739	0.015359	0.0482653	1.7627
SRXN1.14268.4	Sulfiredoxin-1	SRXN1	Q9BYN0	1.43e-05	0.00143225	1.7622
FCGRT.21708.149	IgG receptor FcRn large subunit p51	FCGRN	P55899	0.00043248	0.00758132	1.7621
PSMG3.12729.12	Proteasome assembly chaperone 3	PSMG3	Q9BT73	0.0057491	0.0275321	1.7619
UBE2Q1.21727.15	Ubiquitin-conjugating enzyme E2 Q1	UB2Q1	Q7Z7E8	0.00088285	0.0105702	1.7614
UBXN2B.18435.40	UBX domain-containing protein 2B	UBX2B	Q14CS0	0.010198	0.0382047	1.7609
KIAA1549L.11145.72	UPF0606 protein KIAA1549L	K154L	Q6ZVL6	0.0053024	0.0262351	1.7603
MAP4K5.21989.12	Mitogen-activated protein kinase kinase kinase kinase 5	M4K5	Q9Y4K4	0.0057491	0.0275321	1.7602
DNAJC10.8297.8	DnaJ homolog subfamily C member 10	DJC10	Q8IXB1	5.42e-05	0.00265732	1.7597
RPS3A.5484.63	40S ribosomal protein S3a	RS3A	P61247	0.00011292	0.00393872	1.7596
SHARPIN.24472.28	Sharpin	SHRPN	Q9H0F6	0.002068	0.0162178	1.7587
NAIF1.18301.10	Nuclear apoptosis-inducing factor 1	NAIF1	Q69YI7	0.0012996	0.0129343	1.7578
PRRT2.23929.159	Proline-rich transmembrane protein 2	PRRT2	Q7Z6L0	0.0015681	0.0141675	1.7567
MSC.23322.2	Musculin	MUSC	O60682	0.0072939	0.0313343	1.7561
SCN2B.8353.15	Sodium channel subunit beta-2	SCN2B	O60939	0.0091905	0.0357176	1.7558
IL17RB.6262.14	Interleukin-17 receptor B	IL-17B R	Q9NRM6	0.0072939	0.0313343	1.7544
CNTFR.14101.2	Ciliary neurotrophic factor receptor subunit alpha	CNTFR alpha	P26992	0.011503	0.0410629	1.7528
RABGAP1L.25286.33	Rab GTPase-activating protein 1-like	RBG1L	Q5R372	0.00014283	0.0044905	1.7508
ARHGAP1.9815.5	Rho GTPase-activating protein 1:Cellular retinaldehyde-TRIO domain	RHG01:CRAL-TRIO	Q07960	0.00097381	0.0110297	1.75
KDM1A.22429.13	Lysine-specific histone demethylase 1A	KDM1A	O60341	0.00088285	0.0105702	1.7491
NOSIP.23525.27	Nitric oxide synthase-interacting protein	NOSIP	Q9Y314	0.0040618	0.022695	1.749
CNOT9.8975.26	Cell differentiation protein RCD1 homolog	RCD1	Q92600	0.0034966	0.0207928	1.7482
IDS.3198.4	Iduronate 2-sulfatase	IDS	P22304	0.0015681	0.0141675	1.7473
SLITRK5.4568.17	SLIT and NTRK-like protein 5	SLIK5	O94991	0.0067428	0.0301683	1.7457
DENND10.23535.3	Protein FAM45A	FA45A	Q8TCE6	0.0044997	0.0239177	1.7452
EIF5A.5888.29	Eukaryotic translation initiation factor 5A-1	eIF-5A-1	P63241	0.014303	0.0466008	1.7451
EMILIN3.8773.172	EMILIN-3:region 1	EMIL3:region 1	Q9NT22	0.00048033	0.00790515	1.7439
CMC4.21133.33	Cx9C motif-containing protein 4	CMC4	P56277	9.34e-06	0.00110988	1.7436
AKT2.5360.9	RAC-beta serine/threonine-protein kinase	PKB beta	P31751	0.0024693	0.0174695	1.7433
PABPC3.10447.18	Polyadenylate-binding protein 3	PABP3	Q9H361	0.012378	0.0428131	1.7433
NETO1.15298.199	Neuropilin and tolloid-like protein 1	NETO1	Q8TDF5	0.011503	0.0410629	1.7415
NAPG.17773.26	Gamma-soluble NSF attachment protein	SNAG	Q99747	0.0154	0.0482653	1.7408
UNC5D.8624.16	Netrin receptor UNC5D	UNC5H4	Q6UXZ4	0.011503	0.0410629	1.7389
SEMA4D.5737.61	Semaphorin-4D	SEM4D	Q92854	0.00072355	0.00944657	1.7385
EPHA5.3806.55	Ephrin type-A receptor 5	EphA5	P54756	0.014303	0.0466008	1.7379
SNRPE.21260.74	Small nuclear ribonucleoprotein E	RUXE	P62304	0.0010731	0.0115746	1.7378
DNAJC1.24917.95	DnaJ homolog subfamily C member 1	DNJC1	Q96KC8	0.0091905	0.0357176	1.7371
NHP2.20939.113	H/ACA ribonucleoprotein complex subunit 2	NHP2	Q9NX24	0.0099117	0.0372606	1.7355
LIN7B.22990.20	Protein lin-7 homolog B	LIN7B	Q9HAP6	0.0041402	0.022695	1.7333
CD46.17682.1	Membrane cofactor protein	CD46	P15529	0.0048865	0.02508	1.7329
PPM1L.7187.3	Protein phosphatase 1L	PPM1L	Q5SGD2	0.0085406	0.0341675	1.7315
SHMT1.12334.25	Serine hydroxymethyltransferase, cytosolic	cSHMT	P34896	0.007884	0.0328851	1.7312
EFNA3.14153.8	Ephrin-A3	Ephrin-A3	P52797	0.011503	0.0410629	1.7311
ASAP2.13518.5	Arf-GAP with SH3 domain, ANK repeat and PH domain-containing protein 2	ASAP2	O43150	0.011503	0.0410629	1.731
SAE1.UBA2.21923.24	SAE1/SAE2	SAE1/ SAE2	Q9UBE0|Q9UBT2	0.0032094	0.0198963	1.7299
NRG3.20524.38	Pro-neuregulin-3, membrane-bound isoform	NRG3	P56975	0.010682	0.0391487	1.7283
IL17RA.2992.59	Interleukin-17 receptor A	IL-17 sR	Q96F46	0.0041402	0.022695	1.7276
DNM2.11572.4	Dynamin-2	DYN2	P50570	0.00025195	0.00579155	1.7275
SH3BGRL2.19113.66	SH3 domain-binding glutamic acid-rich-like protein 2	SH3L2	Q9UJC5	0.0067428	0.0301683	1.7272
TYRO3.2611.72	Tyrosine-protein kinase receptor TYRO3	Dtk	Q06418	0.014303	0.0466008	1.7265
PTPRJ.8250.2	Receptor-type tyrosine-protein phosphatase eta	PTPRJ	Q12913	0.0062286	0.0287862	1.7252
ATIC.23666.35	Bifunctional purine biosynthesis protein PURH	PUR9	P31939	0.007884	0.0328851	1.7242
ALG2.23654.6	Alpha-1,3-mannosyltransferase ALG2	ALG2	Q9H553	0.0062286	0.0287862	1.723
MAGOHB.16875.13	Protein mago nashi homolog 2	MGN2	Q96A72	0.013311	0.0448239	1.723
EIF3M.23410.46	Eukaryotic translation initiation factor 3 subunit M	EIF3M	Q7L2H7	0.0062286	0.0287862	1.7216
STX8.10903.50	Syntaxin-8	STX8	Q9UNK0	0.0010731	0.0115746	1.7213
IMPDH2.5250.53	Inosine-5'-monophosphate dehydrogenase 2	IMDH2	P12268	0.013311	0.0448239	1.7213
PI15.5745.64	Peptidase inhibitor 15	PI15	O43692	0.013311	0.0448239	1.7212
CINP.19383.131	Cyclin-dependent kinase 2-interacting protein	CINP	Q9BW66	0.0053024	0.0262351	1.7211
PPM1B.22009.1	Protein phosphatase 1B	PPM1B	O75688	0.0067428	0.0301683	1.721
LRP11.8330.1	Low-density lipoprotein receptor-related protein 11	LRP11	Q86VZ4	0.011503	0.0410629	1.7181
KPNA5.21235.11	Importin subunit alpha-6	IMA6	O15131	0.00088801	0.0105702	1.7159
PURA.12537.88	Transcriptional activator protein Pur-alpha	PURA	Q00577	0.011503	0.0410629	1.7156
SMNDC1.17805.35	Survival of motor neuron-related-splicing factor 30	SPF30	O75940	0.0091749	0.0357176	1.7133
NR3C2.12931.16	Mineralocorticoid receptor	MCR	P08235	0.0012536	0.0128119	1.713
CSMD2.9971.5	CUB and sushi domain-containing protein 2	CSMD2	Q7Z408	1.43e-05	0.00143225	1.7129
MFAP5.6440.31	Microfibrillar-associated protein 5	MFAP5	Q13361	2.17e-05	0.0016185	1.7125
SBDS.3866.7	Ribosome maturation protein SBDS	SBDS	Q9Y3A5	0.010682	0.0391487	1.7123
CHRDL1.3362.61	Chordin-like protein 1	CRDL1	Q9BU40	0.015359	0.0482653	1.7114
ACO1.20054.28	Cytoplasmic aconitate hydratase	Aconitase 1	P21399	0.0014282	0.0134044	1.708
RBP7.14208.3	Retinoid-binding protein 7	RET7	Q96R05	0.011503	0.0410629	1.7076
UST.8364.74	Uronyl 2-sulfotransferase	UST	Q9Y2C2	0.0044997	0.0239177	1.7064
STX12.10418.36	Syntaxin-12	STX12	Q86Y82	0.0011815	0.0122537	1.7057
CALY.8924.55	Neuron-specific vesicular protein calcyon	CALY	Q9NYX4	0.007884	0.0328851	1.7057
BMP5.21883.17	Bone morphogenetic protein 5	BMP-5	P22003	0.0048865	0.02508	1.7052
UNC5D.5140.56	Netrin receptor UNC5D	UNC5H4	Q6UXZ4	0.0091905	0.0357176	1.7049
DAG1.23176.17	Beta-dystroglycan	Beta-dystroglycan	Q14118	0.00010022	0.00369812	1.7042
SORBS3.12976.49	Vinexin b	Vinexin b	O60504	6.09e-07	0.000304978	1.7041
ERH.11614.29	Enhancer of rudimentary homolog	ERH	P84090	0.010682	0.0391487	1.7041
SMAD3.10363.13	Mothers against decapentaplegic homolog 3	SMAD3	P84022	0.0044997	0.0239177	1.7027
GAGE2A.18268.5	G antigen 2A	GAG2A	Q6NT46	0.0044997	0.0239177	1.7016
TMEM132B.8890.9	Transmembrane protein 132B	T132B	Q14DG7	0.0067428	0.0301683	1.7013
CNTN3.20586.18	Contactin-3	CNTN3	Q9P232	0.0057491	0.0275321	1.7006
ENSA.17734.13	Alpha-endosulfine	a-endosulfine	O43768	0.0029433	0.0192855	1.7005
EPHA10.5076.53	Ephrin type-A receptor 10	EPHAA	Q5JZY3	0.011503	0.0410629	1.7003
HAPLN4.6455.52	Hyaluronan and proteoglycan link protein 4	HPLN4	Q86UW8	0.0041402	0.022695	1.6989
PGRMC1.7863.50	Membrane-associated progesterone receptor component 1	PGRC1	O00264	0.00097381	0.0110297	1.6985
TXNDC5.11212.7	Thioredoxin domain-containing protein 5	TXND5	Q8NBS9	0.00025195	0.00579155	1.6982
SULT1A1.21227.18	SULT 1A1*2	SULT 1A1*2	P50225	0.0032094	0.0198963	1.6979
DDX58.12382.2	Probable ATP-dependent RNA helicase DDX58	DDX58	O95786	0.0029433	0.0192855	1.6978
ADAM11.6586.19	Disintegrin and metalloproteinase domain-containing protein 11	ADA11	O75078	0.0057491	0.0275321	1.6975
CTBP1.11217.16	C-terminal-binding protein 1	CTBP1	Q13363	0.0062286	0.0287862	1.6953
BMP6.8459.10	Bone morphogenetic protein 6	BMP-6	P22004	0.0099117	0.0372606	1.6945
REPS2.24944.12	RalBP1-associated Eps domain-containing protein 2	REPS2	Q8NFH8	0.00088801	0.0105702	1.6909
TTLL12.23691.2	Tubulin--tyrosine ligase-like protein 12	TTL12	Q14166	0.00065408	0.0089217	1.6903
MAPK14.5007.1	Mitogen-activated protein kinase 14	MAPK14	Q16539	0.014303	0.0466008	1.6901
AP2A2.13621.31	AP-2 complex subunit alpha-2	AP2A2	O94973	0.00016037	0.00466537	1.6896
DEFB113.13374.4	Beta-defensin 113	DB113	Q30KQ7	0.010682	0.0391487	1.6895
C1GALT1.C1GALT1C1.21734.36	C1GLT/C1GLC Complex	C1GLT/C1GLC Complex	Q9NS00|Q96EU7	0.015359	0.0482653	1.6891
BCDIN3D.21115.48	Pre-miRNA 5'-monophosphate methyltransferase	BN3D2	Q7Z5W3	0.0062286	0.0287862	1.6883
HMGN3.20390.4	High mobility group nucleosome-binding domain-containing protein 3	HMGN3	Q15651	0.0005907	0.00853896	1.6875
CLIC1.5013.2	Chloride intracellular channel protein 1	NCC27	O00299	0.0062286	0.0287862	1.6872
UNC5D.16307.22	Netrin receptor UNC5D	UNC5H4	Q6UXZ4	0.010682	0.0391487	1.6853
FGFR3.13669.6	Fibroblast growth factor receptor 3:Extracellular domain	FGFR-3:ECD	P22607	0.012378	0.0428131	1.6851
DCAF5.11283.13	DDB1- and CUL4-associated factor 5	DCAF5	Q96JK2	7.58e-05	0.00320563	1.6849
PARP1.10534.40	Poly [ADP-ribose] polymerase 1:BRCA1 C-terminal:BRCA1 C-terminus domian	PARP:BRCT domain	P09874	0.0057491	0.0275321	1.6844
MCEMP1.6283.60	Mast cell-expressed membrane protein 1	MCEM1	Q8IX19	0.0034966	0.0207928	1.6841
SF1.12777.11	Splicing factor 1	SF01	Q15637	0.012378	0.0428131	1.6826
APEX1.9849.13	DNA-(apurinic or apyrimidinic site) lyase	APEX1	P27695	0.010682	0.0391487	1.6825
RAB22A.12408.333	Ras-related protein Rab-22A	RB22A	Q9UL26	9.34e-06	0.00110988	1.6799
ZNRF3.10390.21	E3 ubiquitin-protein ligase ZNRF3	ZNRF3	Q9ULT6	0.0057491	0.0275321	1.6797
RTN4R.5105.2	Reticulon-4 receptor	Nogo Receptor	Q9BZR6	0.012378	0.0428131	1.6787
PPM1F.23923.26	Protein phosphatase 1F	PPM1F	P49593	0.0062286	0.0287862	1.6786
UBL4A.11490.42	Ubiquitin-like protein 4A	UBL4A	P11441	1.08e-05	0.00124129	1.6781
PDE5A.16805.5	cGMP-specific 3',5'-cyclic phosphodiesterase	PDE5A	O76074	0.002697	0.0183936	1.678
SLITRK3.10565.19	SLIT and NTRK-like protein 3	SLIK3	O94933	0.0099117	0.0372606	1.6774
GAA.9385.4	Lysosomal alpha-glucosidase	GAA	P10253	0.002697	0.0183936	1.6769
LRRC4C.9369.174	Leucine-rich repeat-containing protein 4C	NGL1	Q9HCJ2	0.0099117	0.0372606	1.6764
BAG1.17195.43	BAG family molecular chaperone regulator 1	BAG-1	Q99933	0.0049167	0.0250881	1.676
IL18.5661.15	Interleukin-18	IL-18	Q14116	0.0099117	0.0372606	1.6749
CHMP6.21160.4	Charged multivesicular body protein 6	CHMP6	Q96FZ7	0.0062286	0.0287862	1.6731
GPHN.24902.84	Gephyrin	GEPH	Q9NQX3	0.0012996	0.0129343	1.6726
FABP12.18888.37	Fatty acid-binding protein 12	FBP12	A6NFH5	0.013311	0.0448239	1.6724
ILK.10053.5	Integrin-linked protein kinase	ILK1	Q13418	0.008854	0.0351901	1.6709
ERP29.4983.6	Endoplasmic reticulum resident protein 29	ERP29	P30040	0.014303	0.0466008	1.6703
RHOG.12540.25	Rho-related GTP-binding protein RhoG	RHOG	P84095	0.0020646	0.0162178	1.6696
VPS4A.11476.43	Vacuolar protein sorting-associated protein 4A	VPS4A	Q9UN37	0.0044997	0.0239177	1.6687
PLPBP.20439.14	Proline synthase co-transcribed bacterial homolog protein	PROSC	O94903	0.0099117	0.0372606	1.6684
MDH2.15534.26	Malate dehydrogenase, mitochondrial	Malate dehydrogenase 2	P40926	0.0072939	0.0313343	1.6671
CAB39L.21154.8	Calcium-binding protein 39-like	CB39L	Q9H9S4	0.010682	0.0391487	1.6669
LRRTM2.6904.14	Leucine-rich repeat transmembrane neuronal protein 2	LRRT2	O43300	0.0057491	0.0275321	1.6666
FAM162A.6531.29	Protein FAM162A	F162A	Q96A26	0.00014283	0.0044905	1.6665
EIF4A2.18824.7	Eukaryotic initiation factor 4A-II	IF4A2	Q14240	0.0015681	0.0141675	1.6652
ANGPTL1.11142.11	Angiopoietin-related protein 1:C-Term, Fibrinogen domian	ANGL1:C-term	O95841	0.0020646	0.0162178	1.6624
PCDHGA2.7175.4	Protocadherin gamma-A2	PCDG2	Q9Y5H1	0.0014282	0.0134044	1.662
OMD.5358.3	Osteomodulin	OMD	Q99983	0.0011815	0.0122537	1.6599
UCMA.10977.55	Unique cartilage matrix-associated protein	UCMA	Q8WVF2	0.0053024	0.0262351	1.6592
DTD1.19194.9	D-tyrosyl-tRNA(Tyr) deacylase 1	Histidyl-tRNA synthetase-related	Q8TEA8	0.00025195	0.00579155	1.6591
FMOD.6367.66	fibromodulin	fibromodulin	Q06828	0.0018854	0.0153883	1.6578
PTGR1.19617.5	Prostaglandin reductase 1	LTB4DH	Q14914	0.0085154	0.0341675	1.6578
TP53I3.17748.21	Quinone oxidoreductase PIG3	QORX	Q53FA7	0.014303	0.0466008	1.6576
BAG6.21955.36	Large proline-rich protein BAT3	BAT3	P46379	0.0014282	0.0134044	1.6557
ROBO2.22578.17	Roundabout homolog 2	ROBO2	Q9HCK4	0.0057491	0.0275321	1.6551
PPP2R5D.22068.5	Serine/threonine-protein phosphatase 2A 56 kDa regulatory subunit delta isoform	2A5D	Q14738	0.0024693	0.0174695	1.6525
CES1.7182.1	Liver carboxylesterase 1	carboxylesterase, liver	P23141	0.00079963	0.010065	1.6519
COMMD7.2823.7	COMM domain-containing protein 7	COMMD7	Q86VX2	0.0041402	0.022695	1.6509
RAB18.12945.33	Ras-related protein Rab-18	RAB18	Q9NP72	0.0048865	0.02508	1.6491
OSBP.25055.56	Oxysterol-binding protein 1	OSBP1	P22059	0.0062286	0.0287862	1.6489
HNRNPA1.12466.7	Heterogeneous nuclear ribonucleoprotein A1	ROA1	P09651	0.0072939	0.0313343	1.6477
B4GALT6.10832.24	Beta-1,4-galactosyltransferase 6	B4GT6	Q9UBX8	0.010682	0.0391487	1.6475
NLGN3.8941.4	Neuroligin-3	NLGN3	Q9NZ94	0.0072939	0.0313343	1.6473
LILRB1.5090.49	Leukocyte immunoglobulin-like receptor subfamily B member 1	ILT-2	Q8NHL6	0.0012996	0.0129343	1.6462
TPMT.11218.84	Thiopurine S-methyltransferase	TPMT	P51580	0.0072939	0.0313343	1.646
LGALS3.3066.12	Galectin-3	Galectin-3	P17931	0.0067428	0.0301683	1.6434
CD59.11514.196	CD59 glycoprotein	CD59	P13987	0.0011815	0.0122537	1.6433
JAM2.2997.8	Junctional adhesion molecule B	JAM-B	P57087	0.00022542	0.00548757	1.6425
CA5B.17673.34	Carbonic anhydrase 5B, mitochondrial	Carbonic Anhydrase VB	Q9Y2D0	0.0032094	0.0198963	1.6405
CNTNAP2.6965.19	Contactin-associated protein-like 2	CNTP2	Q9UHC6	0.014303	0.0466008	1.6398
CA10.13666.222	Carbonic anhydrase-related protein 10	Carbonic Anhydrase X	Q9NS85	0.0062286	0.0287862	1.6397
PYGL.11441.11	Glycogen phosphorylase, liver form	PYGL	P06737	0.0029433	0.0192855	1.6392
PARK7.9845.33	Protein DJ-1	PARK7	Q99497	0.0020646	0.0162178	1.6382
CCK.6918.183	Cholecystokinin	CCKN	P06307	0.015359	0.0482653	1.6373
SPART.11161.5	Spartin	SPG20	Q8N0X7	0.0079504	0.0328851	1.6372
CD163.5028.59	Scavenger receptor cysteine-rich type 1 protein M130	sCD163	Q86VB7	0.012378	0.0428131	1.637
BGLAP.11067.13	Osteocalcin	Osteocalcin	P02818	0.00020146	0.00527028	1.6366
TNC.2728.62	Tenascin	Tenascin	P24821	1.44e-06	0.000388302	1.6354
TMEM9.9249.17	Transmembrane protein 9:Extracellular domain	TMEM9:ECD	Q9P0T7	0.0091905	0.0357176	1.635
SET.5364.7	Protein SET	SET	Q01105	0.00016037	0.00466537	1.6349
DLD.10025.1	Dihydrolipoyl dehydrogenase, mitochondrial	DLDH	P09622	0.00053293	0.00812255	1.6349
ACAN.3280.49	Aggrecan core protein	Aggrecan	P16112	0.00072355	0.00944657	1.6338
IGSF8.6984.6	Immunoglobulin superfamily member 8	IGSF8	Q969P0	0.013311	0.0448239	1.6318
MAT1A.21247.16	S-adenosylmethionine synthase isoform type-1	METK1	Q00266	0.0029433	0.0192855	1.6315
SPG21.11122.97	Maspardin	SPG21	Q9NZD8	0.0082396	0.0337527	1.6309
PLXNA1.9005.16	Plexin-A1	PLXA1	Q9UIW2	0.00022542	0.00548757	1.6307
RAB13.19282.3	Ras-related protein Rab-13	RAB13	P51153	0.007884	0.0328851	1.6299
DNAJB11.7110.2	DnaJ homolog subfamily B member 11	DJB11	Q9UBS4	0.0018854	0.0153883	1.6293
METTL3.24956.1	N6-adenosine-methyltransferase 70 kDa subunit	MTA70	Q86U44	0.0017202	0.0146719	1.6287
SEMA3G.5628.21	Semaphorin-3G	SEM3G	Q9NS98	0.0062286	0.0287862	1.6284
NSMCE1.20453.9	Non-structural maintenance of chromosomes element 1 homolog	NSE1	Q8WV22	0.0053024	0.0262351	1.6278
IFNG.2989.17	Interferon gamma	IFN-g	P01579	0.011503	0.0410629	1.6267
VEGFD.13098.93	Vascular endothelial growth factor D	VEGF-D	O43915	0.011503	0.0410629	1.6265
TOLLIP.13963.7	Toll-interacting protein	tollip	Q9H0E2	0.0062286	0.0287862	1.626
EDN2.12574.36	Endothelin-2	Endothelin 2	P20800	0.0091905	0.0357176	1.6254
FZD2.22589.3	Frizzled-2	FZD2	Q14332	0.0067428	0.0301683	1.6248
NTNG1.5637.81	Netrin-G1	NTNG1	Q9Y2I2	0.010682	0.0391487	1.6245
SMURF2.13985.12	E3 ubiquitin-protein ligase SMURF2	SMUF2	Q9HAU4	0.0007449	0.00965341	1.6236
GAS1.5463.22	Growth arrest-specific protein 1	GAS1	P54826	0.0038064	0.0218923	1.6214
NEGR1.7050.5	Neuronal growth regulator 1	NEGR1	Q7Z3B1	0.0085154	0.0341675	1.619
C1QBP.4967.1	Complement component 1 Q subcomponent-binding protein, mitochondrial	C1QBP	Q07021	0.0017202	0.0146719	1.618
VBP1.19193.18	Prefoldin subunit 3	PFD3	P61758	0.015359	0.0482653	1.618
VGLL4.23556.4	Transcription cofactor vestigial-like protein 4	VGLL4	Q14135	0.00022542	0.00548757	1.6176
FKBP2.9339.204	Peptidyl-prolyl cis-trans isomerase FKBP2	FKBP2	P26885	0.001308	0.0129343	1.6172
PHF11.22528.1	PHD finger protein 11	PHF11	Q9UIL8	0.0099117	0.0372606	1.6165
CD200.5112.73	OX-2 membrane glycoprotein	OX2G	P41217	0.015359	0.0482653	1.6147
ASL.11241.8	Argininosuccinate lyase	ARLY	P04424	0.0099117	0.0372606	1.6129
RNASEH1.8470.213	Ribonuclease H1	RNase H1	O60930	0.0053019	0.0262351	1.6119
EFNA3.5759.10	Ephrin-A3	Ephrin-A3	P52797	0.012378	0.0428131	1.6103
L3MBTL2.12708.91	Lethal(3)malignant brain tumor-like protein 2	LMBL2	Q969R5	0.012378	0.0428131	1.6082
NRBF2.21367.63	Nuclear receptor-binding factor 2	NRBF2	Q96F24	0.0071304	0.0313343	1.6081
SYK.11378.37	Tyrosine-protein kinase SYK:Src Homology domain	KSYK:SH2, 1 and 2	P43405	0.0063871	0.0293639	1.6078
YWHAG.8901.40	14-3-3 protein gamma	14-3-3 protein gamma	P61981	0.0057491	0.0275321	1.6077
PCSK1.13388.57	Neuroendocrine convertase 1	NEC1	P29120	0.015359	0.0482653	1.6075
DLD.15527.90	Dihydrolipoyl dehydrogenase, mitochondrial	DLDH	P09622	0.0015681	0.0141675	1.6058
APOD.8262.20	Apolipoprotein D	Apo D	P05090	0.0053024	0.0262351	1.6056
APLP2.7915.31	Amyloid-like protein 2	APLP2	Q06481	0.013311	0.0448239	1.6055
MYL6B.14227.21	Myosin light chain 6B	MYL6B	P14649	0.010682	0.0391487	1.6047
TOR1AIP1.10606.34	Torsin-1A-interacting protein 1:Perinuclear domain	TOIP1:Perinuclear	Q5JTV8	0.00022542	0.00548757	1.6041
DOHH.24420.57	Deoxyhypusine hydroxylase	DOHH	Q9BU89	0.0072939	0.0313343	1.604
ASF1B.20057.177	Histone chaperone ASF1B	ASF1B	Q9NVP2	0.0029433	0.0192855	1.6035
TPRKB.12417.46	EKC/KEOPS complex subunit TPRKB	TPRKB	Q9Y3C4	0.010682	0.0391487	1.6031
GSTT1.19230.12	Glutathione S-transferase theta-1	GSTT1	P30711	0.0018281	0.0152763	1.6023
FAM50A.20461.58	Protein FAM50A	FA50A	Q14320	0.012378	0.0428131	1.6011
SCGN.15305.7	Secretagogin	Secretagogin	O76038	0.012564	0.0432431	1.6008
CAMK2N2.21281.13	Calcium/calmodulin-dependent protein kinase II inhibitor 2	CK2N2	Q96S95	0.00016037	0.00466537	1.6005
RBPMS2.23300.3	RNA-binding protein with multiple splicing 2	RBPS2	Q6ZRY4	0.00048033	0.00790515	1.5993
ESAM.20536.11	Endothelial cell-selective adhesion molecule	ESAM	Q96AP7	0.0091905	0.0357176	1.5975
TAGLN.15640.54	Transgelin	TAGL	Q01995	0.0017202	0.0146719	1.5962
RP9.20988.63	Retinitis pigmentosa 9 protein	RP9	Q8TA86	0.00072355	0.00944657	1.5956
CNTN4.3298.52	Contactin-4	Contactin-4	Q8IWV2	0.012378	0.0428131	1.5952
SCGB1D2.6508.68	Secretoglobin family 1D member 2	SG1D2	O95969	0.0029433	0.0192855	1.5948
TBP.2875.15	TATA-box-binding protein	TBP	P20226	0.0010731	0.0115746	1.5944
MRPL21.8942.2	39S ribosomal protein L21, mitochondrial	RM21	Q7Z2W9	0.0032094	0.0198963	1.5943
SNRPF.5494.52	Small nuclear ribonucleoprotein F	RUXF	P62306	0.00072355	0.00944657	1.5941
LRP2.10618.190	Low-density lipoprotein receptor-related protein 2	megalin	P98164	4.77e-05	0.00247722	1.5932
NRG3.10981.56	Pro-neuregulin-3, membrane-bound isoform	NRG3	P56975	0.0091905	0.0357176	1.5932
THEM4.23298.148	Acyl-coenzyme A thioesterase THEM4	THEM4	Q5T1C6	0.011503	0.0410629	1.5932
CPXM1.6255.74	Probable carboxypeptidase X1	CPXM1	Q96SM3	0.0038064	0.0218923	1.5927
CSRP3.9171.11	Cysteine and glycine-rich protein 3	CSRP3	P50461	0.0015681	0.0141675	1.5913
HNRNPA2B1.5351.52	Heterogeneous nuclear ribonucleoproteins A2/B1	hnRNP A2/B1	P22626	0.010682	0.0391487	1.5897
LRTM2.8906.60	Leucine-rich repeat and transmembrane domain-containing protein 2	LRTM2	Q8N967	0.014303	0.0466008	1.5897
FLT1.16315.105	Vascular endothelial growth factor receptor 1	VEGF sR1	P17948	0.00015282	0.00466537	1.5891
TYRO3.13668.44	Tyrosine-protein kinase receptor TYRO3	Dtk	Q06418	0.0072939	0.0313343	1.588
ACP2.9237.54	Lysosomal acid phosphatase	Lysosomal acid phosphatase	P11117	0.00024763	0.00579155	1.5873
ATE1.25108.6	Arginyl-tRNA--protein transferase 1	ATE1	O95260	0.0072939	0.0313343	1.5873
RET.3220.40	Proto-oncogene tyrosine-protein kinase receptor Ret	RET	P07949	0.0017202	0.0146719	1.5864
ERO1A.7060.2	ERO1-like protein alpha	ERO1A	Q96HE7	1.89e-05	0.00152308	1.5843
PICK1.21876.266	PRKCA-binding protein	PICK1	Q9NRD5	0.005106	0.0258657	1.5839
HPRT1.19290.5	Hypoxanthine-guanine phosphoribosyltransferase	HPRT	P00492	0.0099117	0.0372606	1.582
FGF6.4130.71	Fibroblast growth factor 6	FGF-6	P10767	0.011503	0.0410629	1.5807
HS6ST3.18896.23	Heparan-sulfate 6-O-sulfotransferase 3	H6ST3	Q8IZP7	0.013311	0.0448239	1.5805
MRC1.2637.77	Macrophage mannose receptor 1	Macrophage mannose receptor	P22897	0.0044997	0.0239177	1.5791
FLRT3.13123.3	Leucine-rich repeat transmembrane protein FLRT3:Extracellular domain	FLRT3:ECD	Q9NZU0	0.00034953	0.00682606	1.5778
CLEC4G.10781.19	C-type lectin domain family 4 member G	CLC4G	Q6UXB4	0.0029433	0.0192855	1.5778
NRP2.6590.54	Neuropilin-2	Neuropilin-2	O60462	0.005106	0.0258657	1.5778
BASP1.20111.5	Brain acid soluble protein 1	BASP	P80723	0.0053024	0.0262351	1.5776
CERT1.13535.2	Collagen type IV alpha-3-binding protein:PH domain	C43BP:PH domain	Q9Y5P4	0.011503	0.0410629	1.5772
UNC5C.5139.32	Netrin receptor UNC5C	UNC5H3	O95185	0.0022589	0.016866	1.5764
YES1.2878.66	Tyrosine-protein kinase Yes	YES	P07947	0.0082396	0.0337527	1.5757
ASPN.6451.64	Asporin	ASPN	Q9BXN1	0.014303	0.0466008	1.5752
ARL8A.23281.29	ADP-ribosylation factor-like protein 8A	ARL8A	Q96BM9	0.007884	0.0328851	1.5746
RASSF2.22013.6	Ras association domain-containing protein 2	RASF2	P50749	0.0034966	0.0207928	1.5734
TIRAP.9839.148	Toll/interleukin-1 receptor domain-containing adapter protein	Tirap	P58753	0.00010022	0.00369812	1.573
FAM160B1.25081.6	Protein FAM160B1	F16B1	Q5W0V3	0.0061553	0.0287862	1.573
VCPIP1.23187.9	Deubiquitinating protein VCIP135	VCIP1	Q96JH7	0.010682	0.0391487	1.5729
CNTFR.2711.6	Ciliary neurotrophic factor receptor subunit alpha	CNTFR alpha	P26992	0.013311	0.0448239	1.5715
TK2.19114.8	Thymidine kinase 2, mitochondrial	KITM	O00142	0.0079504	0.0328851	1.5713
FAM189A2.5699.19	Protein FAM189A2	CI061	Q15884	0.014303	0.0466008	1.5709
ATP13A1.13659.36	Manganese-transporting ATPase 13A1	AT131	Q9HD20	0.00010022	0.00369812	1.5707
PTPN9.12633.3	Tyrosine-protein phosphatase non-receptor type 9	PTN9	P43378	6.19e-05	0.00281806	1.5706
CDC37.3879.50	Hsp90 co-chaperone Cdc37	CDC37	Q16543	0.0021533	0.0167432	1.57
CAPN2.14684.17	Calpain-2 catalytic subunit	CAN2	P17655	0.00031373	0.0064693	1.5688
RAB43.23283.9	Ras-related protein Rab-43	RAB43	Q86YS6	0.0024693	0.0174695	1.5683
CADM2.16907.3	Cell adhesion molecule 2	Nectin-like protein 3	Q8N3J6	0.012378	0.0428131	1.5679
FMR1.7713.102	Fragile X mental retardation protein 1	FMR1	Q06787	0.0038064	0.0218923	1.5673
MATN3.19361.78	Matrilin-3	MATN3	O15232	0.0048865	0.02508	1.5668
RTN4RL1.20546.71	Reticulon-4 receptor-like 1	R4RL1	Q86UN2	0.015359	0.0482653	1.5666
N4BP2L2.22504.3	NEDD4-binding protein 2-like 2	N42L2	Q92802	0.00017984	0.00494454	1.5646
MANBA.6382.17	Beta-mannosidase	MANBA	O00462	0.0011815	0.0122537	1.5635
CDON.4541.49	Cell adhesion molecule-related/down-regulated by oncogenes	CDON	Q4KMG0	0.0002813	0.00606829	1.5633
GGT2.6334.9	Inactive gamma-glutamyltranspeptidase 2	GGT2	P36268	0.007884	0.0328851	1.5621
EFNB2.14131.37	Ephrin-B2:Extracellular domain	EFNB2:ECD	P52799	0.0085154	0.0341675	1.5619
FZD7.20576.71	Frizzled-7	FZD7	O75084	0.0091905	0.0357176	1.5606
CCN3.2737.22	Protein NOV homolog	NovH	P48745	0.00088285	0.0105702	1.5586
GPC1.8697.38	Glypican-1	Glypican 1	P35052	0.0048865	0.02508	1.558
CBX7.13027.20	Chromobox protein homolog 7	CBX7	O95931	0.0066267	0.0301683	1.5563
ASCC2.24476.18	Activating signal cointegrator 1 complex subunit 2	ASC-1 complex subunit p100	Q9H1I8	0.0029433	0.0192855	1.5556
ZC3H12A.23680.1	MCP-1 Induced Protein	MCPIP	Q5D1E8	0.0085154	0.0341675	1.5556
IGSF3.9715.15	Immunoglobulin superfamily member 3	IGSF3	O75054	0.002697	0.0183936	1.555
EMC10.24664.3	UPF0510 protein INM02	INM02	Q5UCC4	0.012139	0.0427886	1.5549
NKIRAS1.21317.25	NF-kappa-B inhibitor-interacting Ras-like protein 1	KBRS1	Q9NYS0	0.00097381	0.0110297	1.5547
SEMA6D.20530.2	Semaphorin-6D	SEM6D	Q8NFY4	0.011503	0.0410629	1.5535
STX6.10945.11	Syntaxin-6	Syntaxin-6	O43752	0.0016141	0.0144343	1.5531
AKR1B10.16081.38	Aldo-keto reductase family 1 member B10	Aldose reductase-like	O60218	0.0091749	0.0357176	1.5527
SDC3.16612.28	Syndecan-3	SDC3	O75056	0.00012707	0.00422222	1.5505
EFNB1.13104.32	Ephrin-B1	EFNB1	P98172	0.0048865	0.02508	1.5492
UBQLN3.21849.2	Ubiquilin-3	UBQL3	Q9H347	0.001985	0.0159964	1.5491
OAF.6414.8	Out at first protein homolog	OAF	Q86UD1	0.011503	0.0410629	1.5478
FAM163B.10880.38	Protein FAM163B	F163B	P0C2L3	0.0002813	0.00606829	1.5466
CA10.3289.19	Carbonic anhydrase-related protein 10	Carbonic Anhydrase X	Q9NS85	0.010682	0.0391487	1.5463
MALT1.25300.39	Mucosa-associated lymphoid tissue lymphoma translocation protein 1	MALT1	Q9UDY8	0.00010809	0.00388625	1.5446
DNAJB12.8006.12	DnaJ homolog subfamily B member 12	DJB12	Q9NXW2	0.012378	0.0428131	1.544
ADGRG1.18893.26	Adhesion G-protein coupled receptor G1	GPR56	Q9Y653	0.00079963	0.010065	1.5433
NT5C.12560.9	5'(3')-deoxyribonucleotidase, cytosolic type	NT5C	Q8TCD5	0.015359	0.0482653	1.5414
PLCG1.4563.61	1-phosphatidylinositol 4,5-bisphosphate phosphodiesterase gamma-1	PLCG1	P19174	0.013311	0.0448239	1.5412
MERTK.19787.14	Proto-oncogene tyrosine-protein kinase MER	MER	Q12866	0.0024693	0.0174695	1.5405
PDIA4.7146.5	Protein disulfide-isomerase A4	PDIA4	P13667	0.0034777	0.0207928	1.5402
NECTIN1.20584.4	Nectin-1, isoform gamma:Extracellular domain	nectin-1 gamma:ECD	Q15223	0.015359	0.0482653	1.5389
ARHGAP1.11955.1	Rho GTPase-activating protein 1:Rho-GTPase activating protein domain	RHG01:Rho-GAP	Q07960	0.0022589	0.016866	1.5388
GSTM1.7239.9	Glutathione S-transferase Mu 1	GST M1-1	P09488	0.014346	0.0466008	1.538
ID1.15402.2	DNA-binding protein inhibitor ID-1	ID-1	P41134	0.00011934	0.00410143	1.5377
TNFRSF1A.2654.19	Tumor necrosis factor receptor superfamily member 1A	TNF sR-I	P19438	0.0041402	0.022695	1.5373
LRATD1.20426.34	Protein FAM84A	FA84A	Q96KN4	0.0041402	0.022695	1.5356
ACHE.10980.11	Acetylcholinesterase	ACES	P22303	0.0073949	0.0315939	1.5356
FUT10.7156.2	Alpha-(1,3)-fucosyltransferase 10	FUT10	Q6P4F1	0.014303	0.0466008	1.5355
PTPN1.3005.5	Tyrosine-protein phosphatase non-receptor type 1	PTP-1B	P18031	0.010941	0.0398687	1.5342
PECR.17776.15	Peroxisomal trans-2-enoyl-CoA reductase	PECR	Q9BY49	0.0029433	0.0192855	1.5341
CAST.3026.5	Calpastatin	Calpastatin	P20810	0.00079963	0.010065	1.533
DPH7.25235.2	Diphthine methyltransferase	DPH7	Q9BTV6	0.012378	0.0428131	1.5317
GALK1.11448.34	Galactokinase	GALK1	P51570	0.015359	0.0482653	1.5317
VEGFA.19437.61	Isoform L-VEGF165	L-VEGF165	P15692	0.0062286	0.0287862	1.5301
ZC4H2.21117.18	Zinc finger C4H2 domain-containing protein	ZC4H2	Q9NQZ6	0.002971	0.0193945	1.5293
HDAC8.2859.69	Histone deacetylase 8	HDAC8	Q9BY41	0.012378	0.0428131	1.5287
CNN2.18877.15	Calponin-2	CNN2	Q99439	0.00025195	0.00579155	1.5277
VSIR.14123.34	V-type immunoglobulin domain-containing suppressor of T-cell activation:Extracellular domain	GI24:ECD	Q9H7M9	0.00097381	0.0110297	1.5276
SELENOH.17319.1	Selenoprotein H	SELH	Q8IZQ5	0.0036161	0.0213046	1.5273
GLRX2.12486.8	Glutaredoxin-2, mitochondrial	GLRX2	Q9NS18	0.00043248	0.00758132	1.5268
ZHX1.12751.26	Zinc fingers and homeoboxes protein 1	ZHX1	Q9UKY1	0.0014234	0.0134044	1.5263
PLXND1.19561.216	Plexin-D1	PLXD1	Q9Y4D7	0.013311	0.0448239	1.5261
GCHFR.21118.48	GTP cyclohydrolase I feedback regulatory protein	GFRP	P30047	0.0085154	0.0341675	1.5256
PAFAH1B2.2642.4	Platelet-activating factor acetylhydrolase IB subunit beta	PAFAH beta subunit	P68402	0.0038064	0.0218923	1.5253
GRB2.5464.52	Growth factor receptor-bound protein 2	GRB2 adapter protein	P62993	0.007884	0.0328851	1.5249
FIS1.17746.77	Mitochondrial fission 1 protein	FIS1	Q9Y3D6	6.14e-05	0.00281356	1.5239
RRAS2.12361.102	Ras-related protein R-Ras2	RRAS2	P62070	0.0005907	0.00853896	1.5232
RPS14.20964.13	40S ribosomal protein S14	RS14	P62263	0.0048865	0.02508	1.5228
MAPK13.5006.71	Mitogen-activated protein kinase 13	MK13	O15264	0.0099117	0.0372606	1.5228
XCL2.15617.8	Cytokine SCM-1 beta	lymphotactin beta	Q9UBD3	0.0041402	0.022695	1.521
DEAF1.6369.82	Deformed epidermal autoregulatory factor 1 homolog	DEAF1	O75398	0.0057491	0.0275321	1.521
ZYX.13632.10	Zyxin	Zyxin	Q15942	0.015359	0.0482653	1.5205
MXRA8.10521.10	Matrix-remodeling-associated protein 8:Extracellular domain	MXRA8:ECD	Q9BRK3	0.002697	0.0183936	1.5201
NPDC1.10424.31	Neural proliferation differentiation and control protein 1	NPDC1	Q9NQX5	0.012378	0.0428131	1.52
DNAJB2.11438.6	DnaJ homolog subfamily B member 2	DNJB2	P25686	0.00065408	0.0089217	1.5194
TAFA5.5609.92	Protein FAM19A5	F19A5	Q7Z5A7	0.0099117	0.0372606	1.5182
VIT.9627.15	Vitrin	VITRN	Q6UXI7	0.0048865	0.02508	1.5179
EHF.13387.55	ETS homologous factor	EHF	Q9NZC4	4.43e-06	0.000776468	1.5176
GSTM5.18212.43	Glutathione S-transferase Mu 5	GSTM5-5	P46439	0.0029433	0.0192855	1.5174
LZIC.19338.3	Protein LZIC	LZIC	Q8WZA0	0.0057143	0.0275321	1.5173
MPZ.10615.18	Myelin protein P0	MYP0	P25189	0.00010809	0.00388625	1.5143
PAM.5620.13	Peptidyl-glycine alpha-amidating monooxygenase	AMD	P19021	0.0072939	0.0313343	1.5127
SAP18.12830.4	Histone deacetylase complex subunit SAP18	SAP18	O00422	0.0085154	0.0341675	1.5124
MEOX2.18259.15	Homeobox protein MOX-2	MEOX2	P50222	0.00017984	0.00494454	1.5117
THRB.22808.59	Thyroid hormone receptor beta	THB	P10828	0.0091905	0.0357176	1.5117
ALPL.16926.44	Alkaline phosphatase, tissue-nonspecific isozyme	Alkaline phosphatase, liver	P05186	0.00065408	0.0089217	1.5108
MIF.8221.19	Macrophage migration inhibitory factor	MIF	P14174	0.0099117	0.0372606	1.5107
ADD2.24468.36	Beta-adducin	ADDB	P35612	0.00088285	0.0105702	1.5106
PIWIL1.12793.4	Piwi-like protein 1	PIWL1	Q96J94	0.011319	0.0410629	1.5104
UBE2Q2.21717.44	Ubiquitin-conjugating enzyme E2 Q2	UB2Q2	Q8WVN8	0.008242	0.0337527	1.5098
ARHGEF25.13519.112	Rho guanine nucleotide exchange factor 25	ARHGP	Q86VW2	1.99e-07	0.000199313	1.5084
PUS7.23656.9	Pseudouridylate synthase 7 homolog	PUS7	Q96PZ0	0.0044997	0.0239177	1.5084
SMOC1.5694.57	SPARC-related modular calcium-binding protein 1	SMOC1	Q9H4F8	0.0085154	0.0341675	1.5078
MFAP2.10569.28	Microfibrillar-associated protein 2	MFAP2	P55001	0.013311	0.0448239	1.5075
FZD9.22591.4	Frizzled-9	FZD9	O00144	0.007884	0.0328851	1.5065
DCPS.20106.80	Scavenger mRNA-decapping enzyme DcpS	DCPS	Q96C86	0.0018854	0.0153883	1.5056
C2orf73.22094.15	Uncharacterized protein C2orf73	CB073	Q8N5S3	0.00096833	0.0110297	1.5041
COL6A1.11150.3	Collagen alpha-1(VI) chain	Collagen a1(VI)	P12109	0.014303	0.0466008	1.5039
PDCL.20977.2	Phosducin-like protein	PHLP	Q13371	0.00020146	0.00527028	1.5024
PDE5A.5256.86	cGMP-specific 3',5'-cyclic phosphodiesterase	PDE5A	O76074	0.0034966	0.0207928	1.5023
FCGR2B.22960.8	Low affinity immunoglobulin gamma Fc region receptor II-b	FCG2B	P31994	5.3e-05	0.00265732	1.5022
ABI3.23553.1	ABI gene family member 3	ABI3	Q9P2A4	0.00062346	0.00883046	1.5005
EDDM3A.9536.16	Epididymal secretory protein E3-alpha	EP3A	Q14507	0.0072939	0.0313343	1.497
OGG1.20103.176	N-glycosylase/DNA lyase	N-glycosylase/DNA lyase	O15527	0.0043846	0.0237826	1.4968
NoneX.9338.2	Fc_MOUSE	Fc_MOUSE	Q99LC4	0.010682	0.0391487	1.4962
AIMP1.2714.78	Endothelial monocyte-activating polypeptide 2	EMAP-2	Q12904	0.0005907	0.00853896	1.4956
PLXDC2.10576.7	Plexin domain-containing protein 2:Extracellular domain	PXDC2:ECD	Q6UX71	0.0057491	0.0275321	1.4949
SPINT2.2843.13	Kunitz-type protease inhibitor 2	SPINT2	O43291	0.0034966	0.0207928	1.4947
ULBP3.2747.3	NKG2D ligand 3	ULBP-3	Q9BZM4	0.011727	0.0415662	1.4946
HINT2.5612.16	Histidine triad nucleotide-binding protein 2, mitochondrial	HINT2	Q9BX68	0.00020146	0.00527028	1.4905
RCN3.23017.17	Reticulocalbin-3	RCN3	Q96D15	0.0062286	0.0287862	1.49
GPC6.5350.14	Glypican-6	GPC6	Q9Y625	0.00017984	0.00494454	1.4897
WNT11.6624.94	Protein Wnt-11	WNT11	O96014	0.0002813	0.00606829	1.4882
AKT1.2867.52	RAC-alpha serine/threonine-protein kinase	PKB	P31749	0.00065408	0.0089217	1.4879
JAM3.2998.53	Junctional adhesion molecule C	JAM-C	Q9BX67	0.0067428	0.0301683	1.4873
ARNT.21951.32	Aryl hydrocarbon receptor nuclear translocator	ARNT	P27540	0.0014845	0.0138402	1.4861
CTF1.2889.37	Cardiotrophin-1	Cardiotrophin-1	Q16619	0.0053024	0.0262351	1.4848
TEAD4.12516.13	Transcriptional enhancer factor TEF-3	TEAD4	Q15561	0.0017202	0.0146719	1.4845
HAVCR2.7152.5	Hepatitis A virus cellular receptor 2	TIMD3	Q8TDQ0	0.015359	0.0482653	1.4841
AIM2.25889.108	Absent in melanoma 2	AIM2	O14862	0.0013646	0.0133995	1.4838
JAG1.5092.51	Protein jagged-1:Extracellular domain	JAG1:ECD	P78504	0.0020646	0.0162178	1.4828
NTAN1.23524.2	Protein N-terminal asparagine amidohydrolase	NTAN1	Q96AB6	0.0022589	0.016866	1.4827
PCTP.23318.60	Phosphatidylcholine transfer protein	PPCT	Q9UKL6	0.0053024	0.0262351	1.4826
C2orf68.23276.14	UPF0561 protein C2orf68	CB068	Q2NKX9	0.00034411	0.00682606	1.4819
UCHL1.5019.16	Ubiquitin carboxyl-terminal hydrolase isozyme L1	PGP9.5	P09936	0.0099117	0.0372606	1.4817
VPS4B.12668.7	Vacuolar protein sorting-associated protein 4B	VPS4B	O75351	0.0041402	0.022695	1.4809
KIRREL3.4557.61	Kin of IRRE-like protein 3	KIRR3	Q8IZU9	0.0032094	0.0198963	1.4805
CDH4.20589.5	Cadherin-4	CADH4	P55283	0.0079457	0.0328851	1.4797
HYOU1.21497.32	Hypoxia up-regulated protein 1	HYOU1	Q9Y4L1	0.0024693	0.0174695	1.479
MDH2.12649.80	Malate dehydrogenase, mitochondrial	Malate dehydrogenase 2	P40926	0.007884	0.0328851	1.4778
ROCK2.13654.1	Rho-associated protein kinase 2	ROCK2	O75116	0.00043248	0.00758132	1.4775
HDLBP.13570.43	Vigilin	VIGLN	Q00341	0.0029433	0.0192855	1.4775
NOMO2.25121.7	Nodal modulator 2	NOMO2	Q5JPE7	0.0057491	0.0275321	1.4775
TFPI.3336.50	Tissue factor pathway inhibitor	TFPI	P10646	0.0017202	0.0146719	1.4771
CPLX2.15321.8	Complexin-2	CPLX2	Q6PUV4	0.012378	0.0428131	1.4753
CAPN9.20173.39	Calpain-9	CAN9	O14815	0.00065408	0.0089217	1.4747
TLNRD1.21172.11	Mesoderm development candidate 1	MESD1	Q9H1K6	0.0012996	0.0129343	1.4742
DEF6.14090.23	Differentially expressed in FDCP 6 homolog	DEFI6	Q9H4E7	0.0044997	0.0239177	1.4742
LAMA2.LAMB1.LAMC1.18347.15	Laminin-2	Laminin-2	P24043|P07942|P11047	0.010682	0.0391487	1.4732
TOR1AIP2.10553.8	Torsin-1A-interacting protein 2	TOIP2	Q8NFQ8	0.00072355	0.00944657	1.4726
GULP1.19180.38	PTB domain-containing engulfment adapter protein 1	GULP1	Q9UBP9	0.0053024	0.0262351	1.4724
TLR4.LY96.3647.49	Toll-like receptor 4:Lymphocyte antigen 96 complex	TLR4:MD-2 complex	O00206|Q9Y6Y9	0.00016037	0.00466537	1.472
EYA2.21152.25	Eyes absent homolog 2	EYA2	O00167	0.00022542	0.00548757	1.4707
COTL1.4905.63	Coactosin-like protein	Coactosin-like protein	Q14019	0.014303	0.0466008	1.4699
SEZ6L.19563.3	Seizure 6-like protein	SEZ6L	Q9BYH1	0.0020646	0.0162178	1.4688
NAA20.22506.25	N-acetyltransferase 5	NAT5	P61599	0.0010731	0.0115746	1.4686
ILF2.12665.16	Interleukin enhancer-binding factor 2	ILF2	Q12905	0.00059612	0.00856434	1.4669
NoneX.8755.202	Fc_MOUSE	Fc_MOUSE	Q99LC4	0.0025326	0.0178453	1.4667
CHD1L.25072.11	Chromodomain-helicase-DNA-binding protein 1-like	CHD1L	Q86WJ1	0.008242	0.0337527	1.4666
GABARAPL1.12661.44	Gamma-aminobutyric acid receptor-associated protein-like 1	GBRL1	Q9H0R8	0.0005907	0.00853896	1.4658
LIFR.5837.49	Leukemia inhibitory factor receptor	LIF sR	P42702	0.0099117	0.0372606	1.4654
LYZL2.6377.54	Lysozyme-like protein 2	LYZL2	Q7Z4W2	0.012139	0.0427886	1.4651
POP7.20398.60	Ribonuclease P protein subunit p20	POP7	O75817	0.0067428	0.0301683	1.4632
STX3.7186.111	Syntaxin-3	STX3	Q13277	0.011503	0.0410629	1.461
CYBC1.25259.7	Uncharacterized protein C17orf62	CQ062	Q9BQA9	0.013918	0.046246	1.4607
PRPSAP1.9478.69	Phosphoribosyl pyrophosphate synthase-associated protein 1	KPRA	Q14558	0.0032094	0.0198963	1.4601
SUGT1.17818.22	Protein SGT1 homolog	SUGT1	Q9Y2Z0	0.0053024	0.0262351	1.4583
ARMC5.9945.8	Armadillo repeat-containing protein 5:Armadillo Repeat Domain 2	ARMC5:ARM 2	Q96C12	0.0085154	0.0341675	1.4583
GRIA4.10760.107	Glutamate receptor 4	GRIA4	P48058	0.0085154	0.0341675	1.4569
VIP.3522.57	Vasoactive Intestinal Peptide	Vasoactive Intestinal Peptide	P01282	0.0048865	0.02508	1.4566
ADH1B.9834.62	Alcohol dehydrogenase 1B	ADH1B	P00325	0.0041402	0.022695	1.456
GGPS1.17786.5	Geranylgeranyl pyrophosphate synthase	GGPPS	O95749	0.014303	0.0466008	1.4556
CNTN5.3299.29	Contactin-5	Contactin-5	O94779	0.0034966	0.0207928	1.4551
PRKAR1A.21483.155	cAMP-dependent protein kinase type I-alpha regulatory subunit	KAP0	P10644	0.0048865	0.02508	1.4551
COPS8.22119.18	COP9 signalosome complex subunit 8	CSN8	Q99627	0.0018854	0.0153883	1.455
GNE.21739.7	Bifunctional UDP-N-acetylglucosamine 2-epimerase/N-acetylmannosamine kinase	GLCNE	Q9Y223	0.00053293	0.00812255	1.4548
TNFAIP3.14009.65	Tumor necrosis factor alpha-induced protein 3	TNFAIP3	P21580	0.011727	0.0415662	1.4546
TMEM106B.8687.26	Transmembrane protein 106B	T106B	Q9NUM4	0.0024317	0.0174695	1.4535
PRKG1.13067.5	cGMP-dependent protein kinase 1, beta isozyme	KGP1B	Q13976	0.0099117	0.0372606	1.4535
FCHSD1.24895.25	F-BAR and double SH3 domains protein 1	FCSD1	Q86WN1	0.013311	0.0448239	1.4532
ARHGEF10.9061.3	Rho guanine nucleotide exchange factor 10	ARHGA	O15013	0.0024693	0.0174695	1.4529
TOMM20.20408.11	Mitochondrial import receptor subunit TOM20 homolog	TOM20	Q15388	0.0018854	0.0153883	1.4526
BRICD5.6612.90	BRICHOS domain-containing protein 5	CP079	Q6PL45	0.0041402	0.022695	1.4526
SPON1.5496.49	Spondin-1	Spondin-1	Q9HCB6	0.0034966	0.0207928	1.4519
EDA.2826.53	Ectodysplasin-A, secreted form	EDA	Q92838	0.0012996	0.0129343	1.4518
NTN4.3327.27	Netrin-4	NET4	Q9HB63	0.0018854	0.0153883	1.4487
GABARAP.22966.20	Gamma-aminobutyric acid receptor-associated protein	GBRAP	O95166	0.0017202	0.0146719	1.4457
PDGFRA.10366.11	Platelet-derived growth factor receptor alpha	PDGFRA	P16234	0.0015681	0.0141675	1.4456
VAMP2.17335.18	Vesicle-associated membrane protein 2	VAMP2	P63027	5.58e-05	0.00271676	1.4447
SRGAP2.25091.83	SLIT-ROBO Rho GTPase-activating protein 2	FNBP2	O75044	0.00013852	0.0044905	1.4444
SLIT1.15634.139	Slit homolog 1 protein	SLIT1	O75093	0.0041402	0.022695	1.4443
DNAJB14.8053.16	DnaJ homolog subfamily B member 14:Cytoplasmic domain	DJB14:CD	Q8TBM8	0.00062346	0.00883046	1.4441
C4A.C4B.2182.54	Complement C4b	C4b	P0C0L4|P0C0L5	0.0024693	0.0174695	1.4438
LPL.21987.76	Lipoprotein lipase	LPL	P06858	0.0034966	0.0207928	1.4437
OTULIN.21916.82	Ubiquitin thioesterase otulin	OTUL	Q96BN8	0.007884	0.0328851	1.4433
UBE2D4.13475.10	Ubiquitin-conjugating enzyme E2 D4	UB2D4	Q9Y2X8	0.012378	0.0428131	1.4432
ARAF.12583.77	Serine/threonine-protein kinase A-Raf	ARAF	P10398	0.0047337	0.0248227	1.4424
SEC13.14689.3	Protein SEC13 homolog	SEC13	P55735	0.00014283	0.0044905	1.4421
TLR1.16324.38	Toll-like receptor 1:Extracellular domain	TLR1:ECD	Q15399	0.0012996	0.0129343	1.4406
MYL5.19286.30	Myosin light chain 5	MLR5	Q02045	0.001308	0.0129343	1.44
CES1.15487.164	Liver carboxylesterase 1	carboxylesterase, liver	P23141	0.00097381	0.0110297	1.4395
GLUD1.25902.27	Glutamate dehydrogenase 1, mitochondrial	DHE3	P00367	0.0067428	0.0301683	1.4385
ESD.4984.83	S-formylglutathione hydrolase	Esterase D	P10768	0.012378	0.0428131	1.4368
SARG.24950.21	Specifically androgen-regulated gene protein	SARG	Q9BW04	0.011503	0.0410629	1.4355
PLA2G12A.21563.3	sPLA(2)-XII	sPLA(2)-XII	Q9BZM1	0.0085154	0.0341675	1.434
UBE2D3.19280.29	Ubiquitin-conjugating enzyme E2 D3	UB2D3	P61077	0.0057491	0.0275321	1.4337
DDHD2.25499.37	Phospholipase DDHD2	DDHD2	O94830	0.00020449	0.00530992	1.4313
LRP10.16610.13	Low-density lipoprotein receptor-related protein 10	LRP10	Q7Z4F1	0.011503	0.0410629	1.4307
IKBKG.21976.4	I-kappa-B kinase gamma	IKK-gamma	Q9Y6K9	0.013311	0.0448239	1.4307
MCL1.10396.6	Induced myeloid leukemia cell differentiation protein Mcl-1	Mcl-1	Q07820	0.0002587	0.00592727	1.4304
STAR.10085.25	Steroidogenic acute regulatory protein, mitochondrial	STAR	P49675	0.00023611	0.00572791	1.4298
UBE2F.18213.30	NEDD8-conjugating enzyme UBE2F	UBE2F	Q969M7	0.0057491	0.0275321	1.4282
TEX29.10557.6	Testis-expressed sequence 29 protein	TEX29	Q8N6K0	0.0091905	0.0357176	1.4269
KLHL2.23649.6	Kelch-like protein 2	KLHL2	O95198	0.00048033	0.00790515	1.4256
PRSS27.15535.3	Serine protease 27	Marapsin	Q9BQR3	0.011503	0.0410629	1.4245
BTG1.22088.3	Protein BTG1	BTG1	P62324	0.00034953	0.00682606	1.423
PTP4A2.11699.16	Protein tyrosine phosphatase type IVA 2	TP4A2	Q12974	0.0012996	0.0129343	1.4229
SPTLC1.7886.26	Serine palmitoyltransferase 1	SPTC1	O15269	0.0034966	0.0207928	1.4229
EIF1AD.13545.97	Probable RNA-binding protein EIF1AD	EIF1A	Q8N9N8	0.0091905	0.0357176	1.422
TST.12663.1	Thiosulfate sulfurtransferase	THTR	Q16762	0.013422	0.0449352	1.4193
PRKAR1B.12479.50	cAMP-dependent protein kinase type I-beta regulatory subunit	KAP1	P31321	0.0007123	0.00944657	1.4181
COMTD1.23253.5	Catechol O-methyltransferase domain-containing protein 1	CMTD1	Q86VU5	0.0082371	0.0337527	1.4162
FUT8.8244.16	Alpha-(1,6)-fucosyltransferase	FUT8	Q9BYC5	0.015359	0.0482653	1.4159
HMGN1.9187.2	Non-histone chromosomal protein HMG-14	HMGN1	P05114	0.0024327	0.0174695	1.4142
TWSG1.9234.8	Twisted gastrulation protein homolog 1	TWSG1	Q9GZX9	0.011503	0.0410629	1.4137
AVEN.24678.10	Cell death regulator Aven	AVEN	Q9NQS1	0.0010563	0.0115746	1.4123
GABARAP.17735.130	Gamma-aminobutyric acid receptor-associated protein	GBRAP	O95166	0.0014282	0.0134044	1.4113
AP1S2.18405.117	AP-1 complex subunit sigma-2	AP1S2	P56377	0.002697	0.0183936	1.4102
DKK3.10746.24	Dickkopf-related protein 3	DKK3	Q9UBP4	0.015359	0.0482653	1.4094
CFC1.3294.55	Cryptic protein	CFC1	P0CG37	0.0014282	0.0134044	1.4071
NEO1.8900.28	Neogenin	NEO1	Q92859	0.015359	0.0482653	1.407
GALNT1.7090.17	Polypeptide N-acetylgalactosaminyltransferase 1	GALT1	Q10472	0.007884	0.0328851	1.4065
FMR1.7721.81	Fragile X mental retardation protein 1	FMR1	Q06787	0.0010731	0.0115746	1.4064
RPP40.25422.58	Ribonuclease P protein subunit p40	RPP40	O75818	0.007884	0.0328851	1.4064
MAGEA10.13610.9	Melanoma-associated antigen 10	MAGE-10	P43363	0.011503	0.0410629	1.4052
KLRC3.11571.75	NKG2-E type II integral membrane protein:Isoform E, Extracellular domain	NKG2E:ECD	Q07444	0.0032094	0.0198963	1.4041
WNT3A.13236.25	Protein Wnt-3a	WNT3A	P56704	0.0023363	0.0172419	1.4039
UNC45A.11712.207	Protein unc-45 homolog A	UN45A	Q9H3U1	0.0022589	0.016866	1.4038
ADGRF1.11243.90	Adhesion G-protein coupled receptor F1	GPR110	Q5T601	0.0018854	0.0153883	1.4035
TINAGL1.11192.168	Tubulointerstitial nephritis antigen-like	TINAL	Q9GZM7	0.013311	0.0448239	1.4033
NMRK1.16853.5	Nicotinamide riboside kinase 1	NRK1	Q9NWW6	0.0024693	0.0174695	1.4032
ENTPD6.8932.1	Ectonucleoside triphosphate diphosphohydrolase 6	ENTP6	O75354	0.0044997	0.0239177	1.4032
FOXP3.22148.135	Forkhead box protein P3	FOXP3	Q9BZS1	0.0024693	0.0174695	1.403
CBR4.21119.1	Carbonyl reductase family member 4	CBR4	Q8N4T8	6.5e-05	0.0029401	1.4029
CSMD1.9598.23	CUB and sushi domain-containing protein 1	CSMD1	Q96PZ7	0.0024308	0.0174695	1.4028
KLK15.6491.59	Kallikrein-15	kallikrein 15	Q9H2R5	0.00097381	0.0110297	1.4025
WASL.25082.3	Neural Wiskott-Aldrich syndrome protein	WASL	O00401	0.0057491	0.0275321	1.4024
FABP3.4696.2	Fatty acid-binding protein, heart	FABP	P05413	3.24e-05	0.00206506	1.3997
C1QL1.6404.20	C1q-related factor	C1QRF	O75973	0.007884	0.0328851	1.3995
SQSTM1.7695.106	Sequestosome-1	SQSTM	Q13501	0.0024327	0.0174695	1.3993
TRABD2A.9401.57	Metalloprotease TIKI1	CB089	Q86V40	0.000389	0.00717705	1.3976
TNFRSF21.5404.53	Tumor necrosis factor receptor superfamily member 21	DR6	O75509	0.0017202	0.0146719	1.3967
BIN3.24645.2	Bridging integrator 3	BIN3	Q9NQY0	0.00013852	0.0044905	1.3965
MRPL14.8021.59	39S ribosomal protein L14, mitochondrial	RM14	Q6P1L8	0.0079504	0.0328851	1.3961
B3GALT5.20593.10	Beta-1,3-galactosyltransferase 5	B3GT5	Q9Y2C3	0.0072939	0.0313343	1.3957
CCDC115.24658.98	Coiled-coil domain-containing protein 115	CC115	Q96NT0	0.00022542	0.00548757	1.3943
THBS3.8982.65	Thrombospondin-3	TSP3	P49746	0.0072939	0.0313343	1.3943
PET117.19303.64	Protein PET117 homolog, mitochondrial	PT117	Q6UWS5	0.012378	0.0428131	1.3934
ZRANB1.21754.5	Ubiquitin thioesterase ZRANB1	ZRAN1	Q9UGI0	0.015359	0.0482653	1.3934
ITSN1.14070.56	Intersectin-1	ITSN1	Q15811	0.0005907	0.00853896	1.3925
MKNK1.23693.4	MAP kinase-interacting serine/threonine-protein kinase 1	MKNK1	Q9BUB5	0.0053024	0.0262351	1.3925
NFU1.7770.25	NFU1 iron-sulfur cluster scaffold homolog, mitochondrial	NFU1	Q9UMS0	0.0017541	0.0147458	1.3918
SUOX.18324.61	Sulfite oxidase, mitochondrial	SUOX	P51687	2.81e-05	0.00187842	1.3906
MAPKAPK2.3820.68	MAP kinase-activated protein kinase 2	MAPK2	P49137	0.0053024	0.0262351	1.39
HAVCR2.5134.52	Hepatitis A virus cellular receptor 2	TIMD3	Q8TDQ0	0.0020646	0.0162178	1.3888
CDH7.7959.34	Cadherin-7	CADH7	Q9ULB5	0.0091905	0.0357176	1.3887
DSG2.20517.1	Desmoglein-2	Desmoglein-2	Q14126	0.0072939	0.0313343	1.3861
NUTF2.19219.71	Nuclear transport factor 2	NTF-2	P61970	0.0057491	0.0275321	1.3856
HLA.G.19636.23	HLA class I histocompatibility antigen, alpha chain G	HLA-G	P17693	0.0091905	0.0357176	1.3852
PMVK.12450.42	Phosphomevalonate kinase	PMVK	Q15126	0.014397	0.0466008	1.3848
TCEA2.13481.24	Transcription elongation factor A protein 2	TCEA2	Q15560	0.002697	0.0183936	1.3845
PSMA6.3860.7	Proteasome subunit alpha type-6	PSA6	P60900	0.0099117	0.0372606	1.3838
WTAP.23359.25	Pre-mRNA-splicing regulator WTAP	FL2D	Q15007	0.0085154	0.0341675	1.3827
KAT2A.19369.17	Histone acetyltransferase KAT2A	GCNL2	Q92830	0.00043248	0.00758132	1.3815
ELK4.22128.8	ETS domain-containing protein Elk-4	ELK4	P28324	0.00077852	0.0100519	1.3814
TIMELESS.17699.43	Protein timeless homolog	TIMELESS	Q9UNS1	0.0098481	0.0372606	1.3787
MSX2.23301.2	MSX-2	MSX-2	P35548	0.00010275	0.00375454	1.3767
KIR3DL1.18907.97	Killer cell immunoglobulin-like receptor 3DL1	KI3L1	P43629	0.0022435	0.016866	1.3765
NCBP1.24441.7	Nuclear cap-binding protein subunit 1	NCBP1	Q09161	0.012564	0.0432431	1.3757
LPIN1.24469.10	Phosphatidate phosphatase LPIN1	LPIN1	Q14693	0.011503	0.0410629	1.3753
NAE1.18177.49	NEDD8-activating enzyme E1 regulatory subunit	ULA1	Q13564	0.015359	0.0482653	1.3746
FRG1.23268.15	Protein FRG1	FRG1	Q14331	0.0037595	0.0218923	1.3739
HMG20B.11551.16	SWI/SNF-related matrix-associated actin-dependent regulator of chromatin subfamily E member 1-related	HM20B	Q9P0W2	0.0068744	0.0306593	1.373
GTF2A2.22793.110	Transcription initiation factor IIA subunit 2	T2AG	P52657	0.0038064	0.0218923	1.3725
MYZAP.9964.10	Myocardial zonula adherens protein	MYZAP	P0CAP1	0.0017202	0.0146719	1.3713
LRP11.6713.4	Low-density lipoprotein receptor-related protein 11	LRP11	Q86VZ4	0.00027212	0.00606829	1.3704
EPOR.2715.25	Erythropoietin receptor	EPO-R	P19235	0.012992	0.0444668	1.3699
PLEKHO2.25488.6	Pleckstrin homology domain-containing family O member 2	PKHO2	Q8TD55	0.00015273	0.00466537	1.3696
SCFD1.24898.39	Sec1 family domain-containing protein 1	SCFD1	Q8WVM8	0.007884	0.0328851	1.3681
NoneX.9491.13	Fc_MOUSE	Fc_MOUSE	Q99LC4	1.65e-05	0.00146432	1.3671
DUPD1.23323.25	Dual specificity phosphatase DUPD1	DUPD1	Q68J44	0.010198	0.0382047	1.3667
RAB4A.16883.57	Ras-related protein Rab-4A	RAB4A	P20338	0.0014234	0.0134044	1.3664
MAP2K6.17175.5	Dual specificity mitogen-activated protein kinase kinase 6	MP2K6	P52564	0.0017541	0.0147458	1.3641
NCBP2.21636.63	Nuclear cap-binding protein subunit 2	NCBP2	P52298	0.0022589	0.016866	1.3626
TSR2.20388.8	Pre-rRNA-processing protein TSR2 homolog	TSR2	Q969E8	0.0079504	0.0328851	1.3626
CCDC69.20932.10	Coiled-coil domain-containing protein 69	CCD69	A6NI79	0.013453	0.0449352	1.3623
POLE3.19170.25	DNA polymerase epsilon subunit 3	DPOE3	Q9NRF9	0.0002813	0.00606829	1.3621
TJP1.12001.7	Tight junction protein ZO-1	ZO1	Q07157	0.0062286	0.0287862	1.3611
USO1.13639.101	General vesicular transport factor p115	USO1	O60763	0.0076659	0.0325631	1.3603
COL23A1.4543.65	Collagen alpha-1(XXIII) chain	CONA1	Q86Y22	0.00010022	0.00369812	1.3602
EFS.12572.236	Embryonal Fyn-associated substrate	EFS	O43281	0.005106	0.0258657	1.3602
TMEM38B.9509.4	Trimeric intracellular cation channel type B	TM38B	Q9NVV0	0.0012008	0.0123676	1.3594
PGA4.22572.19	Pepsin A-4	PEPA4	P0DJD7	0.00012707	0.00422222	1.3583
NUMBL.24947.40	Numb-like protein	NUMBL	Q9Y6R0	0.00043248	0.00758132	1.3579
PFDN1.19242.21	Prefoldin subunit 1	PFD1	O60925	0.013002	0.0444668	1.3579
ALKBH3.18401.18	Alpha-ketoglutarate-dependent dioxygenase alkB homolog 3	ALKB3	Q96Q83	0.011503	0.0410629	1.3568
TAX1BP1.12721.4	Tax1-binding protein 1	TAXB1	Q86VP1	0.0085154	0.0341675	1.3567
ZBTB7A.25124.21	Zinc finger and BTB domain-containing protein 7A	ZBT7A	O95365	0.0011815	0.0122537	1.3565
ASPH.6998.106	Aspartyl/asparaginyl beta-hydroxylase	HAAH	Q12797	0.00053293	0.00812255	1.3555
CRIM1.6502.50	Cysteine-rich motor neuron 1 protein:Extracellular domain	CRIM1:ECD	Q9NZV1	0.00020146	0.00527028	1.3546
SEMA5A.13132.14	Semaphorin-5A	SEM5A	Q13591	0.0014282	0.0134044	1.3525
APAF1.13583.19	Apoptotic protease-activating factor 1	Apaf-1	O14727	0.014303	0.0466008	1.3519
MAPK8.3825.18	Mitogen-activated protein kinase 8	MK08	P45983	0.015359	0.0482653	1.3509
UGT1A1.17702.53	UDP-glucuronosyltransferase 1-1	UGT 1A1	P22309	0.0059311	0.0282301	1.3507
FUNDC1.22149.2	FUN14 domain-containing protein 1	FUND1	Q8IVP5	0.0095062	0.0366399	1.3501
CRADD.15322.35	Death domain-containing protein CRADD	CRADD	P78560	0.015923	0.0496161	1.35
GTF2E1.24322.1	General transcription factor IIE subunit 1	T2EA	P29083	0.0045569	0.0240214	1.3496
DHX58.14012.17	Probable ATP-dependent RNA helicase DHX58	LGP2	Q96C10	0.012564	0.0432431	1.3484
JARID2.12623.84	Protein Jumonji	JARD2	Q92833	0.0017202	0.0146719	1.3481
FBXO48.22144.65	F-box only protein 48	FBX48	Q5FWF7	0.0057491	0.0275321	1.3478
MMP8.2954.56	Neutrophil collagenase	MMP-8	P22894	0.0053024	0.0262351	1.3464
B3GNT8.9297.12	UDP-GlcNAc:betaGal beta-1,3-N-acetylglucosaminyltransferase 8	B3GN8	Q7Z7M8	0.0017202	0.0146719	1.345
DSG2.9484.75	Desmoglein-2	Desmoglein-2	Q14126	0.0053019	0.0262351	1.3443
TCF24.23339.46	Transcription factor 24	TCF24	Q7RTU0	0.0004535	0.00788165	1.344
GABBR1.11279.42	Gamma-aminobutyric acid type B receptor subunit 1	GABR1	Q9UBS5	0.0062286	0.0287862	1.3438
COL20A1.8804.39	Collagen alpha-1(XX) chain	COKA1	Q9P218	0.00054344	0.00823128	1.3434
SCGB2A1.5001.6	Mammaglobin-B	Mammaglobin 2	O75556	0.0034966	0.0207928	1.3432
PEAR1.8892.14	Platelet endothelial aggregation receptor 1:Cytoplasmic domain	PEAR1:CD	Q5VY43	0.0036161	0.0213046	1.3423
DSC3.4981.6	Desmocollin-3	DSC3	Q14574	6.14e-05	0.00281356	1.3414
MEOX1.20183.48	Homeobox protein MOX-1	MEOX1	P50221	2.39e-05	0.00173873	1.3392
ITM2A.7765.15	Integral membrane protein 2A	ITM2A	O43736	0.00097381	0.0110297	1.3391
MXRA7.8005.1	Matrix-remodeling-associated protein 7	MXRA7	P84157	0.0091905	0.0357176	1.3383
SPIN3.24722.13	Spindlin-3	SPIN3	Q5JUX0	0.00062346	0.00883046	1.3382
CUL4B.13743.56	Cullin-4B	CUL4B	Q13620	0.0099117	0.0372606	1.338
KCNA10.13042.7	Potassium voltage-gated channel subfamily A member 10	KCA10	Q16322	0.007884	0.0328851	1.3377
CYREN.21327.12	Modulator of retrovirus infection homolog	MRI	Q9BWK5	0.0018274	0.0152763	1.3372
NonHuman.3849.56	Green fluorescent protein_AEQVI	GFP_AEQVI	P42212	0.0062286	0.0287862	1.336
SCGB1D1.21562.3	Secretoglobin family 1D member 1	SG1D1	O95968	0.0005699	0.00850121	1.3359
ECM1.3366.51	Extracellular matrix protein 1	ECM1	Q16610	0.0091905	0.0357176	1.3346
RNGTT.20135.85	mRNA-capping enzyme	MCE1	O60942	0.015359	0.0482653	1.3343
MED11.22500.9	Mediator of RNA polymerase II transcription subunit 11	MED11	Q9P086	0.00053293	0.00812255	1.3342
BAG2.19228.11	BAG family molecular chaperone regulator 2	BAG-2	O95816	2.17e-05	0.0016185	1.3336
MAPKAPK5.8382.47	MAP kinase-activated protein kinase 5	MAPK5	Q8IW41	0.0038064	0.0218923	1.3336
SCMH1.12604.16	Polycomb protein SCMH1	SCMH1	Q96GD3	0.0022589	0.016866	1.333
SULF2.8305.18	Extracellular sulfatase Sulf-2	SULF2	Q8IWU5	0.0010731	0.0115746	1.3329
CD81.20574.8	CD81 antigen	CD81	P60033	0.0034777	0.0207928	1.331
FCRL4.8991.115	Fc receptor-like protein 4:Cytoplasmic domain	FCRL4:CD	Q96PJ5	0.00053293	0.00812255	1.3301
MPST.12686.15	3-mercaptopyruvate sulfurtransferase	THTM	P25325	0.0024693	0.0174695	1.3301
CDA.18336.31	Cytidine deaminase	CDA	P32320	0.011727	0.0415662	1.33
SVIP.18285.6	Small VCP/p97-interacting protein	SVIP	Q8NHG7	0.0099117	0.0372606	1.3284
NEIL2.21476.43	Endonuclease 8-like 2	NEIL2	Q969S2	0.0057491	0.0275321	1.3269
RHOB.18166.4	Rho-related GTP-binding protein RhoB	RHOB	P62745	0.0066267	0.0301683	1.3262
LNPK.25491.54	Endoplasmic reticulum junction formation protein lunapark	LNP	Q9C0E8	0.0066267	0.0301683	1.326
UCN3.10756.34	Urocortin-3	UCN3	Q969E3	0.014887	0.0477807	1.3258
SLC25A1.22818.4	Tricarboxylate transport protein, mitochondrial	TXTP	P53007	0.00017984	0.00494454	1.3254
STX1A.3766.51	Syntaxin-1A	STX1a	Q16623	0.00048033	0.00790515	1.3253
FGF8.4394.71	Fibroblast growth factor 8 isoform A	FGF-8A	P55075	0.013453	0.0449352	1.3243
CHKB.7761.125	Choline/ethanolamine kinase	CHKB	Q9Y259	0.015359	0.0482653	1.3234
DMKN.5963.9	Dermokine	Dermokine	Q6E0U4	0.0048865	0.02508	1.3231
MRPL2.19132.1	39S ribosomal protein L2, mitochondrial	RM02	Q5T653	0.00049755	0.00809356	1.323
AP1B1.24954.83	AP-1 complex subunit beta-1	AP1B1	Q10567	0.0085154	0.0341675	1.3228
GSR.19273.3	Glutathione reductase, mitochondrial	Glutathione reductase	P00390	0.012378	0.0428131	1.3221
MICAL1.25070.18	Protein-methionine sulfoxide oxidase MICAL1	MICA1	Q8TDZ2	0.012378	0.0428131	1.3221
CYB5A.11287.14	Cytochrome b5	Cytochrome b5	P00167	0.0023363	0.0172419	1.322
None.7995.16	von Willebrand factor C domain-containing protein 2-like	VWC2L	B2RUY7	0.0091749	0.0357176	1.3181
SVEP1.11109.56	Sushi, von Willebrand factor type A, EGF and pentraxin domain-containing protein 1:Sushi 15-18	SVEP1:Sushi 15-18	Q4LDE5	0.012378	0.0428131	1.3162
ATL3.21544.4	Atlastin-3	ATLA3	Q6DD88	0.0010731	0.0115746	1.3159
NSMCE2.22517.106	E3 SUMO-protein ligase NSE2	NSE2	Q96MF7	0.0044997	0.0239177	1.3148
TENM4.11365.17	Teneurin-4	TEN4	Q6N022	0.013311	0.0448239	1.3148
NECTIN2.6245.4	Nectin-2	Nectin-2	Q92692	0.00034953	0.00682606	1.3143
ASF1A.18172.71	Histone chaperone ASF1A	ASF1A	Q9Y294	0.0057491	0.0275321	1.3143
C7orf69.9544.24	Uncharacterized protein C7orf69	CG069	Q9H7B7	0.00024763	0.00579155	1.3127
RAB27A.9504.19	Ras-related protein Rab-27A	RB27A	P51159	0.00034411	0.00682606	1.3125
ILKAP.21523.71	Integrin-linked kinase-associated serine/threonine phosphatase 2C	ILKAP	Q9H0C8	0.0082396	0.0337527	1.3121
MSRB2.16877.19	Methionine-R-sulfoxide reductase B2, mitochondrial	MSRB2	Q9Y3D2	0.000389	0.00717705	1.3119
NDUFAF5.22509.9	Arginine-hydroxylase NDUFAF5, mitochondrial	NDUF5	Q5TEU4	0.0032094	0.0198963	1.3117
CASP10.5340.24	Caspase-10:region 1	Caspase-10:region 1	Q92851	0.0057491	0.0275321	1.3104
TIMM50.7743.5	Mitochondrial import inner membrane translocase subunit TIM50	TIM50	Q3ZCQ8	0.0079504	0.0328851	1.3081
TNFRSF11A.5424.55	Tumor necrosis factor receptor superfamily member 11A	RANK	Q9Y6Q6	0.0002813	0.00606829	1.3065
MIEF1.23668.281	Mitochondrial dynamics protein MID51	MID51	Q9NQG6	0.0099117	0.0372606	1.3065
SHOX.24711.21	Short stature homeobox protein	SHOX	O15266	0.0079481	0.0328851	1.3047
COMMD6.20396.70	COMM domain-containing protein 6	COMD6	Q7Z4G1	0.0043861	0.0237826	1.3023
ITGAV.ITGB5.4917.62	Integrin alpha-V: beta-5 complex	Integrin aVb5	P06756|P18084	0.0038064	0.0218923	1.3021
SAMHD1.11303.7	Deoxynucleoside triphosphate triphosphohydrolase SAMHD1	SAMH1	Q9Y3Z3	0.0012536	0.0128119	1.3016
CPTP.20385.21	Ceramide-1-phosphate transfer protein	CPTP	Q5TA50	0.0085406	0.0341675	1.3016
BMP7.2972.57	Bone morphogenetic protein 7	BMP-7	P18075	0.0010563	0.0115746	1.3007
RBM18.20383.31	Probable RNA-binding protein 18	RBM18	Q96H35	0.0023363	0.0172419	1.3007
MERTK.20572.6	Proto-oncogene tyrosine-protein kinase MER	MER	Q12866	0.0055028	0.0271207	1.3002
DCN.2666.53	Decorin	Bone proteoglycan II	P07585	0.00048033	0.00790515	1.2993
CDC25B.12427.8	M-phase inducer phosphatase 2	MPIP2	P30305	0.00097381	0.0110297	1.2985
EEF1G.24111.10	Elongation factor 1-gamma	EF1G	P26641	0.0062286	0.0287862	1.2975
C11orf87.11116.16	Uncharacterized protein C11orf87	CK087	Q6NUJ2	0.0032094	0.0198963	1.2966
LSM1.17795.176	U6 snRNA-associated Sm-like protein LSm1	LSM1	O15116	0.0099117	0.0372606	1.2959
EPHA3.3432.21	Ephrin type-A receptor 3	EPHA3	P29320	0.00053293	0.00812255	1.2957
FAAH2.8396.42	Fatty-acid amide hydrolase 2	FAAH2	Q6GMR7	3.67e-05	0.00219242	1.2954
NTM.8428.102	Neurotrimin	NTRI	Q9P121	0.0022589	0.016866	1.2951
PKN2.25948.18	Serine/threonine-protein kinase N2	PKN2	Q16513	0.0032094	0.0198963	1.2948
RPS6KB1.11817.1	Ribosomal protein S6 kinase beta-1	KS6B1	P23443	0.011727	0.0415662	1.2946
PDLIM1.11428.31	PDZ and LIM domain protein 1	PDLI1	O00151	0.00043248	0.00758132	1.2927
NEIL1.21802.53	Endonuclease 8-like 1	NEIL1	Q96FI4	0.011503	0.0410629	1.292
ZWILCH.18302.204	Protein zwilch homolog	ZWILC	Q9H900	0.0029433	0.0192855	1.2913
EPS15L1.4212.5	Epidermal growth factor receptor substrate 15-like 1	EP15R	Q9UBC2	0.0022589	0.016866	1.2864
USP3.24278.4	Ubiquitin carboxyl-terminal hydrolase 3	UBP3	Q9Y6I4	0.0020663	0.0162178	1.2858
NT5M.17856.23	5'(3')-deoxyribonucleotidase, mitochondrial	NT5M	Q9NPB1	0.0062286	0.0287862	1.2855
MRM1.21319.196	rRNA methyltransferase 1, mitochondrial	MRM1	Q6IN84	0.0022427	0.016866	1.2845
CEMIP2.8992.1	Transmembrane protein 2	TMEM2	Q9UHN6	0.00045417	0.00788165	1.2833
CASQ1.11263.57	Calsequestrin-1	CASQ1	P31415	0.014303	0.0466008	1.2833
None.5981.6	ES1 protein homolog, mitochondrial	ES1	P30042	0.00068167	0.00920846	1.2827
TACSTD2.2619.72	Tumor-associated calcium signal transducer 2	GA733-1 protein	P09758	0.014891	0.0477807	1.2821
NUDT12.13947.371	Peroxisomal NADH pyrophosphatase NUDT12	NUD12	Q9BQG2	0.0085154	0.0341675	1.2819
COLEC12.5457.5	Collectin-12	COLEC12	Q5KU26	0.0085154	0.0341675	1.2807
LY86.3623.84	Lymphocyte antigen 86	LY86	O95711	0.007884	0.0328851	1.2806
MEF2D.24266.2	Myocyte-specific enhancer factor 2D	MEF2D	Q14814	0.013918	0.046246	1.2803
KIR2DL4.5095.21	Killer cell immunoglobulin-like receptor 2DL4	KI2L4	Q99706	0.0002813	0.00606829	1.2777
FTH1.25913.17	Ferritin heavy chain	FRIH	P02794	0.011503	0.0410629	1.2777
NOG.5846.24	Noggin	Noggin	Q13253	0.007884	0.0328851	1.2769
SNCAIP.25095.1	Synphilin-1	SNCAP	Q9Y6H5	0.0032094	0.0198963	1.2768
BTN3A3.17692.2	Butyrophilin subfamily 3 member A3	BT3A3	O00478	0.0085154	0.0341675	1.2767
DUSP21.21191.24	Dual specificity protein phosphatase 21	DUS21	Q9H596	0.0017526	0.0147458	1.2764
SCARA5.10419.1	Scavenger receptor class A member 5	SCAR5	Q6ZMJ2	0.0027428	0.0185863	1.2761
KYNU.4559.64	Kynureninase	KYNU	Q16719	0.0041402	0.022695	1.2756
USF2.24457.12	USF2	USF2	Q15853	0.00016037	0.00466537	1.2753
RCN3.16858.384	Reticulocalbin-3	RCN3	Q96D15	0.001151	0.0122537	1.2753
DBNDD2.21122.3	Dysbindin domain-containing protein 2	DBND2	Q9BQY9	0.00053293	0.00812255	1.2728
CA8.11390.24	Carbonic anhydrase-related protein	Carbonic Anhydrase VIII	P35219	0.007884	0.0328851	1.2715
COMMD1.12509.115	COMM domain-containing protein 1	COMD1	Q8N668	0.0032094	0.0198963	1.2711
GSTP1.13576.15	Glutathione S-transferase P	Glutathione S-transferase Pi	P09211	0.0029433	0.0192855	1.2699
APBB3.13589.10	Amyloid beta A4 precursor protein-binding family B member 3:Phosphotyrosine Interaction Domain 2, Isoform IV	APBB3:PID 2	O95704	0.0025326	0.0178453	1.2694
CNMD.9928.125	Leukocyte cell-derived chemotaxin 1	LECT1	O75829	0.0048865	0.02508	1.268
SIRT3.17495.141	NAD-dependent protein deacetylase sirtuin-3, mitochondrial	SIR3	Q9NTG7	0.0067428	0.0301683	1.2677
NOG.8778.3	Noggin	Noggin	Q13253	0.00088761	0.0105702	1.2671
KRT18.5354.11	Keratin, type I cytoskeletal 18	Keratin 18	P05783	0.0091905	0.0357176	1.2664
BMPER.15368.3	BMP-binding endothelial regulator protein	BMPER	Q8N8U9	0.0067428	0.0301683	1.2658
IQCF1.7991.54	IQ domain-containing protein F1	IQCF1	Q8N6M8	0.013453	0.0449352	1.2657
YARS2.21330.13	Tyrosyl-tRNA synthetase, mitochondrial	SYYM	Q9Y2Z4	0.0062286	0.0287862	1.2656
STXBP4.24904.121	Syntaxin-binding protein 4	STXB4	Q6ZWJ1	0.0020672	0.0162178	1.2655
ATG4C.25078.13	Cysteine protease ATG4C	ATG4C	Q96DT6	0.0029433	0.0192855	1.2655
PDK2.12651.21	[Pyruvate dehydrogenase (acetyl-transferring)] kinase isozyme 2, mitochondrial	PDK2	Q15119	0.0095062	0.0366399	1.2651
KRT16.18905.5	Keratin, type I cytoskeletal 16	Keratin-16	P08779	0.0010731	0.0115746	1.2645
PUS1.11201.19	tRNA pseudouridine synthase A, mitochondrial	TRUA	Q9Y606	0.012988	0.0444668	1.2637
GTF2B.20979.86	Transcription initiation factor IIB	TF2B	Q00403	0.00031373	0.0064693	1.263
TNNI3.5930.54	Troponin I, cardiac muscle	Troponin I	P19429	0.00079963	0.010065	1.2629
OOSP2.7106.37	Oocyte-secreted protein 2	PLACL	Q86WS3	0.0099117	0.0372606	1.2605
C1S.20203.45	Complement C1s subcomponent	C1s	P09871	0.014303	0.0466008	1.2603
TRAPPC4.7007.24	Trafficking protein particle complex subunit 4	TRAPPC4	Q9Y296	0.00054476	0.00823128	1.2601
ARL4D.18413.24	ADP-ribosylation factor-like protein 4D	ARL4D	P49703	0.00010282	0.00375454	1.2597
SOD2.5008.51	Superoxide dismutase [Mn], mitochondrial	Mn SOD	P04179	0.013311	0.0448239	1.2591
IL20.4138.25	Interleukin-20	IL-20	Q9NYY1	0.0040618	0.022695	1.2586
EGFL6.17454.15	Epidermal growth factor-like protein 6	EGFL6	Q8IUX8	8.81e-05	0.00345876	1.2583
UBE2D2.18842.24	Ubiquitin-conjugating enzyme E2 D2	UB2D2	P62837	0.007884	0.0328851	1.2577
PPM1G.21823.5	Protein phosphatase 1G	PPM1G	O15355	0.0099117	0.0372606	1.2566
IGFBP2.22985.160	Insulin-like growth factor-binding protein 2	IGFBP-2	P18065	4.77e-05	0.00247722	1.2563
MAGEA6.22991.9	Melanoma-associated antigen 6	MAGE-6	P43360	0.0045569	0.0240214	1.2527
HIRIP3.24921.73	HIRA-interacting protein 3	HIRP3	Q9BW71	0.0026333	0.0183911	1.2526
CX3CL1.2827.23	Fractalkine	Fractalkine/CX3CL-1	P78423	0.0005204	0.00812255	1.2524
IGFBP2.8469.41	Insulin-like growth factor-binding protein 2	IGFBP-2	P18065	0.0041402	0.022695	1.252
ZBTB16.22034.61	Zinc finger and BTB domain-containing protein 16	ZBT16	Q05516	0.00017984	0.00494454	1.2519
FZD10.11647.6	Frizzled-10:Cytoplasmic domain	Frizzled-10:CD	Q9ULW2	0.015396	0.0482653	1.2517
NFKBIA.19209.6	NF-kappa-B inhibitor alpha	IKB-alpha	P25963	0.0023363	0.0172419	1.2509
TNC.6259.60	Tenascin	Tenascin	P24821	0.0015681	0.0141675	1.2507
ASCC1.10647.18	Activating signal cointegrator 1 complex subunit 1	ASCC1	Q8N9N2	0.0091749	0.0357176	1.2495
RNF41.13411.21	E3 ubiquitin-protein ligase NRDP1	RNF41	Q9H4P4	0.0091905	0.0357176	1.2491
TFPI2.9233.71	Tissue factor pathway inhibitor 2	TFPI -2	P48307	0.0085154	0.0341675	1.2479
BCCIP.18304.19	BRCA2 and CDKN1A-interacting protein	BCCIP	Q9P287	0.00097381	0.0110297	1.2472
SMURF1.11557.3	E3 ubiquitin-protein ligase SMURF1	SMUF1	Q9HCE7	0.0053024	0.0262351	1.2469
SSPN.23275.9	Sarcospan	SSPN	Q14714	0.0047321	0.0248227	1.2462
TCP11L1.23605.3	T-complex protein 11-like protein 1	T11L1	Q9NUJ3	0.0044997	0.0239177	1.243
RPL38.22553.4	60S ribosomal protein L38	RL38	P63173	0.0066267	0.0301683	1.2423
NDUFAF8.9030.56	Uncharacterized protein C17orf89	CQ089	A1L188	6.14e-05	0.00281356	1.2422
PSMA4.14099.20	Proteasome subunit alpha type-4	PSA4	P25789	0.007884	0.0328851	1.2418
ADGRE5.2822.56	CD97 antigen	CD97	P48960	0.0010731	0.0115746	1.2403
HNF1A.11193.27	Hepatocyte nuclear factor 1-alpha	HNF1A	P20823	0.005106	0.0258657	1.2403
FBXL4.9951.36	F-box/LRR-repeat protein 4:Leucine-rich repeats 2 and 3	FBXL4:LRR2 and LRR3	Q9UKA2	0.0022589	0.016866	1.2382
BUB1.12033.3	Mitotic checkpoint serine/threonine-protein kinase BUB1	BUB1	O43683	0.010938	0.0398687	1.2379
PGM1.9173.21	Phosphoglucomutase-1	PGM1	P36871	0.00092716	0.0109481	1.2368
CSF1R.13682.47	Macrophage colony-stimulating factor 1 receptor	M-CSF R	P07333	0.0029433	0.0192855	1.2363
MENT.5744.12	Protein MENT	CA056	Q9BUN1	0.0048865	0.02508	1.2363
ROBO4.16297.14	Roundabout homolog 4	ROBO4	Q8WZ75	0.003908	0.0223301	1.2352
PCDHB10.9963.19	Protocadherin beta-10	PCDBA	Q9UN67	0.0015681	0.0141675	1.232
FXYD6.25412.53	FXYD domain-containing ion transport regulator 6	FXYD6	Q9H0Q3	0.0045477	0.0240214	1.2318
LRFN5.6587.6	Leucine-rich repeat and fibronectin type-III domain-containing protein 5	LRFN5	Q96NI6	0.00079963	0.010065	1.2317
NLRP10.12821.6	NACHT, LRR and PYD domains-containing protein 10	NAL10	Q86W26	0.0044997	0.0239177	1.2317
TNFRSF14.5352.11	Tumor necrosis factor receptor superfamily member 14	HVEM	Q92956	0.0085154	0.0341675	1.231
AACS.21515.61	Acetoacetyl-CoA synthetase	AACS	Q86V21	0.0099117	0.0372606	1.2293
EPHB3.9220.7	Ephrin type-B receptor 3	EPHB3	P54753	0.0032153	0.0198963	1.2291
RGS18.13982.33	Regulator of G-protein signaling 18	RGS18	Q9NS28	0.0014833	0.0138402	1.229
ADGRE5.18881.7	CD97 antigen	CD97	P48960	0.0012013	0.0123676	1.2282
RNF25.23637.55	E3 ubiquitin-protein ligase RNF25	RNF25	Q96BH1	0.0091905	0.0357176	1.2267
P4HA2.11348.132	Prolyl 4-hydroxylase subunit alpha-2	P4HA2	O15460	0.00053293	0.00812255	1.2266
XYLB.21769.10	Xylulose kinase	XYLB	O75191	0.0032141	0.0198963	1.2264
FLRT1.4547.59	Leucine-rich repeat transmembrane protein FLRT1	FLRT1	Q9NZU1	0.0015481	0.0141675	1.2261
ACADS.17393.13	Short-chain specific acyl-CoA dehydrogenase, mitochondrial	SCAD	P16219	0.0041402	0.022695	1.2258
LMNB1.3889.64	Lamin-B1	Lamin-B1	P20700	0.0041402	0.022695	1.2257
RNF24.9583.17	RING finger protein 24	RNF24	Q9Y225	0.0012013	0.0123676	1.2255
MYDGF.9248.36	Myeloid-derived growth factor	CS010	Q969H8	0.00088285	0.0105702	1.2253
PRKN.13013.41	E3 ubiquitin-protein ligase parkin	PRKN2	O60260	0.00071131	0.00944657	1.2237
PELO.12431.13	Protein pelota homolog	PELO	Q9BRX2	0.0095062	0.0366399	1.2221
RNF122.11160.56	RING finger protein 122	RN122	Q9H9V4	0.002697	0.0183936	1.2213
IK.7207.4	Protein Red	RED	Q13123	0.0032153	0.0198963	1.221
ANAPC10.12345.4	Anaphase-promoting complex subunit 10	APC10	Q9UM13	0.0044997	0.0239177	1.2202
CHST1.7803.4	Carbohydrate sulfotransferase 1	CHST1	O43916	0.0034966	0.0207928	1.2201
KIF16B.11672.17	Kinesin-like protein KIF16B	KI16B	Q96L93	0.0022435	0.016866	1.2191
TNFRSF14.10472.53	Tumor necrosis factor receptor superfamily member 14	HVEM	Q92956	0.013918	0.046246	1.2191
HERC1.12705.9	Probable E3 ubiquitin-protein ligase HERC1	HERC1	Q15751	0.012378	0.0428131	1.2187
TBX22.11146.4	T-box transcription factor TBX22	TBX22	Q9Y458	9.3e-05	0.00360234	1.2186
U2AF2.13577.25	Splicing factor U2AF 65 kDa subunit	U2AF2	P26368	0.0040618	0.022695	1.2186
MDH1.3853.56	Malate dehydrogenase, cytoplasmic	MDHC	P40925	0.0091905	0.0357176	1.2182
MRPL28.21123.1	39S ribosomal protein L28, mitochondrial	RM28	Q13084	0.0021508	0.0167432	1.2146
MICOS10.7956.11	MICOS complex subunit MIC10	MOS1	Q5TGZ0	0.0071304	0.0313343	1.2142
CRTC3.25901.3	CREB-regulated transcription coactivator 3	CRTC3	Q6UUV7	0.0042212	0.023031	1.2127
FXN.11833.83	Frataxin, mitochondrial	FRDA	Q16595	7.59e-05	0.00320563	1.2119
PKD2.13486.9	Polycystin-2:Cytoplasmic domain 1	PKD2:CD 1	Q13563	0.0012536	0.0128119	1.2109
PSMB3.18339.207	Proteasome subunit beta type-3	PSB3	P49720	0.0020646	0.0162178	1.2105
RAF1.10001.7	RAF proto-oncogene serine/threonine-protein kinase	c-Raf	P04049	0.0040618	0.022695	1.2094
EPHA7.15580.2	Ephrin type-A receptor 7	EPHA7	Q15375	0.0066267	0.0301683	1.2091
VSIR.11531.24	V-type immunoglobulin domain-containing suppressor of T-cell activation:Cytoplasmic domain	GI24:CD	Q9H7M9	0.012378	0.0428131	1.209
BNIP3L.7835.2	BCL2/adenovirus E1B 19 kDa protein-interacting protein 3-like	BNI3L	O60238	0.0032153	0.0198963	1.2082
HOXA11.22375.15	Homeobox protein Hox-A11	HXA11	P31270	0.0072939	0.0313343	1.2082
MPPED2.19153.53	Metallophosphoesterase MPPED2	MPPD2	Q15777	2.36e-06	0.000517061	1.2073
IL36G.9117.4	Interleukin-36 gamma	IL-1F9	Q9NZH8	0.014887	0.0477807	1.2055
ARMC3.24963.1	Armadillo repeat-containing protein 3	ARMC3	Q5W041	0.0038064	0.0218923	1.2054
GAL.15390.3	Galanin	Galanin	P22466	0.0099117	0.0372606	1.2049
APLP1.7210.25	Amyloid-like protein 1	Amyloid-like protein 1	P51693	0.015359	0.0482653	1.2041
LRRC3B.18947.3	Leucine-rich repeat-containing protein 3B	LRC3B	Q96PB8	0.0010558	0.0115746	1.2039
PRSS27.3624.3	Serine protease 27	Marapsin	Q9BQR3	0.0085154	0.0341675	1.2031
EHBP1.12813.18	EH domain-binding protein 1	EHBP1	Q8NDI1	0.0003778	0.00717705	1.2029
YAE1.21124.17	Yae1 domain-containing protein 1	YAED1	Q9NRH1	0.0016128	0.0144343	1.2026
OMG.16908.5	Oligodendrocyte-myelin glycoprotein	OMGP	P23515	0.00079963	0.010065	1.2022
HAO1.17768.50	Hydroxyacid oxidase 1	HAOX1	Q9UJM8	0.0027438	0.0185863	1.202
ARHGAP30.12807.89	Rho GTPase-activating protein 30	RHG30	Q7Z6I6	0.0047337	0.0248227	1.2016
SEMA6C.7202.107	Semaphorin-6C	SEMA6C	Q9H3T2	0.011727	0.0415662	1.2011
FAM219B.25260.62	Uncharacterized protein C15orf17	CO017	Q5XKK7	0.0012996	0.0129343	1.2006
GLT8D1.8955.60	Glycosyltransferase 8 domain-containing protein 1	GL8D1	Q68CQ7	5.3e-05	0.00265732	1.1999
LGALS8.4909.68	Galectin-8	Galectin-8	O00214	0.0043832	0.0237826	1.199
UCK2.12515.45	Uridine-cytidine kinase 2	UCK2	Q9BZX2	0.0071304	0.0313343	1.1967
PNMT.17204.17	Phenylethanolamine N-methyltransferase	PNMT	P11086	0.0091749	0.0357176	1.1965
PTP4A1.17812.2	Protein tyrosine phosphatase type IVA 1	TP4A1	Q93096	0.0033442	0.0205849	1.1964
MEGF10.11168.3	Multiple epidermal growth factor-like domains protein 10	MEG10	Q96KG7	0.0057491	0.0275321	1.1963
PLXDC2.11342.59	Plexin domain-containing protein 2:Cytoplasmic domain	PXDC2:CD	Q6UX71	0.0055028	0.0271207	1.1949
TPK1.12018.84	Thiamin pyrophosphokinase 1	TPK1	Q9H3S4	0.0085154	0.0341675	1.1945
MPZL1.16845.15	Myelin protein zero-like protein 1	MPZL1	O95297	0.005106	0.0258657	1.1943
UBE2G2.9199.6	Ubiquitin-conjugating enzyme E2 G2	UB2G2	P60604	0.013311	0.0448239	1.1941
RYK.5583.62	Tyrosine-protein kinase RYK	RYK	P34925	0.0021541	0.0167432	1.1931
CPNE7.24277.22	Copine-7	CPNE7	Q9UBL6	0.0071304	0.0313343	1.1927
DNAJC27.12799.65	DnaJ homolog subfamily C member 27	DJC27	Q9NZQ0	0.0040549	0.022695	1.1926
FAM9B.23315.30	Protein FAM9B	FAM9B	Q8IZU0	0.0041402	0.022695	1.1906
FUT11.21720.13	Alpha-(1,3)-fucosyltransferase 11	FUT11	Q495W5	0.0095062	0.0366399	1.1905
DKK3.3607.71	Dickkopf-related protein 3	DKK3	Q9UBP4	0.0017202	0.0146719	1.1895
MRRF.12355.223	Ribosome-recycling factor, mitochondrial	RRFM	Q96E11	0.0099117	0.0372606	1.1872
BCAM.2816.50	Basal Cell Adhesion Molecule	BCAM	P50895	0.013311	0.0448239	1.1868
FMO3.25288.16	Dimethylaniline monooxygenase [N-oxide-forming] 3	FMO3	P31513	0.0079504	0.0328851	1.1867
CDK8.CCNC.3359.11	Cyclin-dependent kinase 8:Cyclin-C complex	CDK8/cyclin C	P49336|P24863	0.014386	0.0466008	1.1866
CDNF.4962.52	Cerebral dopamine neurotrophic factor	ARMEL	Q49AH0	0.014303	0.0466008	1.1861
REM1.24665.48	GTP-binding protein REM 1	REM1	O75628	0.0073904	0.0315939	1.1859
CRLF3.25052.3	Cytokine receptor-like factor 3	CRLF3	Q8IUI8	0.0022435	0.016866	1.1845
CCL28.2890.59	C-C motif chemokine 28	CCL28	Q9NRJ3	0.002697	0.0183936	1.1835
SULT2B1.17209.27	Sulfotransferase family cytosolic 2B member 1	ST2B1	O00204	0.0017541	0.0147458	1.1828
HIF1AN.17199.43	Hypoxia-inducible factor 1-alpha inhibitor	HIF1N	Q9NWT6	0.010941	0.0398687	1.1819
LRP1.10699.52	Prolow-density lipoprotein receptor-related protein 1	LRP1	Q07954	0.0061514	0.0287862	1.1818
IMPA2.12581.39	Inositol monophosphatase 2	IMPA2	O14732	0.003474	0.0207928	1.1816
CASQ2.19291.2	Calsequestrin-2	CASQ2	O14958	0.0066267	0.0301683	1.1813
SPDEF.10012.5	SAM pointed domain-containing Ets transcription factor	SPDEF	O95238	0.0012996	0.0129343	1.1803
CHL1.8958.51	Neural cell adhesion molecule L1-like protein	CHL1	O00533	0.0067428	0.0301683	1.178
PSG9.9335.28	Pregnancy-specific beta-1-glycoprotein 9	PSG9	Q00887	0.015359	0.0482653	1.177
NCK1.5014.49	Cytoplasmic protein NCK1	NCK1	P16333	0.0010731	0.0115746	1.1769
TRDMT1.12635.9	tRNA (cytosine(38)-C(5))-methyltransferase	TRDMT	O14717	0.008242	0.0337527	1.1761
IDO1.9759.13	Indoleamine 2,3-dioxygenase 1	INDO	P14902	0.0088514	0.0351901	1.1757
CYCS.2942.50	Cytochrome c	Cytochrome c	P99999	0.0048865	0.02508	1.1752
GABBR2.13948.50	Gamma-aminobutyric acid type B receptor subunit 2:Extracellular domain	GABR2:ECD	O75899	0.0020646	0.0162178	1.1744
SRP14.17510.7	Signal recognition particle 14 kDa protein	SRP14	P37108	0.0016827	0.0146719	1.1732
CDKN2B.9874.28	Cyclin-dependent kinase 4 inhibitor B	p15-INK4b	P42772	0.0072939	0.0313343	1.1726
MESD.5594.87	LDLR chaperone MESD	MESD2	Q14696	4.2e-05	0.00237469	1.1711
ATP1B1.13392.13	Sodium/potassium-transporting ATPase subunit beta-1	AT1B1	P05026	0.012139	0.0427886	1.1704
CRCP.17771.35	DNA-directed RNA polymerase III subunit RPC9	RPC9	O75575	0.0057491	0.0275321	1.1684
DPP4.15460.9	Dipeptidyl peptidase 4	CD26	P27487	0.0055046	0.0271207	1.167
ENOX2.13422.66	Ecto-NOX disulfide-thiol exchanger 2	ENOX2	Q16206	0.0061553	0.0287862	1.167
PRRG4.9579.59	Transmembrane gamma-carboxyglutamic acid protein 4	TMG4	Q9BZD6	0.0033406	0.0205849	1.1669
SP6.23537.4	Transcription factor Sp6	SP6	Q3SY56	0.002697	0.0183936	1.1666
C1QA.C1QB.C1QC.2753.2	Complement C1q subcomponent	C1q	P02745|P02746|P02747	0.0041402	0.022695	1.1653
C17orf67.9070.1	Uncharacterized protein C17orf67	CQ067	Q0P5P2	3.3e-05	0.00208435	1.1651
OSM.2693.20	Oncostatin-M	OSM	P13725	0.014397	0.0466008	1.1644
HAUS1.21306.7	HAUS augmin-like complex subunit 1	HAUS1	Q96CS2	0.0047337	0.0248227	1.1641
BRF1.5384.67	Transcription factor IIIB 90 kDa subunit	BRF-1	Q92994	0.0053024	0.0262351	1.1639
CCNYL1.22098.10	Cyclin-Y-like protein 1	CCYL1	Q8N7R7	0.0040604	0.022695	1.1632
SAG.25461.3	S-arrestin	ARRS	P10523	0.01439	0.0466008	1.1632
IFNGR2.9180.6	Interferon gamma receptor 2:Extracellular domain	INGR2:ECD	P38484	0.013446	0.0449352	1.163
PRPF6.9581.4	Pre-mRNA-processing factor 6:region 2	PRP6:region 2	O94906	0.0071304	0.0313343	1.1626
CCNB2.18208.3	G2/mitotic-specific cyclin-B2	CCNB2	O95067	0.0062286	0.0287862	1.1624
TGIF2.9847.21	Homeobox protein TGIF2	TGIF2	Q9GZN2	0.0042183	0.023031	1.1619
CABP2.24690.1	Calcium-binding protein 2	CABP2	Q9NPB3	0.0014222	0.0134044	1.1595
FOLH1.3218.8	Glutamate carboxypeptidase 2	PSMA	Q04609	0.0038064	0.0218923	1.1591
EGF.11949.25	Epidermal growth factor:Cytoplasmic domain	EGF:CD	P01133	0.013311	0.0448239	1.1587
MILR1.11173.29	Allergin-1	MILR1	Q7Z6M3	0.0015681	0.0141675	1.1576
FOLR3.5624.66	Folate receptor gamma	FOLR3	P41439	0.0022435	0.016866	1.1575
BRF1.19596.18	Transcription factor IIIB 90 kDa subunit	BRF-1	Q92994	0.0034966	0.0207928	1.1572
PDE7A.5178.5	High affinity cAMP-specific 3',5'-cyclic phosphodiesterase 7A	PDE7A	Q13946	0.013453	0.0449352	1.1572
ANGPTL1.9092.33	Angiopoietin-related protein 1:N-term	ANGL1:N-term	O95841	0.00065408	0.0089217	1.1567
PCSK7.4459.68	Proprotein convertase subtilisin/kexin type 7	PCSK7	Q16549	0.011503	0.0410629	1.1563
PROK1.2247.20	Prokineticin-1	EG-VEGF	P58294	0.0082347	0.0337527	1.1561
CAPNS2.22063.20	Calpain small subunit 2	CPNS2	Q96L46	0.015923	0.0496161	1.156
NDUFAF3.23254.31	NADH dehydrogenase [ubiquinone] 1 alpha subcomplex assembly factor 3	NDUF3	Q9BU61	0.0073904	0.0315939	1.1544
PIK3C2A.14028.22	Phosphatidylinositol 4-phosphate 3-kinase C2 domain-containing subunit alpha	P3C2A	O00443	0.0017202	0.0146719	1.1542
IL17RD.3376.49	Interleukin-17 receptor D	IL-17 RD	Q8NFM7	0.0079457	0.0328851	1.1542
SPATA24.24422.36	Spermatogenesis-associated protein 24	SPA24	Q86W54	0.005295	0.0262351	1.1534
CLPP.17196.5	ATP-dependent Clp protease proteolytic subunit, mitochondrial	ClpP endopeptidase	Q16740	0.0010731	0.0115746	1.1533
BEGAIN.25472.12	Brain-enriched guanylate kinase-associated protein	BEGIN	Q9BUH8	0.0059311	0.0282301	1.1533
TBXAS1.8098.37	Thromboxane-A synthase	THAS	P24557	0.010682	0.0391487	1.1522
ITGAV.ITGB1.20215.45	Integrin alpha-V: beta-1 complex	Integrin aVb1	P06756|P05556	0.0076613	0.0325631	1.1519
POLR2J.19199.3	DNA-directed RNA polymerase II subunit RPB11-a	RPB11	P52435	0.002697	0.0183936	1.1511
UTS2.6020.52	Urotensin-2	Urotensin-II	O95399	0.015359	0.0482653	1.1508
BTG4.22089.13	Protein BTG4	BTG4	Q9NY30	0.0091723	0.0357176	1.1497
CAPZB.23557.110	F-actin-capping protein subunit beta	CAPZB	P47756	0.0057088	0.0275321	1.149
RFNG.7203.125	Beta-1,3-N-acetylglucosaminyltransferase radical fringe	RFNG	Q9Y644	0.00032859	0.00675585	1.1487
ANTKMT.7148.42	Protein FAM173A	F173A	Q9BQD7	0.0005907	0.00853896	1.1486
C1QTNF9.6019.12	Complement C1q and tumor necrosis factor-related protein 9A	C1T9A	P0C862	0.013918	0.046246	1.1485
CUZD1.7943.16	CUB and zona pellucida-like domain-containing protein 1	CUZD1	Q86UP6	0.014394	0.0466008	1.1479
IGSF11.9279.7	Immunoglobulin superfamily member 11:Extracellular domain	IGS11:ECD	Q5DX21	0.0037569	0.0218923	1.1477
DPH2.23670.11	2-(3-amino-3-carboxypropyl)histidine synthase subunit 2	DPH2	Q9BQC3	0.0067428	0.0301683	1.1476
EVA1C.8877.22	Protein eva-1 homolog C:Extracellular domain	F176C:ECD	P58658	0.00036068	0.00700479	1.147
MYSM1.11536.9	Histone H2A deubiquitinase MYSM1	MYSM1	Q5VVJ2	0.0018854	0.0153883	1.1462
DTX1.11430.49	E3 ubiquitin-protein ligase DTX1	DTX1	Q86Y01	0.008242	0.0337527	1.1454
NFE2L2.22510.6	Nuclear factor erythroid 2-related factor 2	NF2L2	Q16236	0.00048033	0.00790515	1.1453
GPNMB.8606.39	Transmembrane glycoprotein NMB:Cytoplasmic domain	GPNMB:CD	Q14956	0.010932	0.0398687	1.1453
GDPD1.24428.76	Lysophospholipase D GDPD1	GDPD1	Q8N9F7	0.0012008	0.0123676	1.1431
KIR2DL1.17200.50	Killer cell immunoglobulin-like receptor 2DL1	KI2L1	P43626	0.0053019	0.0262351	1.1429
SH2D1A.4567.82	SH2 domain-containing protein 1A	SH21A	O60880	0.012995	0.0444668	1.1426
ASIC4.6951.26	Acid-sensing ion channel 4	ASIC4	Q96FT7	0.0032094	0.0198963	1.1424
ATP23.22077.46	Mitochondrial inner membrane protease ATP23 homolog	ATP23	Q9Y6H3	0.0053019	0.0262351	1.1418
RDH13.24409.2	Retinol dehydrogenase 13	RDH13	Q8NBN7	0.00079963	0.010065	1.1417
NEUROG1.23289.25	Neurogenin-1	NGN1	Q92886	0.0013611	0.0133995	1.1406
TIMP2.2278.61	Metalloproteinase inhibitor 2	TIMP-2	P16035	0.0014282	0.0134044	1.1406
DNAJC18.8033.1	DnaJ homolog subfamily C member 18	DJC18	Q9H819	0.00059612	0.00856434	1.1402
TNS4.9927.96	Tensin-4	TENS4	Q8IZW8	0.00013852	0.0044905	1.14
BNIP3.7045.4	BCL2/adenovirus E1B 19 kDa protein-interacting protein 3	BNIP3	Q12983	0.0091905	0.0357176	1.14
CYB5D2.10924.258	Neuferricin	NEUFC	Q8WUJ1	0.0079363	0.0328851	1.1377
KLK13.3200.49	Kallikrein-13	kallikrein 13	Q9UKR3	0.0099117	0.0372606	1.1368
SLAMF1.7953.20	Signaling lymphocytic activation molecule	SLAF1	Q13291	0.0059311	0.0282301	1.1367
TMEM25.9014.18	Transmembrane protein 25	TMM25	Q86YD3	0.010941	0.0398687	1.1363
POLD4.19159.9	DNA polymerase delta subunit 4	DNA polymerase subunit delta 4	Q9HCU8	0.0091749	0.0357176	1.1357
CER1.6230.56	Cerberus	CER1	O95813	0.0016827	0.0146719	1.1354
XG.8044.90	Glycoprotein Xg	XG	P55808	0.0063771	0.0293639	1.1348
ZC3H8.22832.9	Zinc finger CCCH domain-containing protein 8	ZC3H8	Q8N5P1	0.0053019	0.0262351	1.1333
EMC8.17770.42	ER membrane protein complex subunit 8	EMC8	O43402	0.013002	0.0444668	1.1331
MSR1.11282.16	Macrophage scavenger receptor types I and II:Extracellular domain	Macrophage scavenger receptor:ECD	P21757	0.0059311	0.0282301	1.133
PHF6.22529.31	PHD finger protein 6	PHF6	Q8IWS0	0.0067428	0.0301683	1.1322
NoneX.10610.8	Fc_MOUSE	Fc_MOUSE	Q99LC4	0.0027428	0.0185863	1.1318
BEND6.20993.13	BEN domain-containing protein 6	BEND6	Q5SZJ8	0.014868	0.0477807	1.1304
HK1.13131.5	Hexokinase-1	HXK1	P19367	0.0016141	0.0144343	1.1299
EFNA4.14050.61	Ephrin-A4	Ephrin-A4	P52798	0.0029433	0.0192855	1.1289
DDIT4.17817.22	DNA damage-inducible transcript 4 protein	DDIT4	Q9NX09	0.004915	0.0250881	1.1289
RPP30.17511.10	Ribonuclease P protein subunit p30	RPP30	P78346	0.0071261	0.0313343	1.127
DRGX.8034.6	Dorsal root ganglia homeobox protein	DRGX	A6NNA5	0.0047305	0.0248227	1.1257
KIAA0319L.13698.28	Dyslexia-associated protein KIAA0319-like protein	K319L	Q8IZA0	0.0014282	0.0134044	1.125
POLM.12851.5	DNA-directed DNA/RNA polymerase mu	DPOLM	Q9NP87	0.011503	0.0410629	1.1249
MDM4.13229.20	Protein Mdm4	MDM4	O15151	0.011727	0.0415662	1.1247
HLF.21340.38	Hepatic leukemia factor	HLF	Q16534	0.00085002	0.0105665	1.1246
NEUROG3.25938.13	Neurogenin-3	NGN3	Q9Y4Z2	0.011503	0.0410629	1.1244
CD200R1L.8980.19	Cell surface glycoprotein CD200 receptor 2	MO2R2	Q6Q8B3	0.010682	0.0391487	1.1236
ST6GALNAC3.10626.116	Alpha-N-acetylgalactosaminide alpha-2,6-sialyltransferase 3	SIA7C	Q8NDV1	0.015923	0.0496161	1.1234
LAMA3.20074.3	Laminin subunit alpha-3	LAMA3	Q16787	0.0028533	0.0191939	1.1217
DESI1.21204.70	Desumoylating isopeptidase 1	DESI1	Q6ICB0	0.012378	0.0428131	1.1216
CD58.10938.13	Lymphocyte function-associated antigen 3	sLFA-3	P19256	0.0095062	0.0366399	1.1211
SPIN1.18210.12	Spindlin-1	SPIN1	Q9Y657	0.0071282	0.0313343	1.1209
RNF128.6510.56	E3 ubiquitin-protein ligase RNF128:region 1	RN128:region 1	Q8TEB7	0.015359	0.0482653	1.1208
CXCL5.2979.8	C-X-C motif chemokine 5	ENA-78	P42830	0.014303	0.0466008	1.1202
NLGN2.9027.10	Neuroligin-2:Cytoplasmic domain	NLGN2:CD	Q8NFZ4	0.0010731	0.0115746	1.119
IGF1.8406.17	Insulin-like growth factor I	IGF-I	P05019	0.0071304	0.0313343	1.1189
RYBP.20969.114	RING1 and YY1-binding protein	RYBP	Q8N488	0.0050993	0.0258657	1.1184
GPX7.8345.27	Glutathione peroxidase 7	GPX7	Q96SL4	0.0079504	0.0328851	1.1184
CD72.7009.6	B-cell differentiation antigen CD72	CD72	P21854	0.010201	0.0382047	1.1179
FOXC2.14051.54	Forkhead box protein C2	FOXC2	Q99958	0.0019842	0.0159964	1.1175
SAR1A.23024.25	GTP-binding protein SAR1a	SAR1A	Q9NR31	0.0019842	0.0159964	1.117
TRABD.11262.39	TraB domain-containing protein	TRABD	Q9H4I3	0.008854	0.0351901	1.1168
IL12RB2.3815.14	Interleukin-12 receptor subunit beta-2	IL-12 RB2	Q99665	0.0038064	0.0218923	1.116
TENM2.11164.7	Teneurin-2	TEN2	Q9NT68	0.0072939	0.0313343	1.116
SEL1L2.9082.25	Protein sel-1 homolog 2	SE1L2	Q5TEA6	0.003091	0.0198963	1.1148
NGDN.22512.18	Neuroguidin	NGDN	Q8NEJ9	0.0099117	0.0372606	1.1148
BCL2L2.13097.11	Bcl-2-like protein 2	Apoptosis regulator Bcl-W	Q92843	0.0079481	0.0328851	1.1146
BIRC2.10046.55	Baculoviral IAP repeat-containing protein 2	cIAP-1	Q13490	0.0014845	0.0138402	1.1133
NCR2.2734.49	Natural cytotoxicity triggering receptor 2	NKp44	O95944	0.0037582	0.0218923	1.1133
IFNGR2.9305.89	Interferon gamma receptor 2:Extracellular domain	INGR2:ECD	P38484	0.00047493	0.00790515	1.1132
FEN1.12577.100	Flap endonuclease 1	FLAP endonuclease-1	P39748	0.0023354	0.0172419	1.1132
IRAK4.18162.167	Interleukin-1 receptor-associated kinase 4	IRAK4	Q9NWZ3	0.0034765	0.0207928	1.113
CCDC97.23561.4	Coiled-coil domain-containing protein 97	CCD97	Q96F63	0.0027438	0.0185863	1.1127
NoneX.8377.87	Fc_MOUSE	Fc_MOUSE	Q99LC4	0.0030898	0.0198963	1.1126
RAB39B.12403.30	Ras-related protein Rab-39B	RB39B	Q96DA2	0.003474	0.0207928	1.1125
FABP9.18194.18	Fatty acid-binding protein 9	FABP9	Q0Z7S8	0.0023363	0.0172419	1.112
CLEC9A.20575.82	C-type lectin domain family 9 member A	CLC9A	Q6UXN8	0.0024317	0.0174695	1.1117
CABLES2.7105.7	CDK5 and ABL1 enzyme substrate 2	CABL2	Q9BTV7	0.0154	0.0482653	1.1115
SULT4A1.8357.43	Sulfotransferase 4A1	ST4A1	Q9BR01	0.0004754	0.00790515	1.1113
CNTNAP5.9044.1	Contactin-associated protein-like 5	CNTP5	Q8WYK1	0.0071304	0.0313343	1.1105
GBP6.7818.101	Guanylate-binding protein 6	GBP6	Q6ZN66	0.0028554	0.0191939	1.1089
SIAH1.21858.25	E3 ubiquitin-protein ligase SIAH1	SIAH1	Q8IUQ4	0.014397	0.0466008	1.1083
PCDHB2.10748.216	Protocadherin beta-2	PCDB2	Q9Y5E7	0.0020655	0.0162178	1.1079
C3orf18.6994.19	Uncharacterized protein C3orf18	CC018	Q9UK00	0.014303	0.0466008	1.1076
CCNB1IP1.9728.4	E3 ubiquitin-protein ligase CCNB1IP1	CIP1	Q9NPC3	0.0063871	0.0293639	1.107
CRYBA2.23354.12	Beta-crystallin A2	CRBA2	P53672	0.007884	0.0328851	1.107
ST3GAL1.5657.28	CMP-N-acetylneuraminate-beta-galactosamide-alpha-2,3-sialyltransferase 1	SIA4A	Q11201	0.0032094	0.0198963	1.1055
RHEX.8102.239	Uncharacterized protein C1orf186	CA186	Q6ZWK4	0.0037569	0.0218923	1.1053
SETMAR.12462.20	Histone-lysine N-methyltransferase SETMAR	SETMR	Q53H47	0.0073927	0.0315939	1.1041
SDHAF1.20996.107	Succinate dehydrogenase assembly factor 1, mitochondrial	SDHF1	A6NFY7	0.013002	0.0444668	1.1038
MAN1B1.7071.23	Endoplasmic reticulum mannosyl-oligosaccharide 1,2-alpha-mannosidase	MA1B1	Q9UKM7	0.0072939	0.0313343	1.1037
NGF.5801.72	beta-nerve growth factor	b-NGF	P01138	0.015912	0.0496161	1.1036
SPAG11B.5762.35	Sperm-associated antigen 11B	Sperm-associated antigen 11	Q08648	0.00115	0.0122537	1.1035
None.8355.80	Isthmin-1	ISM1	B1AKI9	0.0036097	0.0213046	1.1033
PAK5.3388.58	Serine/threonine-protein kinase PAK 5	PAK7	Q9P286	0.0085154	0.0341675	1.1019
SSB.13625.19	Lupus La protein:HTH La-type RNA-binding domain	LA:HTH	P05455	0.0076682	0.0325631	1.1016
NBR1.7696.3	Next to BRCA1 gene 1 protein	NBR1	Q14596	0.0014845	0.0138402	1.1007
BMERB1.23325.18	Uncharacterized protein C16orf45	CP045	Q96MC5	0.0071304	0.0313343	1.1004
IL24.3321.2	Interleukin-24	IL24	Q13007	0.0044997	0.0239177	1.1001
ALK.8249.124	ALK tyrosine kinase receptor	ALK	Q9UM73	0.0026363	0.0183911	1.0999
RELB.11464.9	Transcription factor RelB	RELB	Q01201	0.0040618	0.022695	1.0987
B3GALT6.7981.230	Beta-1,3-galactosyltransferase 6	B3GT6	Q96L58	0.0011505	0.0122537	1.0986
RNF146.11401.181	E3 ubiquitin-protein ligase RNF146	RN146	Q9NTX7	0.014884	0.0477807	1.0986
SEMA4B.9805.51	Semaphorin-4B	SEM4B	Q9NPR2	0.0072939	0.0313343	1.0985
PRSS35.9983.97	Inactive serine protease 35	PRS35	Q8N3Z0	0.013915	0.046246	1.0958
ANKS3.25261.42	Ankyrin repeat and SAM domain-containing protein 3	ANKS3	Q6ZW76	0.0042183	0.023031	1.0957
FAM86B1.22142.4	Putative protein N-methyltransferase FAM86B1	F86B1	Q8N7N1	0.0085154	0.0341675	1.0956
RGS8.11666.72	Regulator of G-protein signaling 8	RGS8	P57771	0.0020646	0.0162178	1.0949
DNAJA2.11582.63	DnaJ homolog subfamily A member 2	DNJA2	O60884	0.012564	0.0432431	1.0948
IL37.2723.9	Interleukin-37	IL-1F7	Q9NZH6	0.014303	0.0466008	1.0948
SNAPIN.6975.52	SNARE-associated protein Snapin	SNAPN	O95295	0.0071174	0.0313343	1.0943
HNRNPR.13512.28	Heterogeneous nuclear ribonucleoprotein R	HNRPR	O43390	0.00039568	0.00726207	1.0941
DGKB.12895.28	Diacylglycerol kinase beta	DGKB	Q9Y6T7	0.0099117	0.0372606	1.0932
TRIM62.23225.26	E3 ubiquitin-protein ligase TRIM62	TRI62	Q9BVG3	0.0016134	0.0144343	1.0926
SENP2.21758.65	Sentrin-specific protease 2	SENP2	Q9HC62	0.014857	0.0477807	1.0923
RSPO2.4566.24	R-spondin-2	RSPO2	Q6UXX9	0.0062286	0.0287862	1.0922
PYCR2.18328.36	Pyrroline-5-carboxylate reductase 2	P5CR2	Q96C36	0.0085406	0.0341675	1.09
ITGB2.12750.9	Integrin beta-2	LFA-1 beta-2	P05107	0.0041402	0.022695	1.0897
ANXA9.13588.11	Annexin A9	ANXA9	O76027	0.0063652	0.0293639	1.0878
SNTN.21009.28	Sentan	SNTAN	A6NMZ2	0.0028522	0.0191939	1.0875
MYORG.8068.43	Uncharacterized family 31 glucosidase KIAA1161:Extracellular domain	K1161:ECD	Q6NSJ0	0.015392	0.0482653	1.0873
ST8SIA2.7920.30	Alpha-2,8-sialyltransferase 8B	SIA8B	Q92186	0.013915	0.046246	1.087
TRIB2.12363.70	Tribbles homolog 2	TRIB2	Q92519	0.0091723	0.0357176	1.0858
TTC27.24444.10	Tetratricopeptide repeat protein 27	TTC27	Q6P3X3	0.011727	0.0415662	1.0851
KCNAB3.23370.39	Voltage-gated potassium channel subunit beta-3	KCAB3	O43448	0.01019	0.0382047	1.0835
FBXL5.12846.3	F-box/LRR-repeat protein 5	FBXL5	Q9UKA1	0.01439	0.0466008	1.0835
LDB2.22491.10	LIM domain-binding protein 2	LDB2	O43679	0.012564	0.0432431	1.0834
POLR2C.20995.47	DNA-directed RNA polymerase II subunit RPB3	RPB3	P19387	0.0010731	0.0115746	1.0833
PAK3.3387.1	Serine/threonine-protein kinase PAK 3	PAK3	O75914	0.010938	0.0398687	1.0824
SOST.13101.60	Sclerostin	SOST	Q9BQB4	0.0068744	0.0306593	1.0821
FUT2.9121.28	Galactoside 2-alpha-L-fucosyltransferase 2	FUT2	Q10981	0.0016115	0.0144343	1.0817
VAC14.24951.3	Protein VAC14 homolog	VAC14	Q08AM6	0.014887	0.0477807	1.0816
BLK.11338.49	Tyrosine-protein kinase BLK	BLK	P51451	0.0023346	0.0172419	1.0808
CD9.17449.23	CD9 antigen	CD9	P21926	0.015384	0.0482653	1.0805
SIX6.20987.21	Homeobox protein SIX6	SIX6	O95475	0.0037569	0.0218923	1.0804
WFDC13.9345.436	WAP four-disulfide core domain protein 13	WFD13	Q8IUB5	0.013436	0.0449352	1.0802
ABHD4.21780.15	Protein ABHD4	ABHD4	Q8TB40	0.0072939	0.0313343	1.0797
HSPB3.23324.6	Heat shock protein beta-3	HSPB3	Q12988	0.0091696	0.0357176	1.0787
FGF18.2761.49	Fibroblast growth factor 18	FGF-18	O76093	0.0049118	0.0250881	1.0778
AGR2.4959.2	Anterior gradient protein 2 homolog	AGR2	O95994	0.0053024	0.0262351	1.0767
SPINK14.8587.21	Serine protease inhibitor Kazal-type 14	ISK52	Q6IE38	0.0042183	0.023031	1.0731
SCARA3.9569.14	Scavenger receptor class A member 3:region 1	SCAR3:region 1	Q6AZY7	0.008242	0.0337527	1.0729
IFNA2.3497.13	Interferon alpha-2	IFN-aA	P01563	0.013429	0.0449352	1.0716
C1orf210.8088.56	Type III endosome membrane protein TEMP	CA210	Q8IVY1	0.0034765	0.0207928	1.0714
ITGA6.21979.12	Integrin alpha-6	Integrin a6	P23229	0.0007449	0.00965341	1.071
DLG3.7897.75	Disks large homolog 3	DLG3	Q92796	0.010198	0.0382047	1.071
A1CF.12423.38	APOBEC1 complementation factor	A1CF	Q9NQ94	0.010682	0.0391487	1.0707
MUC1.10623.19	Mucin-1:region 1	MUC1:region 1	P15941	0.0091591	0.0357176	1.0703
IL17C.9255.5	Interleukin-17C	IL-17C	Q9P0M4	0.0034765	0.0207928	1.0701
CRMP1.18323.39	Dihydropyrimidinase-related protein 1	DRP-1	Q14194	0.0061475	0.0287862	1.0698
NEURL1.13604.27	E3 ubiquitin-protein ligase NEURL1	NEUL1	O76050	0.014887	0.0477807	1.0691
SIGIRR.8326.63	Single Ig IL-1-related receptor	SIGIRR	Q6IA17	0.0047337	0.0248227	1.0686
PTP4A3.19231.22	Protein tyrosine phosphatase type IVA 3	PRL-3	O75365	0.0066226	0.0301683	1.0676
ROPN1B.25453.57	Ropporin-1B	ROP1B	Q9BZX4	0.0043817	0.0237826	1.0675
FAM92A.24642.21	Protein FAM92A	FA92A	A1XBS5	0.0066267	0.0301683	1.0667
NoneX.13023.8	Fc_MOUSE	Fc_MOUSE	Q99LC4	0.01488	0.0477807	1.0654
BLOC1S3.24487.95	Biogenesis of lysosome-related organelles complex 1 subunit 3	BL1S3	Q6QNY0	0.010682	0.0391487	1.0652
YEATS4.17474.106	YEATS domain-containing protein 4	YETS4	O95619	0.0073927	0.0315939	1.065
COG8.9543.131	Conserved oligomeric Golgi complex subunit 8	COG8	Q96MW5	0.0071174	0.0313343	1.0643
IGDCC3.7118.24	Immunoglobulin superfamily DCC subclass member 3:Extracellular domain	IGDC3:ECD	Q8IVU1	0.012378	0.0428131	1.064
GAGE2D.18273.14	G antigen 2D	GGE2D	Q9UEU5	0.014394	0.0466008	1.0633
COMMD5.24704.38	COMM domain-containing protein 5	COMD5	Q9GZQ3	0.003091	0.0198963	1.0618
LRCH4.11252.30	Leucine-rich repeat and calponin homology domain-containing protein 4:Calponin Homology	LRCH4:CH	O75427	0.0032094	0.0198963	1.0605
RAMP1.15436.40	Receptor activity-modifying protein 1	RAMP1	O60894	0.0082396	0.0337527	1.0604
PRSS3.3479.71	Trypsin-3	TRY3	P35030	0.00037761	0.00717705	1.0596
FREM2.7246.4	FRAS1-related extracellular matrix protein 2	FREM2	Q5SZK8	0.0099117	0.0372606	1.0595
METTL1.12514.16	tRNA (guanine-N(7)-)-methyltransferase	METTL1	Q9UBP6	0.001985	0.0159964	1.0586
KAT5.25879.6	Histone acetyltransferase KAT5	KAT5	Q92993	0.0066247	0.0301683	1.0586
CA7.3356.50	Carbonic anhydrase 7	Carbonic anhydrase VII	P43166	0.0028533	0.0191939	1.0564
SERF2.18274.2	Small EDRK-rich factor 2	SERF2	P84101	0.013918	0.046246	1.0556
MSRA.7137.8	Mitochondrial peptide methionine sulfoxide reductase	MSRA	Q9UJ68	0.0059254	0.0282301	1.0546
CHST2.18863.176	Carbohydrate sulfotransferase 2	CHST2	Q9Y4C5	0.014887	0.0477807	1.0543
APCDD1.6599.5	Protein APCDD1	APCD1	Q8J025	0.0098481	0.0372606	1.054
HNRNPC.11429.80	Heterogeneous nuclear ribonucleoproteins C1/C2	hnRNP C1/C2	P07910	0.011503	0.0410629	1.0536
TECTB.21549.144	Beta-tectorin	TECTB	Q96PL2	0.0088514	0.0351901	1.053
E2F5.22125.9	E2F5	E2F5	Q15329	0.0010553	0.0115746	1.0526
PDZK1.16852.10	Na(+)/H(+) exchange regulatory cofactor NHE-RF3	NHRF3	Q5T2W1	0.0066247	0.0301683	1.0524
CSF3.8952.65	Granulocyte colony-stimulating factor	G-CSF	P09919	0.0082396	0.0337527	1.0522
ARSA.8790.6	Arylsulfatase A	Arylsulfatase A	P15289	0.0040563	0.022695	1.052
WFDC10B.10695.12	Protein WFDC10B	WF10B	Q8IUB3	0.015876	0.0496161	1.0518
NoneX.7800.85	Fc_MOUSE	Fc_MOUSE	Q99LC4	0.0088514	0.0351901	1.0516
BATF.19227.18	Basic leucine zipper transcriptional factor ATF-like	BATF	Q16520	0.014887	0.0477807	1.0515
NAGS.11247.20	N-acetylglutamate synthase, mitochondrial	NAGS	Q8N159	0.0066206	0.0301683	1.0485
BPTF.12482.5	Nucleosome-remodeling factor subunit BPTF	BPTF	Q12830	0.0095062	0.0366399	1.0476
MYNN.12455.48	Myoneurin	MYNN	Q9NPC7	0.0034765	0.0207928	1.0459
IL5RA.4491.4	Interleukin-5 receptor subunit alpha	IL-5 Ra	Q01344	0.0154	0.0482653	1.0447
CIB1.20423.40	Calcium and integrin-binding protein 1	CIB1	Q99828	0.014303	0.0466008	1.0421
SSR1.8106.15	Translocon-associated protein subunit alpha	SSRA	P43307	0.0049069	0.0250881	1.0399
DIXDC1.13441.30	Dixin	DIXC1	Q155Q3	0.015915	0.0496161	1.0379
CT45A1.24667.27	Cancer/testis antigen family 45 member A1	CT451	Q5HYN5	0.0085406	0.0341675	1.0312
IL7.14049.17	Interleukin-7	IL-7	P13232	0.0033442	0.0205849	1.0292
PDIA4.7146.16	Protein disulfide-isomerase A4	PDIA4	P13667	0.0055046	0.0271207	1.0289
PSPN.2696.87	Persephin	Persephin	O60542	0.014394	0.0466008	1.0247
RNASE10.5602.62	Inactive ribonuclease-like protein 10	RNS10	Q5GAN6	0.015923	0.0496161	1.0201
PSMD5.10716.35	26S proteasome non-ATPase regulatory subunit 5	PSMD5	Q16401	0.015396	0.0482653	1.0162
SAMM50.22772.125	Sorting and assembly machinery component 50 homolog	SAM50	Q9Y512	0.00079963	0.010065	1.0062
IRF4.9857.38	Interferon regulatory factor 4	IRF4	Q15306	0.007386	0.0315939	1.0013
CHGA.8476.11	Chromogranin-A	CgA	P10645	0.0053024	0.0262351	0.98569
BAIAP2.19331.18	Brain-specific angiogenesis inhibitor 1-associated protein 2	BAIP2	Q9UQB8	0.0071282	0.0313343	0.98362
RGS4.17855.28	Regulator of G-protein signaling 4	RGS4	P49798	0.01439	0.0466008	0.98158
BIRC7.15504.39	Baculoviral IAP repeat-containing protein 7 Isoform beta	Livin B	Q96CA5	0.0063831	0.0293639	0.98009
ARG2.17752.24	Arginase-2, mitochondrial	Arginase	P78540	0.014887	0.0477807	0.97874
NRIP3.18237.29	Nuclear receptor-interacting protein 3	NRIP3	Q9NQ35	0.012992	0.0444668	0.97783
CEBPB.22953.85	CCAAT/enhancer-binding protein beta	CEBPB	P17676	0.012378	0.0428131	0.97768
NoneX.11291.73	Fc_MOUSE	Fc_MOUSE	Q99LC4	0.014379	0.0466008	0.97767
NoneX.9493.56	Fc_MOUSE	Fc_MOUSE	Q99LC4	0.011708	0.0415662	0.97467
DLK1.8380.244	Protein delta homolog 1:Cytoplasmic domain	DLK1:CD	P80370	0.0088514	0.0351901	0.97276
ITGAL.11617.1	Integrin alpha-L	LFA-1 alpha-L chain	P20701	0.015919	0.0496161	0.97272
LDHC.9828.86	L-lactate dehydrogenase C chain	LDHC	P07864	0.0040618	0.022695	0.97257
CHD7.14005.2	Chromodomain-helicase-DNA-binding protein 7	CHD7	Q9P2D1	0.0071261	0.0313343	0.97228
LILRB3.15615.8	Leukocyte immunoglobulin-like receptor subfamily B member 3	LIRB3	O75022	0.0044997	0.0239177	0.97158
CHST14.7262.191	Carbohydrate sulfotransferase 14	CHSTE	Q8NCH0	0.01212	0.0427886	0.97106
GDNF.5822.22	Glial cell line-derived neurotrophic factor	GDNF	P39905	0.015919	0.0496161	0.97035
ZNF334.12763.69	Zinc finger protein 334	ZN334	Q9HCZ1	0.014375	0.0466008	0.96832
IL21.7124.18	Interleukin-21	IL-21	Q9HBE4	0.0082299	0.0337527	0.96689
JPH4.9111.40	Junctophilin-4	JPH4	Q96JJ6	0.0036161	0.0213046	0.96675
IL31.10455.196	Interleukin-31	IL-31	Q6EBC2	0.014394	0.0466008	0.96659
GJA1.9937.7	Gap junction alpha-1 protein	CXA1	P17302	0.0017533	0.0147458	0.96648
NoneX.10660.33	Fc_MOUSE	Fc_MOUSE	Q99LC4	0.015915	0.0496161	0.96643
LGR5.7122.31	Leucine-rich repeat-containing G-protein coupled receptor 5	LGR5	O75473	0.01345	0.0449352	0.96631
GJA8.12711.19	Gap junction alpha-8 protein	CXA8	P48165	0.0073927	0.0315939	0.96541
GIPC1.19260.4	PDZ domain-containing protein GIPC1	GIPC1	O14908	0.0033394	0.0205849	0.96372
KCNN1.13539.131	Small conductance calcium-activated potassium channel protein 1	KCNN1	Q92952	0.0062286	0.0287862	0.96306
MREG.19145.4	Melanoregulin	MREG	Q8N565	0.0095035	0.0366399	0.96248
FAM234B.7892.132	Protein FAM234B:N-term	K1467:N-term	A2RU67	0.0095035	0.0366399	0.96228
POLE2.11562.9	DNA polymerase epsilon subunit 2	DPOE2	P56282	0.012139	0.0427886	0.9615
LIPK.6413.79	Lipase member K	LIPK	Q5VXJ0	0.0039053	0.0223301	0.96103
SLC16A3.9049.2	Monocarboxylate transporter 4	MOT4	O15427	0.0054887	0.0271207	0.96087
ZNF566.12795.2	Zinc finger protein 566	ZN566	Q969W8	0.0017533	0.0147458	0.96051
NoneX.11230.12	Fc_MOUSE	Fc_MOUSE	Q99LC4	0.0030887	0.0198963	0.95948
ABHD12.7825.7	Monoacylglycerol lipase ABHD12	ABD12	Q8N2K0	0.014397	0.0466008	0.95912
MRPL34.6933.20	39S ribosomal protein L34, mitochondrial	RM34	Q9BQ48	0.011724	0.0415662	0.95908
ADAM29.13549.15	Disintegrin and metalloproteinase domain-containing protein 29	ADA29	Q9UKF5	0.015359	0.0482653	0.95906
METTL21C.23564.83	Protein-lysine methyltransferase METTL21C	MT21C	Q5VZV1	0.013311	0.0448239	0.95867
KRT72.11566.48	Keratin, type II cytoskeletal 72	Keratin 72	Q14CN4	0.013446	0.0449352	0.95814
RAG1.11311.79	V(D)J recombination-activating protein 1	RAG-1	P15918	0.0095035	0.0366399	0.95809
NLRP1.11661.11	NACHT, LRR and PYD domains-containing protein 1	NALP1	Q9C000	0.010929	0.0398687	0.95795
TTC17.8800.14	Tetratricopeptide repeat protein 17:Tetratricopeptide repeat 3	TTC17:TPR3	Q96AE7	0.0088412	0.0351901	0.95784
CD37.18202.22	Leukocyte antigen CD37	CD37	P11049	0.0088514	0.0351901	0.95771
NME8.24273.43	Thioredoxin domain-containing protein 3	TXND3	Q8N427	0.003908	0.0223301	0.95728
OLIG1.25257.162	Oligodendrocyte transcription factor 1	OLIG1	Q8TAK6	0.0040618	0.022695	0.95726
RS1.6497.10	Retinoschisin	XLRS1	O15537	0.0082371	0.0337527	0.9571
GSTA1.17138.8	Glutathione S-transferase A1	GST A1-1	P08263	0.014884	0.0477807	0.95708
DNAJC15.7197.2	DnaJ homolog subfamily C member 15	DJC15	Q9Y5T4	0.013907	0.046246	0.95671
PSG6.6456.17	Pregnancy-specific beta-1-glycoprotein 6	PSG6	Q00889	0.012378	0.0428131	0.95632
KLK9.5758.49	Kallikrein-9	kallikrein 9	Q9UKQ9	0.0030887	0.0198963	0.95597
GEMIN6.21614.2	Gem-associated protein 6	GEMI6	Q8WXD5	0.0032094	0.0198963	0.95577
NoneX.9108.48	Fc_MOUSE	Fc_MOUSE	Q99LC4	0.0040577	0.022695	0.95566
BCL2L10.7249.307	Bcl-2-like protein 10	B2L10	Q9HD36	0.0049167	0.0250881	0.95548
ABCC6.8935.22	Multidrug resistance-associated protein 6	MRP6	O95255	0.014891	0.0477807	0.95544
PTTG1.17727.1	Securin	Securin	O95997	0.00039528	0.00726207	0.95533
SCAMP5.13509.5	Secretory carrier-associated membrane protein 5	SCAM5	Q8TAC9	0.0030887	0.0198963	0.95495
AMN.4322.28	Protein amnionless	AMNLS	Q9BXJ7	0.011702	0.0415662	0.95492
NoneX.8944.42	Fc_MOUSE	Fc_MOUSE	Q99LC4	0.0057491	0.0275321	0.95451
CCNB1.5347.59	G2/mitotic-specific cyclin-B1	Cyclin B1	P14635	0.004915	0.0250881	0.95413
STC2.6231.46	Stanniocalcin-2	STC2	O76061	0.0015474	0.0141675	0.95395
PSG1.15631.18	Pregnancy-specific beta-1-glycoprotein 1	PSG1	P11464	0.003091	0.0198963	0.95375
POMC.2558.51	Beta-endorphin	b-Endorphin	P01189	0.015923	0.0496161	0.95357
NoneX.7992.3	Fc_MOUSE	Fc_MOUSE	Q99LC4	0.010926	0.0398687	0.95356
CLN5.9795.9	Ceroid-lipofuscinosis neuronal protein 5:Cytoplasmic domain	CLN5:CD	O75503	0.0025326	0.0178453	0.95342
TMEM154.11223.1	Transmembrane protein 154	TM154	Q6P9G4	0.012564	0.0432431	0.95325
PDCD4.17202.37	Programmed cell death protein 4	PDCD4	Q53EL6	0.010562	0.0391487	0.95307
CCNA2.15574.37	Cyclin-A2	Cyclin A	P20248	0.015359	0.0482653	0.95298
SPAST.8388.24	Spastin:Cytoplasmic domain	Spastin:CD	Q9UBP0	0.0007123	0.00944657	0.95293
NoneX.8381.18	Fc_MOUSE	Fc_MOUSE	Q99LC4	0.00011362	0.00394351	0.95291
ZNF180.12771.19	Zinc finger protein 180	ZN180	Q9UJW8	0.012561	0.0432431	0.95273
FAM172A.5615.62	Protein FAM172A	F172A	Q8WUF8	0.0045539	0.0240214	0.95259
MYZAP.9055.81	Myocardial zonula adherens protein	MYZAP	P0CAP1	0.013432	0.0449352	0.95245
CD1D.8749.194	Antigen-presenting glycoprotein CD1d	CD1D	P15813	0.0042197	0.023031	0.95217
TFF2.10473.2	Trefoil factor 2	Trefoil factor 2	Q03403	0.0068639	0.0306593	0.95213
NonHuman.8445.184	Melittin_VESMG	MEL_VESMG	P68408	0.0045539	0.0240214	0.95186
ATAD2.13043.157	ATPase family AAA domain-containing protein 2	ATAD2	Q6PL18	0.011705	0.0415662	0.95186
DEFB106A.5664.57	Beta-defensin 106	D106A	Q8N104	0.0026363	0.0183911	0.95178
PILRA.8825.4	Paired immunoglobulin-like type 2 receptor alpha	PILRA	Q9UKJ1	0.0061533	0.0287862	0.95164
CD207.3361.26	C-type lectin domain family 4 member K	CLC4K	Q9UJ71	0.012995	0.0444668	0.95151
C1QTNF9.16605.2	Complement C1q and tumor necrosis factor-related protein 9A	C1T9A	P0C862	0.0050993	0.0258657	0.95125
CRYAA.10087.10	Alpha-crystallin A chain	Alpha crystallin A chain	P02489	0.00949	0.0366399	0.95123
ANAPC7.11690.47	Anaphase-promoting complex subunit 7	APC7	Q9UJX3	0.0029433	0.0192855	0.95077
TMED4.9319.59	Transmembrane emp24 domain-containing protein 4	TMED4	Q7Z7H5	0.0076682	0.0325631	0.95061
ZNF774.12760.34	Zinc finger protein 774	ZN774	Q6NX45	0.0014222	0.0134044	0.95036
TIPIN.22810.41	TIMELESS-interacting protein	TIPIN	Q9BVW5	0.00949	0.0366399	0.95019
NoneX.9439.454	Fc_MOUSE	Fc_MOUSE	Q99LC4	0.015923	0.0496161	0.95015
NonHuman.8445.54	Melittin_VESMG	MEL_VESMG	P68408	0.014394	0.0466008	0.95013
RAB37.23282.19	Ras-related protein Rab-37	RAB37	Q96AX2	0.0071304	0.0313343	0.94973
PLAAT2.7822.11	HRAS-like suppressor 2	HRSL2	Q9NWW9	0.0021533	0.0167432	0.9495
IFNA7.14129.1	Interferon alpha-7	IFNA7	P01567	0.0028554	0.0191939	0.9494
SERPINB5.15417.3	Serpin B5	Maspin	P36952	0.011727	0.0415662	0.94931
POLH.10022.207	DNA polymerase eta	POLH	Q9Y253	0.0022427	0.016866	0.94915
CTCF.14624.51	Transcriptional repressor CTCF	CTCF	P49711	0.012133	0.0427886	0.94907
NoneX.7847.66	Fc_MOUSE	Fc_MOUSE	Q99LC4	0.0040604	0.022695	0.9488
UTS2R.13530.5	Urotensin-2 receptor	UR2R	Q9UKP6	0.0037582	0.0218923	0.94875
NoneX.6048.4	Fc_MOUSE	Fc_MOUSE	Q99LC4	0.01439	0.0466008	0.94865
LDLR.13129.40	Low-density lipoprotein receptor	LDLR	P01130	0.0098398	0.0372606	0.94854
QKI.7253.6	Protein quaking	QKI	Q96PU8	0.010562	0.0391487	0.94826
CSAG1.5716.49	Putative chondrosarcoma-associated gene 1 protein	CSAG1	Q6PB30	0.014368	0.0466008	0.94817
NoneX.11912.45	Fc_MOUSE	Fc_MOUSE	Q99LC4	0.0004334	0.00758132	0.94768
TYMS.5035.7	Thymidylate synthase	TS	P04818	0.0027428	0.0185863	0.94756
NoneX.9054.8	Fc_MOUSE	Fc_MOUSE	Q99LC4	0.014884	0.0477807	0.94726
LOXL2.6504.65	Lysyl oxidase homolog 2	Lysyl oxidase-like protein 2	Q9Y4K0	0.0040604	0.022695	0.94719
GABPB1.22150.2	GA-binding protein subunit beta-1	GABP1	Q06547	0.00071164	0.00944657	0.94705
FANCL.10063.10	E3 ubiquitin-protein ligase FANCL	FANCL	Q9NW38	0.0029689	0.0193945	0.94685
CRLF2.13694.24	Cytokine receptor-like factor 2	TSLP R	Q9HC73	0.0094981	0.0366399	0.94675
SEMA6C.14597.5	Semaphorin-6C, cytoplasmic	SEM6C	Q9H3T2	0.0076452	0.0325631	0.94666
DYRK3.21662.121	Dual specificity tyrosine-phosphorylation-regulated kinase 3	DYRK3	O43781	0.0082396	0.0337527	0.94664
MRPL32.7982.10	39S ribosomal protein L32, mitochondrial	RM32	Q9BYC8	0.0037595	0.0218923	0.94651
LYSMD3.10563.13	LysM and putative peptidoglycan-binding domain-containing protein 3	LYSM3	Q7Z3D4	0.0036072	0.0213046	0.94639
NoneX.10962.46	Fc_MOUSE	Fc_MOUSE	Q99LC4	0.0014814	0.0138402	0.94629
IL13.3072.4	Interleukin-13	IL-13	P35225	0.0017533	0.0147458	0.94623
IL22RA2.5087.5	Interleukin-22 receptor subunit alpha-2	IL-22BP	Q969J5	0.013443	0.0449352	0.94596
NARF.24321.67	Nuclear prelamin A recognition factor	NARF	Q9UHQ1	0.0030898	0.0198963	0.9459
RSPO1.6240.70	R-spondin-1	RSPO1	Q2MKA7	0.014394	0.0466008	0.94583
NoneX.8820.2	Fc_MOUSE	Fc_MOUSE	Q99LC4	0.01211	0.0427886	0.94508
VAMP3.7903.18	Vesicle-associated membrane protein 3	VAMP3	Q15836	0.0034715	0.0207928	0.94499
TMEM52.11186.12	Transmembrane protein 52	TMM52	Q8NDY8	0.0013628	0.0133995	0.94473
NoneX.8787.21	Fc_MOUSE	Fc_MOUSE	Q99LC4	0.0036136	0.0213046	0.94467
NoneX.9067.152	Fc_MOUSE	Fc_MOUSE	Q99LC4	0.013453	0.0449352	0.94453
JAG2.5093.47	Protein jagged-2	JAG2	Q9Y219	0.0007449	0.00965341	0.94446
SEC61B.7878.2	Protein transport protein Sec61 subunit beta	SC61B	P60468	0.00088761	0.0105702	0.94418
CPOX.18241.18	Oxygen-dependent coproporphyrinogen-III oxidase, mitochondrial	HEM6	P36551	0.012564	0.0432431	0.94411
IFNGR2.8818.13	Interferon gamma receptor 2:Cytoplasmic domain	INGR2:CD	P38484	0.010938	0.0398687	0.94403
ACRV1.15301.24	Acrosomal protein SP-10	sperm protein 10	P26436	0.013453	0.0449352	0.94399
NoneX.10943.36	Fc_MOUSE	Fc_MOUSE	Q99LC4	0.0082371	0.0337527	0.94378
IFNL2.4397.26	Interferon lambda-2	IFN-lambda 2	Q8IZJ0	0.012999	0.0444668	0.94363
MINAR1.9075.121	UPF0258 protein KIAA1024	K1024	Q9UPX6	0.0095035	0.0366399	0.94327
NoneX.6443.68	Fc_MOUSE	Fc_MOUSE	Q99LC4	0.0034703	0.0207928	0.94315
NonHuman.9725.46	RING finger protein 219_MOUSE	RN219_MOUSE	Q8K2Y0	0.014394	0.0466008	0.94289
TACSTD2.14034.22	Tumor-associated calcium signal transducer 2	GA733-1 protein	P09758	0.00062317	0.00883046	0.94274
NoneX.6121.5	Fc_MOUSE	Fc_MOUSE	Q99LC4	0.0068618	0.0306593	0.94269
ST6GALNAC3.10705.14	Alpha-N-acetylgalactosaminide alpha-2,6-sialyltransferase 3	SIA7C	Q8NDV1	0.010559	0.0391487	0.94194
CD70.8762.38	CD70 antigen	CD70	P32970	0.00092633	0.0109481	0.94182
NonHuman.8444.46	Magainin-2_XENLA	Magainin-2_XENLA	P11006	0.008854	0.0351901	0.94176
HPSE.5604.30	Heparanase	HPSE	Q9Y251	0.010201	0.0382047	0.94131
GPR142.12766.33	Probable G-protein coupled receptor 142	GP142	Q7Z601	0.0018252	0.0152763	0.94125
KLRF1.5098.79	Killer cell lectin-like receptor subfamily F member 1	KLRF1	Q9NZS2	0.00034953	0.00682606	0.94088
TBC1D28.22799.17	TBC1 domain family member 28	TBC28	Q2M2D7	0.0048865	0.02508	0.94028
CRYGA.24449.11	Gamma-crystallin A	CRGA	P11844	0.0095062	0.0366399	0.93974
SPTLC2.7267.2	Serine palmitoyltransferase 2	LCB2	O15270	0.013002	0.0444668	0.93972
ZKSCAN7.23570.87	Zinc finger protein with KRAB and SCAN domains 7	ZKSC7	Q9P0L1	0.0040604	0.022695	0.93811
LRRC24.9989.12	Leucine-rich repeat-containing protein 24	LRC24	Q50LG9	0.013453	0.0449352	0.93803
GPR107.12963.1	Protein GPR107	GP107	Q5VW38	0.015384	0.0482653	0.93786
DUSP19.20984.142	Dual specificity protein phosphatase 19	DUS19	Q8WTR2	0.0020639	0.0162178	0.93708
FAM151A.7856.51	Protein FAM151A	F151A	Q8WW52	0.011715	0.0415662	0.93637
NOS3.21995.20	NOS	NOS	P29474	0.0048865	0.02508	0.93599
IL6.2573.20	Interleukin-6	IL-6	P05231	6.86e-05	0.00299365	0.93591
TGIF2LY.20447.11	Homeobox protein TGIF2LY	TF2LY	Q8IUE0	0.0073949	0.0315939	0.93585
HES3.24489.34	Transcription factor HES-3	HES3	Q5TGS1	0.0022589	0.016866	0.93578
GBA3.21592.8	Cytosolic beta-glucosidase	GBA3	Q9H227	0.013311	0.0448239	0.93557
CFHR3.16836.1	Complement factor H-related protein 3	FHR3	Q02985	0.00062346	0.00883046	0.93555
PSG7.5651.50	Putative pregnancy-specific beta-1-glycoprotein 7	PSG7	Q13046	0.005106	0.0258657	0.9354
DEFB115.8391.12	Beta-defensin 115	DB115	Q30KQ5	0.0036148	0.0213046	0.93502
HMX3.24418.14	Homeobox protein HMX3	HMX3	A6NHT5	0.0007123	0.00944657	0.93484
VSX1.24456.3	Visual system homeobox 1	VSX1	Q9NZR4	0.00081317	0.0101852	0.93414
ALPG.6715.63	Alkaline phosphatase, placental-like	PPBN	P10696	0.0040604	0.022695	0.93374
NonHuman.8444.3	Magainin-2_XENLA	Magainin-2_XENLA	P11006	0.007884	0.0328851	0.93367
UBE2B.9865.40	Ubiquitin-conjugating enzyme E2 B	UBE2B	P63146	0.0061495	0.0287862	0.93349
TNFRSF10A.4832.75	Tumor necrosis factor receptor superfamily member 10A	TRAIL R1	O00220	0.014303	0.0466008	0.93335
SUMF1.6941.11	Sulfatase-modifying factor 1	SUMF1	Q8NBK3	0.0039026	0.0223301	0.93326
NoneX.8770.136	Fc_MOUSE	Fc_MOUSE	Q99LC4	0.0014169	0.0134044	0.93243
CDK2AP2.22952.28	Cyclin-dependent kinase 2-associated protein 2	CDKA2	O75956	0.00097381	0.0110297	0.9323
NTF4.4146.58	Neurotrophin-4	Neurotrophin-5	P34130	0.0016821	0.0146719	0.93193
NFYA.22511.28	Nuclear transcription factor Y subunit alpha	NFYA	P23511	0.0017541	0.0147458	0.93164
KEL.7070.25	Kell blood group glycoprotein	KELL	P23276	0.0040577	0.022695	0.93157
CGB2.6213.10	Choriogonadotropin subunit beta variant 2	CGB2	Q6NT52	0.0019842	0.0159964	0.9315
OBP2A.6526.77	Odorant-binding protein 2a	OBP2A	Q9NY56	0.0072939	0.0313343	0.93132
CYP2C19.25464.1	Cytochrome P450 2C19	CP2CJ	P33261	0.012136	0.0427886	0.93107
LAG3.5099.14	Lymphocyte activation gene 3 protein	LAG-3	P18627	0.005295	0.0262351	0.93071
TLDC2.23256.21	TLD domain-containing protein 2	TLDC2	A0PJX2	0.00065135	0.0089217	0.93041
Spuriomer.4666.193	No protein	No Protein		0.01488	0.0477807	0.93001
NoneX.8228.10	Fc_MOUSE	Fc_MOUSE	Q99LC4	0.0032153	0.0198963	0.92924
LETMD1.5751.14	LETM1 domain-containing protein 1	HCCR-1	Q6P1Q0	0.0088514	0.0351901	0.92922
DEFB129.8347.222	Beta-defensin 129	DB129	Q9H1M3	0.002697	0.0183936	0.92862
NoneX.10494.48	Fc_MOUSE	Fc_MOUSE	Q99LC4	0.0032153	0.0198963	0.92586
OPRPN.6530.63	Opiorphin prepropeptide	PROL1	Q99935	0.0017202	0.0146719	0.92182
Spuriomer.4666.199	No protein	No Protein		0.0032094	0.0198963	0.92039
ZBTB33.12785.49	Transcriptional regulator Kaiso	KAISO	Q86T24	0.0010731	0.0115746	0.91913
VEGFA.14032.2	Vascular endothelial growth factor A, isoform 121	VEGF121	P15692	0.00025195	0.00579155	0.91909
MOCS3.14229.5	Adenylyltransferase and sulfurtransferase MOCS3	MOCS3	O95396	0.0095062	0.0366399	0.91886
WFIKKN1.3191.50	WAP, kazal, immunoglobulin, kunitz and NTR domain-containing protein 1	WFKN1	Q96NZ8	0.001985	0.0159964	0.9174
Spuriomer.2053.2	No protein	No Protein		0.0076659	0.0325631	0.91685
STAT5B.16551.14	Signal transducer and activator of transcription 5B	STA5B	P51692	0.0071304	0.0313343	0.9143
IL17A.9170.24	Interleukin-17A	IL-17	Q16552	0.0098454	0.0372606	0.9142
SPEF1.12876.39	Sperm flagellar protein 1	SPEF1	Q9Y4P9	0.0021524	0.0167432	0.91288
CD8B.9310.2	T-cell surface glycoprotein CD8 beta chain	CD8B	P10966	0.012999	0.0444668	0.91161
ESRRA.9873.17	Steroid hormone receptor ERR1	ERRalpha	P11474	0.014397	0.0466008	0.91153
PTS.12014.19	6-pyruvoyl tetrahydrobiopterin synthase	PTPS	Q03393	0.009837	0.0372606	0.90911
KCTD4.21588.4	BTB/POZ domain-containing protein KCTD4	KCTD4	Q8WVF5	0.0061514	0.0287862	0.90638
CDKN2D.12376.85	Cyclin-dependent kinase 4 inhibitor D	p19-INK4d	P55273	0.0024693	0.0174695	0.90582
C10orf105.11220.53	Uncharacterized protein C10orf105	CJ105	Q8TEF2	0.0015681	0.0141675	0.90537
TSC22D3.21280.13	TSC22 domain family protein 3	T22D3	Q99576	0.0028554	0.0191939	0.90497
VLDLR.18938.3	Very low-density lipoprotein receptor	VLDLR	P98155	0.013446	0.0449352	0.90091
KRT14.22482.87	Keratin, type I cytoskeletal 14	K1C14	P02533	0.0045554	0.0240214	0.89996
CD93.11200.52	Complement component C1q receptor	C1QR1	Q9NPY3	0.0052968	0.0262351	0.89931
ITLN1.18830.1	Intelectin-1	Omentin	Q8WWA0	0.010201	0.0382047	0.89247
ACAP2.12343.14	Arf-GAP with coiled-coil, ANK repeat and PH domain-containing protein 2	CENB2	Q15057	0.0091905	0.0357176	0.89225
STAP1.12510.3	Signal-transducing adaptor protein 1	STAP1	Q9ULZ2	0.013002	0.0444668	0.89175
HLA.DQA2.7757.5	HLA class II histocompatibility antigen, DQ alpha 2 chain	DQA2	P01906	0.013311	0.0448239	0.89156
ARL5A.18414.26	ADP-ribosylation factor-like protein 5A	ARL5A	Q9Y689	0.0071282	0.0313343	0.89134
DEPP1.7178.59	Protein DEPP	DEPP	Q9NTK1	0.0014282	0.0134044	0.88899
NoneX.8518.55	Fc_MOUSE	Fc_MOUSE	Q99LC4	0.0019043	0.015495	0.88733
IL36RN.18375.28	Interleukin-36 receptor antagonist protein	IL-1F5	Q9UBH0	0.0085381	0.0341675	0.88661
PPP3R2.18866.8	Calcineurin subunit B type 2	CANB2	Q96LZ3	0.0045569	0.0240214	0.88609
LRFN3.21691.27	Leucine-rich repeat and fibronectin type-III domain-containing protein 3	LRFN3	Q9BTN0	0.00088285	0.0105702	0.88588
TOM1L2.19356.20	TOM1-like protein 2	TM1L2	Q6ZVM7	0.0044997	0.0239177	0.88441
PELI1.22421.79	E3 ubiquitin-protein ligase pellino homolog 1	PELI1	Q96FA3	0.014887	0.0477807	0.88357
ENPP2.16892.23	Ectonucleotide pyrophosphatase/phosphodiesterase family member 2	ENPP2	Q13822	0.010682	0.0391487	0.88312
TSC2.21403.39	Tuberin	TSC2	P49815	0.0024693	0.0174695	0.8825
CDH15.11215.6	Cadherin-15:Cytoplasmic domain	CAD15:CD	P55291	0.0041402	0.022695	0.88051
IL10RA.10344.334	Interleukin-10 receptor subunit alpha	IL-10 Ra	Q13651	0.012378	0.0428131	0.88042
UBE2R2.19824.3	Ubiquitin-conjugating enzyme E2 R2	UB2R2	Q712K3	0.011503	0.0410629	0.87953
KIR2DL2.7773.20	Killer cell immunoglobulin-like receptor 2DL2	KI2L2	P43627	0.015396	0.0482653	0.87934
RBM41.23690.228	RNA-binding protein 41	RBM41	Q96IZ5	0.0040604	0.022695	0.87895
TMEM225B.24479.25	Transmembrane protein 225B	T225B	P0DP42	0.0047321	0.0248227	0.87832
RAPGEF1.25956.9	Rap guanine nucleotide exchange factor 1	RPGF1	Q13905	0.0034777	0.0207928	0.8782
TBK1.3400.49	Serine/threonine-protein kinase TBK1	TBK1	Q9UHD2	0.010682	0.0391487	0.87753
CA12.19347.37	Carbonic anhydrase 12	Carbonic Anhydrase XII	O43570	0.0027438	0.0185863	0.8773
RTRAF.21272.100	UPF0568 protein C14orf166	CN166	Q9Y224	0.0026323	0.0183911	0.87578
ICAM4.6550.4	Intercellular adhesion molecule 4	ICAM4	Q14773	0.0017202	0.0146719	0.87322
SCRN3.24923.27	Secernin-3	SCRN3	Q0VDG4	0.00056853	0.00850121	0.87278
THPO.8059.1	Thrombopoietin	Tpo	P40225	0.0023346	0.0172419	0.8719
MASP1.3605.77	Mannan-binding lectin serine protease 1:Mannan-binding lectin serine protease 1 light chain	MASP3:Light	P48740	0.010562	0.0391487	0.87065
LRP1.8601.167	Low-density lipoprotein receptor-related protein 1, soluble:Cytoplasmic domain	sLRP1:CD	Q07954	0.0061514	0.0287862	0.87032
NEURL4.13468.5	Neuralized-like protein 4	NEUL4	Q96JN8	0.0059311	0.0282301	0.87015
CMIP.25100.11	C-Maf-inducing protein	CMIP	Q8IY22	0.0044997	0.0239177	0.86957
PSG2.6405.74	Pregnancy-specific beta-1-glycoprotein 2	PSG2	P11465	0.003091	0.0198963	0.86872
FAM204A.22140.6	Protein FAM204A	F204A	Q9H8W3	0.0066226	0.0301683	0.86851
IGFBP7.3320.49	Insulin-like growth factor-binding protein 7	IGFBP-7	Q16270	0.00031373	0.0064693	0.86812
TAF10.18270.10	Transcription initiation factor TFIID subunit 10	TAF10	Q12962	0.0034966	0.0207928	0.86803
OTX2.22521.13	Homeobox protein OTX2	OTX2	P32243	2.96e-05	0.00193949	0.86728
PCK1.18182.24	Phosphoenolpyruvate carboxykinase, cytosolic [GTP]	PCKGC	P35558	0.0011022	0.011852	0.86665
ST6GALNAC2.7823.22	Alpha-N-acetylgalactosaminide alpha-2,6-sialyltransferase 2	SIA7B	Q9UJ37	0.00079963	0.010065	0.86651
TMEM87B.13485.20	Transmembrane protein 87B	TM87B	Q96K49	0.0071304	0.0313343	0.86614
C1orf50.23261.27	Uncharacterized protein C1orf50	CA050	Q9BV19	0.0061533	0.0287862	0.86589
RFPL3.23375.4	Ret finger protein-like 3	RFPL3	O75679	0.0043639	0.0237826	0.86588
CD1B.20541.73	T-cell surface glycoprotein CD1b	CD1B	P29016	0.0010112	0.0114163	0.86532
IGFL3.6961.14	Insulin growth factor-like family member 3	IGFL3	Q6UXB1	0.00049755	0.00809356	0.86478
PVR.8064.125	Poliovirus receptor	Poliovirus receptor	P15151	0.0029433	0.0192855	0.86477
PMEL.6472.40	Melanocyte protein PMEL	GP100	P40967	0.0017533	0.0147458	0.86448
GRM4.24013.6	Metabotropic glutamate receptor 4	GRM4	Q14833	0.0066267	0.0301683	0.86432
PRSS57.8351.17	Serine protease 57	PRS57	Q6UWY2	0.0079504	0.0328851	0.86424
POLR1C.12939.1	DNA-directed RNA polymerases I and III subunit RPAC1	RPAC1	O15160	0.0026363	0.0183911	0.86378
CDYL2.10752.8	Chromodomain Y-like protein 2	CDYL2	Q8N8U2	0.0015462	0.0141675	0.86346
DCT.21390.68	L-dopachrome tautomerase	L-dopachrome tautomerase	P40126	0.0032026	0.0198963	0.86297
PSMD10.18385.4	26S proteasome non-ATPase regulatory subunit 10	PSD10	O75832	0.001151	0.0122537	0.86204
VILL.24977.18	Villin-like protein	VILL	O15195	0.0017533	0.0147458	0.86181
SUDS3.10703.203	Sin3 histone deacetylase corepressor complex component SDS3	SDS3	Q9H7L9	0.0073904	0.0315939	0.85919
TRH.5659.11	Pro-Thyrotropin-releasing hormone	TRH	P20396	0.003091	0.0198963	0.85913
ASNS.23694.3	Asparagine synthetase	ASNS	P08243	0.010938	0.0398687	0.85879
RGS13.22548.18	Regulator of G-protein signaling 13	RGS13	O14921	0.0049167	0.0250881	0.85839
CLN5.8874.53	Ceroid-lipofuscinosis neuronal protein 5:Lumenal domain	CLN5:LD	O75503	0.013918	0.046246	0.85795
PRX.25416.5	Periaxin	PRAX	Q9BXM0	0.010565	0.0391487	0.85665
RBM19.11468.15	Probable RNA-binding protein 19	RBM19	Q9Y4C8	0.0017202	0.0146719	0.8563
LSM4.16854.17	U6 snRNA-associated Sm-like protein LSm4	LSM4	Q9Y4Z0	0.0014234	0.0134044	0.85499
BIK.23153.14	BIK	BIK	Q13323	0.0079504	0.0328851	0.85427
NTS.7857.22	Neurotensin/neuromedin N	NEUT	P30990	0.00052015	0.00812255	0.85411
GLUD2.25068.131	Glutamate dehydrogenase 2, mitochondrial	DHE4	P49448	0.003908	0.0223301	0.85406
ID2.15403.53	DNA-binding protein inhibitor ID-2	ID2	Q02363	0.0021541	0.0167432	0.85397
EID3.8079.39	EP300-interacting inhibitor of differentiation 3	EID3	Q8N140	0.0032094	0.0198963	0.85387
MZF1.14662.6	Myeloid zinc finger 1	MZF1	P28698	0.0022418	0.016866	0.85354
PLA2G5.2449.1	Calcium-dependent phospholipase A2	GV	P39877	0.0022589	0.016866	0.85322
CLMP.9585.80	CXADR-like membrane protein:Cytoplasmic domain	ACAM:CD	Q9H6B4	0.0044997	0.0239177	0.85311
BCAP31.24485.32	B-cell receptor-associated protein 31	BAP31	P51572	0.010682	0.0391487	0.85295
DEFB132.9022.49	Beta-defensin 132	DB132	Q7Z7B7	0.00056936	0.00850121	0.8528
INPP4B.24427.33	Type II inositol-3,4-bisphosphate 4-phosphatase	INP4B	O15327	0.0045554	0.0240214	0.85246
ZNF275.9609.25	Zinc finger protein 275	ZN275	Q9NSD4	0.00088285	0.0105702	0.85208
NoneX.10928.7	Fc_MOUSE	Fc_MOUSE	Q99LC4	0.0072939	0.0313343	0.85052
PARP11.12882.7	Poly [ADP-ribose] polymerase 11	PAR11	Q9NR21	0.0045554	0.0240214	0.85031
[truncated: 5,013 more rows]

## Sheet: SuppTable3
Supplemental Table 3. Functional protein network enrichment for anatomical, resection, and plasma-associated analyses.
Comparison		Pathways	FDR
Subarachnoid vs. Ventricle (Figure 2Ai)	Subarachnoid	Fatty acid beta-oxidation	0.00011
		Carboxylic acid metabolic process	0.00011
		Small molecule metabolic process	0.00011
		Branched-chain amino acid catabolic process	0.00084
		Primary metabolic process	0.0029
	Ventricle	Response to stimulus	3.98e-09
	Note = using top 200 based on FC (35 with FC(ventricle/subarachnoid)>1.5, adj. p-value<0.05).	Positive regulation of protein phosphorylation	4.19e-07
		Immune system process	4.19e-07
		Regulation of cell population proliferation	1.9e-06
		Regulation of leukocyte chemotaxis	6.93e-05
Intracranial vs. Lumbar (Figure 2Bi)	Intracranial	Small molecule metabolic process	7.33e-09
		Organic substance metabolic process	2.25e-08
		Post-transcriptional regulation of gene expression	5.25e-05
		Response to oxidative stress	0.0014
		Regulation of mRNA metabolic process	0.0051
	Lumbar	Axonogenesis	1.83e-14
		Axon development	1.83e-14
		Cell adhesion	1.83e-14
		System development	1.83e-14
		Axon guidance	1.28e-13
Plasma-associated vs. non-plasma associated (Supplemental Figure 2)	Plasma-associated	Positive regulation of cellular component organization	1.13e-06
	Note= using top 200, based on FC	Post-transcriptional regulation of gene expression	3.93e-05
		Positive regulation of organelle organization	5.91e-05
		Immune system process	8.54e-05
		Blood coagulation	0.001
	Non-plasma associated	Cell surface receptor signaling pathway	6.07e-09
	Note = using top 200 based on FC	Cell adhesion	6.93e-06
		System development	1.66e-05
		Neuron differentiation	0.00024
		Neurogenesis	0.001
Pre-resection vs. Early Post-Resection vs. Delayed Post-resection (Figure 4Ai)	Pre-resection, only (top 200 of 1,379 proteins)	Small molecule metabolic process	8.43e-08
		Carboxylic acid metabolic process	0.00014
		Primary metabolic process	0.00023
		Fatty acid beta-oxidation	0.00029
		Fatty acid metabolic process	0.0072
	Pre-resection and early post-resection (135 proteins)	Regulation of cellular metabolic process	0.0015
		Regulation of mRNA processing	0.0061
		Regulation of mRNA metabolic process	0.0067
		Regulation of mRNA splicing, via spliceosome	0.0076
		Positive regulation of macromolecular metabolic process	0.0084
	Early post-resection, only (54 proteins)	Response to external stimulus	0.0085
		Neutrophil migration	0.0389
		Cell chemotaxis	0.0389
	Early and delayed post-resection (113 proteins)	Immune system process	4.82e-11
		Defense response	8.71e-11
		Response to external stimulus	1.75e-09
		Inflammatory response	9.5e-07
		Humoral immune response	4.76e-05
	Delayed post-resection, only (49 proteins)	Cell surface receptor signaling pathway	0.0072
		Enzyme-linked receptor protein signaling pathway	0.0083
		Response to external stimulus	0.0093
		Positive regulation of cell migration	0.0099
		Positive regulation of cell death	0.0128

## Sheet: SuppTable4
Supplemental Table 4. Fold-changes and p-values from Wilcoxon Signed-Ranked test of 14 paired lumbar vs. intracranial CSF from patients with glioma (bold = FC>1.5, p<0.05)
Aptamer Code	Target Full Name	Target	UniProt	FC (Intracranial/LP)	P-value	Adjusted P-value
FGF1.3486.58	Fibroblast growth factor 1	b-ECGF	P05230	58.544	0.00012207	0.00167155
ACOT13.17675.17	Acyl-coenzyme A thioesterase 13	ACO13	Q9NPJ3	25.904	0.00024414	0.00189553
RTCA.21369.15	RNA 3'-terminal phosphate cyclase	RTCA	O00442	21.554	0.00012207	0.00167155
RPL30.12478.15	60S ribosomal protein L30	RL30	P62888	20.643	0.00012207	0.00167155
COQ9.20374.41	Ubiquinone biosynthesis protein COQ9, mitochondrial	COQ9	O75208	19.919	0.00012207	0.00167155
DARS1.12675.14	Aspartate--tRNA ligase, cytoplasmic	SYDC	P14868	19.793	0.00012207	0.00167155
MEP1A.21387.64	Meprin A subunit alpha	MEP1A	Q16819	19.526	0.00012207	0.00167155
BDH2.17329.2	3-hydroxybutyrate dehydrogenase type 2	BDH2	Q9BUT1	18.247	0.00024414	0.00189553
LANCL2.12628.31	LanC-like protein 2	LANC2	Q9NS86	18.238	0.00012207	0.00167155
PYGB.24414.3	Glycogen phosphorylase, brain form	Glycogen phosphorylase	P11216	17.935	0.00012207	0.00167155
NQO1.9837.60	NAD(P)H dehydrogenase [quinone] 1	NAD(P)H dehydrogenase	P15559	17.392	0.00012207	0.00167155
KARS1.19249.18	Lysine--tRNA ligase	SYK	Q15046	17.293	0.00024414	0.00189553
FN3K.21147.9	Fructosamine-3-kinase	Fructosamine-3-kinase	Q9H479	17.251	0.00012207	0.00167155
EIF4E.19263.147	Eukaryotic translation initiation factor 4E	IF4E	P06730	16.916	0.00012207	0.00167155
KIFBP.12956.40	KIF1-binding protein	KBP	Q96EK5	16.878	0.00024414	0.00189553
CIAO1.21178.8	Probable cytosolic iron-sulfur protein assembly protein CIAO1	CIAO1	O76071	16.73	0.00024414	0.00189553
ALDH2.18381.16	Aldehyde dehydrogenase, mitochondrial	ALDH-E2	P05091	16.664	0.00024414	0.00189553
RPL26L1.21583.14	60S ribosomal protein L26-like 1	RL26L	Q9UNX3	16.072	0.00012207	0.00167155
EEF1A1.25256.153	Elongation factor 1-alpha 1	EF-1-alpha-1	P68104	15.701	0.00024414	0.00189553
ALDH6A1.19136.22	Methylmalonate-semialdehyde dehydrogenase [acylating], mitochondrial	MMSA	Q02252	15.295	0.00012207	0.00167155
RPS25.23243.120	40S ribosomal protein S25	RS25	P62851	15.209	0.00012207	0.00167155
SMC3.14324.52	Structural maintenance of chromosomes protein 3	CSPG6	Q9UQE7	14.916	0.00012207	0.00167155
CS.18309.18	Citrate synthase, mitochondrial	CISY	O75390	14.907	0.00024414	0.00189553
NARS1.21383.37	Asparaginyl-tRNA synthetase, cytoplasmic	SYNC	O43776	14.735	0.00012207	0.00167155
ACAT1.19197.95	Acetyl-CoA acetyltransferase, mitochondrial	THIL	P24752	14.714	0.00024414	0.00189553
HNRNPA0.24697.48	Heterogeneous nuclear ribonucleoprotein A0	ROA0	Q13151	14.677	0.00036621	0.00231933
PCNA.19364.163	Proliferating cell nuclear antigen	PCNA	P12004	14.372	0.00012207	0.00167155
NANS.17802.4	Sialic acid synthase	SIAS	Q9NR45	14.302	0.00012207	0.00167155
NAP1L4.19188.21	nucleosome assembly protein 1-like 4	NAP2L	Q99733	14.266	0.00012207	0.00167155
RACK1.21857.26	Guanine nucleotide-binding protein subunit beta-2-like 1	RACK1	P63244	14.12	0.00012207	0.00167155
TPM4.7660.21	Tropomyosin alpha-4 chain	Tropomyosin 4	P67936	13.819	0.00024414	0.00189553
PSIP1.17176.13	PC4 and SFRS1-interacting protein	PSIP1	O75475	13.66	0.00012207	0.00167155
LY6G6C.6256.9	Lymphocyte antigen 6 complex locus protein G6c	LY66C	O95867	13.62	0.00024414	0.00189553
KBTBD11.25285.14	Kelch repeat and BTB domain-containing protein 11	KBTBB	O94819	13.583	0.00012207	0.00167155
CRYL1.24643.21	Lambda-crystallin homolog	CRYL1	Q9Y2S2	13.49	0.00024414	0.00189553
CCT5.12569.25	T-complex protein 1 subunit epsilon	TCP-1-epsilon	P48643	13.351	0.00012207	0.00167155
PTRHD1.20386.15	Putative peptidyl-tRNA hydrolase PTRHD1	PTRD1	Q6GMV3	13.141	0.00024414	0.00189553
CKM.2670.67	Creatine kinase M-type	CK-MM	P06732	13.129	0.00024414	0.00189553
FGF2.3025.50	Fibroblast growth factor 2	bFGF	P09038	13.1	0.00024414	0.00189553
TCEA1.18204.1	Transcription elongation factor A protein 1	TCEA1	P23193	13.049	0.00012207	0.00167155
RPL12.19183.164	60S ribosomal protein L12	RL12	P30050	13.045	0.00012207	0.00167155
DARS2.12395.86	Aspartate--tRNA ligase, mitochondrial	SYDM	Q6PI48	12.996	0.00024414	0.00189553
PKM.4240.31	Pyruvate kinase PKM	M2-PK	P14618	12.924	0.00012207	0.00167155
USP14.19189.2	Ubiquitin carboxyl-terminal hydrolase 14	UBP14	P54578	12.626	0.00012207	0.00167155
ATP6V1C2.22824.53	V-type proton ATPase subunit C 2	VATC2	Q8NEY4	12.623	0.00012207	0.00167155
UBLCP1.19124.9	Ubiquitin-like domain-containing CTD phosphatase 1	UBCP1	Q8WVY7	12.578	0.00012207	0.00167155
MAPK10.15418.25	Mitogen-activated protein kinase 10	MK10	P53779	12.559	0.00012207	0.00167155
EPB41.4706.17	Protein 4.1	41	P11171	12.464	0.00012207	0.00167155
RAB21.17514.48	Ras-related protein Rab-21	RAB21	Q9UL25	12.358	0.00024414	0.00189553
HNRNPAB.4450.26	Heterogeneous nuclear ribonucleoprotein A/B	hnRNP A/B	Q99729	12.179	0.00012207	0.00167155
ANXA1.4960.72	Annexin A1	annexin I	P04083	12.133	0.00012207	0.00167155
RECQL.11431.235	ATP-dependent DNA helicase Q1	RECQ1	P46063	12.098	0.00012207	0.00167155
PLCD1.24909.40	1-phosphatidylinositol-4,5-bisphosphate phosphodiesterase delta-1	Phospholipase C-delta-1	P51178	12.046	0.00012207	0.00167155
UBA1.21760.22	Ubiquitin-activating enzyme E1	UBE1	P22314	12.045	0.00024414	0.00189553
MAPK3.2855.49	Mitogen-activated protein kinase 3	ERK-1	P27361	12.024	0.00012207	0.00167155
HNRNPF.9764.79	Heterogeneous nuclear ribonucleoprotein F	HNRPF	P52597	12.023	0.00024414	0.00189553
STMN4.6267.51	Stathmin-4	STMN4	Q9H169	11.876	0.00024414	0.00189553
CKB.CKM.3714.49	Creatine kinase M-type:Creatine kinase B-type heterodimer	CK-MB	P12277|P06732	11.708	0.00024414	0.00189553
ALDH5A1.17792.158	Succinate-semialdehyde dehydrogenase, mitochondrial	SSDH	P51649	11.646	0.00012207	0.00167155
APEX1.9849.13	DNA-(apurinic or apyrimidinic site) lyase	APEX1	P27695	11.588	0.00024414	0.00189553
RAN.4282.3	GTP-binding nuclear protein Ran	RAN	P62826	11.504	0.00012207	0.00167155
UBE2D3.UBB.21929.53	UB2D3/PolyUbiquitin K48	UB2D3/ PolyUbiquitin K48	P61077|P0CG47	11.501	0.00024414	0.00189553
EEF1D.17826.341	Elongation factor 1-delta	EF1D	P29692	11.487	0.00024414	0.00189553
WDR48.21743.1	WD repeat-containing protein 48	WDR48	Q8TAF3	11.431	0.00012207	0.00167155
MNDA.20076.7	Myeloid cell nuclear differentiation antigen	MNDA	P41218	11.33	0.001709	0.00663812
HNRNPA1.12466.7	Heterogeneous nuclear ribonucleoprotein A1	ROA1	P09651	11.218	0.00024414	0.00189553
CHMP1A.18224.11	Charged multivesicular body protein 1a	CHM1A	Q9HD42	11.137	0.00024414	0.00189553
ME2.25042.3	NAD-dependent malic enzyme, mitochondrial	MAOM	P23368	11.111	0.00024414	0.00189553
RAB5B.19222.124	Ras-related protein Rab-5B	RAB5B	P61020	11.004	0.00024414	0.00189553
UBA6.25284.47	Ubiquitin-like modifier-activating enzyme 6	UBA6	A0AVT1	10.979	0.00012207	0.00167155
PA2G4.4258.15	Proliferation-associated protein 2G4	PA2G4	Q9UQ80	10.879	0.00012207	0.00167155
TBCEL.21162.30	Tubulin-specific chaperone cofactor E-like protein	TBCEL	Q5QJ74	10.804	0.00012207	0.00167155
HNRNPD.18348.89	Heterogeneous nuclear ribonucleoprotein D0	HNRPD	Q14103	10.639	0.00024414	0.00189553
RAB1B.19278.19	Ras-related protein Rab-1B	RAB1B	Q9H0U4	10.554	0.00036621	0.00231933
HNRNPA2B1.5351.52	Heterogeneous nuclear ribonucleoproteins A2/B1	hnRNP A2/B1	P22626	10.518	0.00024414	0.00189553
PDE4C.20221.26	cAMP-specific 3',5'-cyclic phosphodiesterase 4C	PDE4C	Q08493	10.512	0.00012207	0.00167155
RBM4.23361.20	RNA-binding protein 4	RBM4	Q9BWF3	10.505	0.00012207	0.00167155
ECHS1.17787.1	Enoyl-CoA hydratase, mitochondrial	Enoyl-CoA hydratase	P30084	10.457	0.00012207	0.00167155
RAB11B.20086.5	Ras-related protein Rab-11B	RB11B	Q15907	10.457	0.00012207	0.00167155
LANCL1.13986.6	LanC-like protein 1	LANC1	O43813	10.455	0.00024414	0.00189553
NAGK.3894.15	N-acetyl-D-glucosamine kinase	NAGK	Q9UJ70	10.327	0.00012207	0.00167155
CIRBP.12724.81	Cold-inducible RNA-binding protein	CIRBP	Q14011	10.316	0.00024414	0.00189553
OXSR1.20116.30	Serine/threonine-protein kinase OSR1	OXSR1	O95747	10.271	0.00024414	0.00189553
CSK.3363.31	Tyrosine-protein kinase CSK	CSK	P41240	10.23	0.00036621	0.00231933
AIDA.17347.80	Axin interactor, dorsalization-associated protein	CA080	Q96BJ3	10.188	0.00012207	0.00167155
S100A16.17836.17	Protein S100-A16	S100A16	Q96FQ6	10.185	0.00012207	0.00167155
EIF1B.12701.1	Eukaryotic translation initiation factor 1b	EIF1B	O60739	10.173	0.00061035	0.0031534
TCEAL5.24637.3	Transcription elongation factor A protein-like 5	TCAL5	Q5H9L2	10.143	0.00024414	0.00189553
IVD.17737.7	Isovaleryl-CoA dehydrogenase, mitochondrial	IVD	P26440	10.136	0.00024414	0.00189553
EIF2S1.19259.176	Eukaryotic translation initiation factor 2 subunit 1	IF2A	P05198	10.036	0.00024414	0.00189553
HDAC2.18897.31	Histone deacetylase 2	HDAC2	Q92769	10.036	0.00024414	0.00189553
RAB23.20958.13	Ras-related protein Rab-23	RAB23	Q9ULC3	10.015	0.00012207	0.00167155
ERH.11614.29	Enhancer of rudimentary homolog	ERH	P84090	10.006	0.00012207	0.00167155
COPB2.24459.15	Coatomer subunit beta'	COPB2	P35606	9.9696	0.00036621	0.00231933
RAB7A.23915.18	Ras-related protein Rab-7	Rab-7	P51149	9.8795	0.00036621	0.00231933
CCT8.12699.28	T-complex protein 1 subunit theta	TCP-1-theta	P50990	9.7216	0.00012207	0.00167155
ATP5PO.9202.309	ATP synthase subunit O, mitochondrial	ATPO	P48047	9.6214	0.00024414	0.00189553
VIM.15540.6	Vimentin	Vimentin	P08670	9.6177	0.00024414	0.00189553
EEF1A1.25256.23	Elongation factor 1-alpha 1	EF-1-alpha-1	P68104	9.5814	0.00024414	0.00189553
EIF4A2.22984.10	Eukaryotic initiation factor 4A-II	IF4A2	Q14240	9.5361	0.00024414	0.00189553
IDH1.18338.26	Isocitrate dehydrogenase [NADP] cytoplasmic	IDH	O75874	9.5261	0.00012207	0.00167155
RAB6A.20083.1	Ras-related protein Rab-6A	RAB6A	P20340	9.4663	0.00036621	0.00231933
DDX39B.9742.59	Spliceosome RNA helicase DDX39B	BAT1	Q13838	9.4497	0.00012207	0.00167155
APOL2.23566.6	Apolipoprotein-L2	ApoL-II	Q9BQE5	9.3418	0.00024414	0.00189553
AARS1.12340.17	Alanine--tRNA ligase, cytoplasmic	SYAC	P49588	9.3067	0.00012207	0.00167155
GRHPR.18295.102	Glyoxylate reductase/hydroxypyruvate reductase	GRHPR	Q9UBQ7	9.2511	0.00012207	0.00167155
PNPT1.21378.7	Polyribonucleotide nucleotidyltransferase 1, mitochondrial	PNPT1	Q8TCS8	9.247	0.00024414	0.00189553
HNRNPA1.20137.49	Heterogeneous nuclear ribonucleoprotein A1	ROA1	P09651	9.1403	0.00024414	0.00189553
G6PD.19297.4	Glucose-6-phosphate 1-dehydrogenase	G6PD	P11413	8.9994	0.00024414	0.00189553
EIF4H.5885.55	Eukaryotic translation initiation factor 4H	eIF-4H	Q15056	8.9406	0.00024414	0.00189553
GSTM4.18895.54	Glutathione S-transferase Mu 4	GSTM4	Q03013	8.8929	0.00012207	0.00167155
PNP.10039.32	Purine nucleoside phosphorylase	PNP	P00491	8.8687	0.00012207	0.00167155
RHOC.17764.108	Rho-related GTP-binding protein RhoC	RHOC	P08134	8.8657	0.00024414	0.00189553
KPNB1.3887.90	Importin subunit beta-1	IMB1	Q14974	8.8368	0.00024414	0.00189553
SUB1.19236.24	Activated RNA polymerase II transcriptional coactivator p15	TCP4	P53999	8.8212	0.00024414	0.00189553
SHMT2.12691.44	Serine hydroxymethyltransferase, mitochondrial	GLYM	P34897	8.8201	0.00036621	0.00231933
PTPN11.11830.48	Tyrosine-protein phosphatase non-receptor type 11	SHP-2	Q06124	8.8138	0.00024414	0.00189553
STAT1.12351.25	Signal transducer and activator of transcription 1-alpha/beta	STAT1	P42224	8.7975	0.00012207	0.00167155
NAA50.20943.14	N-alpha-acetyltransferase 50	NAA50	Q9GZZ1	8.7939	0.00012207	0.00167155
DDX6.12869.68	Probable ATP-dependent RNA helicase DDX6	DDX6	P26196	8.7837	0.00012207	0.00167155
NMT1.12448.246	Glycylpeptide N-tetradecanoyltransferase 1	NMT1	P30419	8.7789	0.00024414	0.00189553
PMM2.17794.6	Phosphomannomutase 2	Phosphomannomutase 2	O15305	8.7677	0.00012207	0.00167155
RBBP4.15331.47	Histone-binding protein RBBP4	RBBP4	Q09028	8.7209	0.00012207	0.00167155
CA1.4969.2	Carbonic anhydrase 1	Carbonic anhydrase I	P00915	8.7181	0.00012207	0.00167155
PURB.18300.39	Transcriptional activator protein Pur-beta	PURB	Q96QR8	8.6986	0.00012207	0.00167155
PPP1CC.19295.32	Serine/threonine-protein phosphatase PP1-gamma catalytic subunit	PP1G	P36873	8.672	0.00036621	0.00231933
GMPS.18184.28	GMP synthase [glutamine-hydrolyzing]	GUAA	P49915	8.6486	0.00024414	0.00189553
PSME2.17694.32	Proteasome activator complex subunit 2	PSME2	Q9UL46	8.5946	0.00036621	0.00231933
GUK1.17325.10	Guanylate kinase	KGUA	Q16774	8.5604	0.00012207	0.00167155
MARS1.24425.8	Methionyl-tRNA synthetase, cytoplasmic	SYMC	P56192	8.5511	0.00036621	0.00231933
NIT2.17808.37	Omega-amidase NIT2	NIT2	Q9NQR4	8.5202	0.00024414	0.00189553
TPD52L2.23265.15	Tumor protein D54	TPD54	O43399	8.5102	0.00036621	0.00231933
PDXK.11098.1	Pyridoxal kinase	PDXK	O00764	8.4719	0.00024414	0.00189553
GMDS.18337.4	GDP-mannose 4,6 dehydratase	GMDS	O60547	8.4425	0.00012207	0.00167155
UBXN4.9997.12	UBX domain-containing protein 4:Cytoplasmic domain 1	UBXN4:CD 1	Q92575	8.4352	0.00024414	0.00189553
HSPD1.2682.68	60 kDa heat shock protein, mitochondrial	HSP 60	P10809	8.4272	0.00036621	0.00231933
WNK3.5493.17	Serine/threonine-protein kinase WNK3	WNK3	Q9BYP7	8.3985	0.00012207	0.00167155
RPL5.20999.12	60S ribosomal protein L5	RL5	P46777	8.3842	0.00012207	0.00167155
SGTA.3868.8	Small glutamine-rich tetratricopeptide repeat-containing protein alpha	SGTA	O43765	8.3584	0.00024414	0.00189553
PFDN5.4271.75	Prefoldin subunit 5	PFD5	Q99471	8.3494	0.00024414	0.00189553
DPYSL5.12683.156	Dihydropyrimidinase-related protein 5	DPYL5	Q9BPU6	8.3295	0.00012207	0.00167155
ADH6.18206.18	Alcohol dehydrogenase 6	ADH6	P28332	8.3053	0.00024414	0.00189553
BPGM.12020.39	Bisphosphoglycerate mutase	PMGE	P07738	8.3049	0.00024414	0.00189553
MAGOH.21008.113	Protein mago nashi homolog	MGN	P61326	8.2858	0.00012207	0.00167155
GBP1.15326.64	Guanylate-binding protein 1	GBP1	P32455	8.2381	0.00012207	0.00167155
MLEC.6285.71	Malectin	K0152	Q14165	8.2381	0.00012207	0.00167155
PRKCA.2644.11	Protein kinase C alpha type	PKC-A	P17252	8.2367	0.00024414	0.00189553
CDC42.9840.2	Cell division control protein 42 homolog	Cdc42Hs	P60953	8.2198	0.00012207	0.00167155
RRM1.11360.39	Ribonucleoside-diphosphate reductase large subunit	RRM1	P23921	8.1859	0.00012207	0.00167155
MTHFD1.12575.30	C-1-tetrahydrofolate synthase, cytoplasmic	C1TC	P11586	8.1682	0.00024414	0.00189553
CAT.3488.64	Catalase	Catalase	P04040	8.0898	0.00024414	0.00189553
DYNLRB1.3845.51	Dynein light chain roadblock-type 1	DLRB1	Q9NP97	8.0868	0.00012207	0.00167155
ANXA7.14203.3	Annexin A7	ANXA7	P20073	8.0492	0.00012207	0.00167155
HDGF.8953.47	Hepatoma-derived growth factor	HDGF	P51858	8.042	0.00012207	0.00167155
NUDT15.23584.2	Nucleotide triphosphate diphosphatase NUDT15	NUD15	Q9NV35	8.0168	0.00024414	0.00189553
G3BP2.9831.12	Ras GTPase-activating protein-binding protein 2	G3BP2	Q9UN86	8.0085	0.00024414	0.00189553
PLPBP.20439.14	Proline synthase co-transcribed bacterial homolog protein	PROSC	O94903	8.0078	0.00024414	0.00189553
MYG1.8303.102	UPF0160 protein MYG1, mitochondrial	MYG1	Q9HB07	8.0009	0.00024414	0.00189553
VAT1.18175.65	Synaptic vesicle membrane protein VAT-1 homolog	VAT1	Q99536	7.9931	0.00036621	0.00231933
HMBS.11530.37	Porphobilinogen deaminase	HEM3	P08397	7.9929	0.00024414	0.00189553
AGO2.21504.41	Eukaryotic translation initiation factor 2C 2	I2C2	Q9UKV8	7.9768	0.00012207	0.00167155
ELAC1.21382.70	Zinc phosphodiesterase ELAC protein 1	RNZ1	Q9H777	7.9214	0.00012207	0.00167155
RWDD4.21188.38	RWD domain-containing protein 4	RWDD4	Q6NW29	7.9159	0.00012207	0.00167155
PCBP1.11458.30	Poly(rC)-binding protein 1	PCBP1	Q15365	7.8992	0.00061035	0.0031534
AKR7A2.4188.1	Aflatoxin B1 aldehyde reductase member 2	Aflatoxin B1 aldehyde reductase	O43488	7.8876	0.00012207	0.00167155
RAB8B.20167.6	Ras-related protein Rab-8B	RAB8B	Q92930	7.821	0.00024414	0.00189553
UBL5.21104.37	Ubiquitin-like protein 5	UBL5	Q9BZL1	7.8186	0.00012207	0.00167155
ATIC.23666.35	Bifunctional purine biosynthesis protein PURH	PUR9	P31939	7.785	0.00024414	0.00189553
SH3GL2.12499.108	Endophilin-A1	SH3G2	Q99962	7.7711	0.00012207	0.00167155
GARS1.21351.8	Glycyl t-RNA synthetase	Glycyl t-RNA synthetase	P41250	7.7598	0.00012207	0.00167155
HDGF.16758.96	Hepatoma-derived growth factor	HDGF	P51858	7.7562	0.00012207	0.00167155
SCP2.25049.8	Nonspecific lipid-transfer protein:isoform SCPx	NLTP:isoform SCPx	P22307	7.7418	0.00012207	0.00167155
RBM3.12747.89	RNA-binding protein 3	RBM3	P98179	7.7197	0.00024414	0.00189553
APRT.10088.37	Adenine phosphoribosyltransferase	APT	P07741	7.7101	0.00012207	0.00167155
OXCT1.25043.74	Succinyl-CoA:3-ketoacid-coenzyme A transferase 1, mitochondrial	SCOT	P55809	7.6993	0.00012207	0.00167155
H2BC21.14143.8	Histone H2B type 2-E	H2B2E	Q16778	7.6451	0.00085449	0.00401799
HSP90AA1.2625.53	Hsp90alpha	HSP 90a	P07900	7.6168	0.00012207	0.00167155
ERP29.13728.19	Endoplasmic reticulum resident protein 29	ERP29	P30040	7.5977	0.00024414	0.00189553
NME7.23521.29	Nucleoside diphosphate kinase 7	NDK7	Q9Y5B8	7.5342	0.00024414	0.00189553
OLA1.12659.13	Obg-like ATPase 1	GTPB9	Q9NTK5	7.5312	0.00024414	0.00189553
SEPHS1.14083.25	Selenide, water dikinase 1	SPS1	P49903	7.5309	0.00012207	0.00167155
TP53I3.17748.21	Quinone oxidoreductase PIG3	QORX	Q53FA7	7.521	0.00012207	0.00167155
PTGR1.19617.5	Prostaglandin reductase 1	LTB4DH	Q14914	7.4984	0.00012207	0.00167155
ALKAL2.6284.7	ALK and LTK ligand 2	F150B	Q6UX46	7.4703	0.00024414	0.00189553
FKBP4.17722.5	Peptidyl-prolyl cis-trans isomerase FKBP4	FKBP52 protein	Q02790	7.4646	0.00012207	0.00167155
EIF4A1.18829.4	Eukaryotic initiation factor 4A-I	IF4A1	P60842	7.4278	0.00024414	0.00189553
RAB5C.14287.6	Ras-related protein Rab-5C	RAB5C	P51148	7.4155	0.00024414	0.00189553
TTC9.24474.12	Tetratricopeptide repeat protein 9A	TTC9A	Q92623	7.4123	0.00024414	0.00189553
PHPT1.16882.27	14 kDa phosphohistidine phosphatase	PHP14	Q9NRX4	7.4093	0.00024414	0.00189553
PF4.2697.7	Platelet factor 4	PF-4	P02776	7.3804	0.0067139	0.0189727
HIBCH.12396.19	3-hydroxyisobutyryl-CoA hydrolase, mitochondrial	HIBCH	Q6NVY1	7.3544	0.00012207	0.00167155
SCP2.24293.39	Nonspecific lipid-transfer protein:isoform 6	NLTP:isoform 6	P22307	7.3197	0.00012207	0.00167155
GLUL.19238.12	Glutamine synthetase	GLNA	P15104	7.2914	0.00012207	0.00167155
RWDD1.21323.2	RWD domain-containing protein 1	RWDD1	Q9H446	7.2088	0.00024414	0.00189553
SNRPA.12678.66	U1 small nuclear ribonucleoprotein A	SNRPA	P09012	7.1724	0.00012207	0.00167155
PPA1.5021.13	Inorganic pyrophosphatase	PPase	Q15181	7.1492	0.00012207	0.00167155
PNP.15435.4	Purine nucleoside phosphorylase	PNP	P00491	7.126	0.00012207	0.00167155
DAB2.21963.48	Disabled homolog 2	DAB2	P98082	7.1211	0.00012207	0.00167155
LRRFIP2.25479.8	Leucine-rich repeat flightless-interacting protein 2	LRRF2	Q9Y608	7.1144	0.00061035	0.0031534
CTPS1.23705.42	CTP synthase 1	PYRG1	P17812	7.1036	0.00024414	0.00189553
NEK7.12703.6	Serine/threonine-protein kinase Nek7	NEK7	Q8TDX7	7.0886	0.00012207	0.00167155
NUDT21.20972.37	Cleavage and polyadenylation specificity factor subunit 5	CPSF5	O43809	7.0711	0.00061035	0.0031534
C1orf226.7989.5	Uncharacterized protein C1orf226	CA226	A1L170	7.0632	0.0012207	0.00516495
KLC1.12656.1	Kinesin light chain 1	KLC1	Q07866	6.9967	0.00012207	0.00167155
GPD1.13697.51	Glycerol-3-phosphate dehydrogenase [NAD(+)], cytoplasmic	GPDA	P21695	6.9693	0.00012207	0.00167155
ARRB1.12643.4	Beta-arrestin-1	ARRB1	P49407	6.9627	0.00061035	0.0031534
ABHD14A.5715.4	Protein ABHD14A	ABHEA	Q9BUJ0	6.9056	0.00024414	0.00189553
MAPRE3.16885.49	Microtubule-associated protein RP/EB family member 3	MARE3	Q9UPY8	6.8883	0.00036621	0.00231933
PCBP2.23363.41	Poly(rC)-binding protein 2	PCBP2	Q15366	6.862	0.00012207	0.00167155
ACOX1.21552.9	Peroxisomal acyl-coenzyme A oxidase 1	ACOX1	Q15067	6.8509	0.0012207	0.00516495
TTC1.9864.38	Tetratricopeptide repeat protein 1	TTC1	Q99614	6.8414	0.00061035	0.0031534
PRPSAP2.19150.20	Phosphoribosyl pyrophosphate synthase-associated protein 2	KPRB	O60256	6.8309	0.00012207	0.00167155
HADH.17739.1	Hydroxyacyl-coenzyme A dehydrogenase, mitochondrial	HCDH	Q16836	6.8226	0.00024414	0.00189553
MAP2K5.22041.26	Dual specificity mitogen-activated protein kinase kinase 5	MP2K5	Q13163	6.8179	0.00012207	0.00167155
G3BP1.19266.35	Ras GTPase-activating protein-binding protein 1	G3BP1	Q13283	6.745	0.00024414	0.00189553
FTO.25051.104	Fat mass and obesity-associated protein	FTO	Q9C0B1	6.7421	0.00012207	0.00167155
HSD17B10.4217.49	3-hydroxyacyl-CoA dehydrogenase type-2	ERAB	Q99714	6.6978	0.00036621	0.00231933
CCL5.5480.49	C-C motif chemokine 5	RANTES	P13501	6.6926	0.0067139	0.0189727
PFKM.17384.110	ATP-dependent 6-phosphofructokinase, muscle type	K6PF	P08237	6.6782	0.00024414	0.00189553
KHDRBS2.23395.5	KH domain-containing, RNA-binding, signal transduction-associated protein 2	KHDR2	Q5VWX1	6.6612	0.00012207	0.00167155
AASDHPPT.17320.19	L-aminoadipate-semialdehyde dehydrogenase-phosphopantetheinyl transferase	ADPPT	Q9NRN7	6.6188	0.00012207	0.00167155
TCEA3.23547.21	Transcription elongation factor A protein 3	TCEA3	O75764	6.5542	0.00012207	0.00167155
IDH3G.19275.68	Isocitrate dehydrogenase [NAD] subunit gamma, mitochondrial	IDH3G	P51553	6.483	0.00036621	0.00231933
RAB5A.17205.21	Ras-related protein Rab-5A	RAB5A	P20339	6.4719	0.00012207	0.00167155
SUMF2.6069.71	Sulfatase-modifying factor 2	SUMF2	Q8NBJ7	6.401	0.00012207	0.00167155
ACBD6.10075.75	Acyl-CoA-binding domain-containing protein 6	ACBD6	Q9BR61	6.3846	0.0013629	0.00573547
OGFR.24934.96	Opioid growth factor receptor	OGFR	Q9NZT2	6.3411	0.00012207	0.00167155
SH3GL2.20139.57	Endophilin-A1	SH3G2	Q99962	6.341	0.00012207	0.00167155
RAB31.13597.20	Ras-related protein Rab-31	RAB31	Q13636	6.3053	0.00036621	0.00231933
H2BU1.18823.52	Histone H2B type 3-B	H2B3B	Q8N257	6.3049	0.00085449	0.00401799
AMT.21240.6	Aminomethyltransferase, mitochondrial	GCST	P48728	6.2931	0.00024414	0.00189553
MBNL1.24408.30	Muscleblind-like protein 1	MBNL1	Q9NR56	6.2398	0.00061035	0.0031534
ANXA7.18244.1	Annexin A7	ANXA7	P20073	6.1448	0.00012207	0.00167155
HSPA1A.10749.18	Heat shock 70 kDa protein 1A	HSP 70	P0DMV8	6.1446	0.00024414	0.00189553
IMPACT.20463.315	Protein IMPACT	IMPCT	Q9P2X3	6.1256	0.00036621	0.00231933
HSPA9.13492.44	Stress-70 protein, mitochondrial	HSPA9B	P38646	6.1195	0.00012207	0.00167155
LIN7B.15612.5	Protein lin-7 homolog B	LIN7B	Q9HAP6	6.1123	0.00012207	0.00167155
ALDH7A1.21498.3	Alpha-aminoadipic semialdehyde dehydrogenase	AL7A1	P49419	6.108	0.00012207	0.00167155
RPS19.19166.15	40S ribosomal protein S19	RS19	P39019	6.0961	0.00012207	0.00167155
RAB11A.17744.31	Ras-related protein Rab-11A	RB11A	P62491	6.0808	0.00012207	0.00167155
RPS4X.9758.17	40S ribosomal protein S4, X isoform	RS4X	P62701	6.0714	0.00012207	0.00167155
PYGL.11441.11	Glycogen phosphorylase, liver form	PYGL	P06737	6.0445	0.00085449	0.00401799
NPM1.21244.57	Nucleophosmin	NPM1	P06748	6.0179	0.00024414	0.00189553
PC.13990.1	Pyruvate carboxylase, mitochondrial	pyruvate carboxylase	P11498	6.0047	0.00024414	0.00189553
CBR3.14091.42	Carbonyl reductase [NADPH] 3	Carbonyl reductase 3	O75828	5.9967	0.00012207	0.00167155
TCEA2.20141.42	Transcription elongation factor A protein 2	TCEA2	Q15560	5.968	0.00024414	0.00189553
AHCYL1.12652.37	Adenosylhomocysteinase 2	SAHH2	O43865	5.9556	0.00024414	0.00189553
VCP.25033.194	Transitional endoplasmic reticulum ATPase	TER ATPase	P55072	5.9528	0.00012207	0.00167155
EIF5A2.11355.10	Eukaryotic translation initiation factor 5A-2	IF5A2	Q9GZV4	5.9278	0.00012207	0.00167155
MGMT.21437.77	Methylated-DNA--protein-cysteine methyltransferase	MGMT	P16455	5.9167	0.00024414	0.00189553
TFAM.9952.57	Transcription factor A, mitochondrial	TFAM	Q00059	5.9109	0.00036621	0.00231933
AGO1.15312.14	Protein argonaute-1	AGO1	Q9UL18	5.893	0.00012207	0.00167155
EIF3G.11454.87	Eukaryotic translation initiation factor 3 subunit G	EIF3G	O75821	5.871	0.00024414	0.00189553
UBE2I.2877.3	SUMO-conjugating enzyme UBC9	UBC9	P63279	5.8347	0.00012207	0.00167155
RAC2.18950.13	Ras-related C3 botulinum toxin substrate 2	RAC2	P15153	5.8136	0.00024414	0.00189553
PACSIN2.25048.30	Protein kinase C and casein kinase substrate in neurons protein 2	PACN2	Q9UNF0	5.8093	0.00024414	0.00189553
SNTA1.19274.80	Alpha-1-syntrophin	Alpha-1-syntrophin	Q13424	5.8009	0.00012207	0.00167155
YBX1.9751.72	Nuclease-sensitive element-binding protein 1	NSEP1	P67809	5.7835	0.00012207	0.00167155
MAPK9.9760.13	Mitogen-activated protein kinase 9	JNK2	P45984	5.7808	0.00012207	0.00167155
VTA1.4209.60	Vacuolar protein sorting-associated protein VTA1 homolog	DRG-1	Q9NP79	5.7634	0.00012207	0.00167155
BZW2.23659.2	Basic leucine zipper and W2 domain-containing protein 2	BZW2	Q9Y6E2	5.763	0.00036621	0.00231933
CSNK2A1.CSNK2B.5225.50	Casein kinase II 2-alpha:2-beta heterotetramer	CK2-A1:B	P68400|P67870	5.7422	0.00024414	0.00189553
PGD.4187.49	6-phosphogluconate dehydrogenase, decarboxylating	6-Phosphogluconate dehydrogenase	P52209	5.7346	0.00061035	0.0031534
NAP1L1.13636.20	Nucleosome assembly protein 1-like 1	NP1L1	P55209	5.7301	0.00024414	0.00189553
PIR.13634.209	Pirin	PIR	O00625	5.7292	0.00012207	0.00167155
ACTN1.9843.5	Alpha-actinin-1	ACTN1	P12814	5.7201	0.00085449	0.00401799
GATM.18188.12	Glycine amidinotransferase, mitochondrial	GATM	P50440	5.7171	0.00024414	0.00189553
PARVA.13434.172	Alpha-parvin	PARVA	Q9NVD7	5.717	0.00024414	0.00189553
PLEK.7875.86	Pleckstrin	PLEK	P08567	5.7118	0.010742	0.0273962
GLRX3.16596.25	Glutaredoxin-3	GLRX3	O76003	5.7013	0.00024414	0.00189553
GMPR2.19446.1	GMP reductase 2	GMPR2	Q9P2T1	5.698	0.00024414	0.00189553
NUDT16.20948.16	U8 snoRNA-decapping enzyme	NUD16	Q96DE0	5.6914	0.00061035	0.0031534
DLST.23699.61	Dihydrolipoyllysine-residue succinyltransferase component of 2-oxoglutarate dehydrogenase complex, mitochondrial	ODO2	P36957	5.6804	0.00036621	0.00231933
PHGDH.8986.2	D-3-phosphoglycerate dehydrogenase	SERA	O43175	5.6549	0.00012207	0.00167155
TIMM8A.19148.58	Mitochondrial import inner membrane translocase subunit Tim8 A	TIM8A	O60220	5.6494	0.00024414	0.00189553
SAMD4B.23606.18	Sterile alpha motif domain-containing protein 4B	SAM4B	Q5PRF9	5.6481	0.00012207	0.00167155
FUBP1.20960.47	Far upstream element-binding protein 1	FUBP1	Q96AE4	5.6336	0.00061035	0.0031534
UBE2E1.14326.4	Ubiquitin-conjugating enzyme E2 E1	UB2E1	P51965	5.61	0.00012207	0.00167155
MX1.17460.51	Interferon-induced GTP-binding protein Mx1	Mx1	P20591	5.6077	0.00012207	0.00167155
SHMT1.12334.25	Serine hydroxymethyltransferase, cytosolic	cSHMT	P34896	5.6023	0.00024414	0.00189553
OVCA2.17697.2	Esterase OVCA2	OVCA2	Q8WZ82	5.5933	0.00012207	0.00167155
TARS1.18186.15	Threonine--tRNA ligase, cytoplasmic	SYTC	P26639	5.5922	0.00036621	0.00231933
PRKCB.5475.10	Protein kinase C beta type (splice variant beta-II)	PKC-B-II	P05771	5.5717	0.00036621	0.00231933
RAC1.2870.29	Ras-related C3 botulinum toxin substrate 1	RAC1	P63000	5.5599	0.00036621	0.00231933
PAFAH1B3.12374.8	Platelet-activating factor acetylhydrolase IB subunit gamma	PA1B3	Q15102	5.5434	0.00012207	0.00167155
TMOD3.12861.13	Tropomodulin-3	TMOD3	Q9NYL9	5.5148	0.00024414	0.00189553
SNX8.6925.26	Sorting nexin-8	SNX8	Q9Y5X2	5.5072	0.00012207	0.00167155
PPP2R5A.13622.16	Serine/threonine-protein phosphatase 2A 56 kDa regulatory subunit alpha isoform	2A5A	Q15172	5.4957	0.00024414	0.00189553
UGDH.17755.5	UDP-glucose 6-dehydrogenase	UGDH	O60701	5.494	0.00061035	0.0031534
HNRNPK.19333.4	Heterogeneous nuclear ribonucleoprotein K	hnRNP K	P61978	5.4926	0.00036621	0.00231933
CSRP1.15529.33	Cysteine and glycine-rich protein 1	Cysteine-rich protein 1	P21291	5.483	0.00024414	0.00189553
HSPA8.5903.91	Heat shock cognate 71 kDa protein	HSP70 protein 8	P11142	5.4818	0.00012207	0.00167155
LAP3.13959.7	Cytosol aminopeptidase	LAP	P28838	5.476	0.00012207	0.00167155
YARS1.19270.26	Tyrosine--tRNA ligase, cytoplasmic	SYYC	P54577	5.4653	0.00061035	0.0031534
NMI.17512.2	N-myc-interactor	NMI	Q13287	5.4636	0.00012207	0.00167155
RNF114.9957.9	E3 ubiquitin-protein ligase RNF114	RN114	Q9Y508	5.4532	0.00012207	0.00167155
SNRPB2.17364.8	U2 small nuclear ribonucleoprotein B''	RU2B	P08579	5.425	0.00036621	0.00231933
NUDCD2.21002.1	NudC domain-containing protein 2	NUDC2	Q8WVJ2	5.4238	0.00012207	0.00167155
NT5DC3.9126.171	5'-nucleotidase domain-containing protein 3	NT5D3	Q86UY8	5.419	0.00061035	0.0031534
FAM118B.23350.66	Protein FAM118B	F118B	Q9BPY3	5.3997	0.00036621	0.00231933
RILPL1.24496.26	RILP-like protein 1	RIPL1	Q5EBL4	5.3684	0.00024414	0.00189553
GCLM.18214.2	Glutamate--cysteine ligase regulatory subunit	GSH0	P48507	5.3398	0.00024414	0.00189553
CAND1.13937.75	Cullin-associated NEDD8-dissociated protein 1	CAND1	Q86VP6	5.3359	0.00024414	0.00189553
PDHA2.25249.33	Pyruvate dehydrogenase E1 component subunit alpha, testis-specific form, mitochondrial	ODPAT	P29803	5.3283	0.00024414	0.00189553
DHRS11.23317.10	Dehydrogenase/reductase SDR family member 11	DHR11	Q6UWP2	5.3226	0.00012207	0.00167155
RPS5.19195.85	40S ribosomal protein S5	RS5	P46782	5.3225	0.00012207	0.00167155
H2AW.14144.3	Histone H2A type 3	H2A3	Q7L7L0	5.3148	0.00085449	0.00401799
TBCB.17686.27	Tubulin-folding cofactor B	TBCB	Q99426	5.2645	0.00061035	0.0031534
CYTH3.21365.5	Cytohesin-3	CYH3	O43739	5.2578	0.00036621	0.00231933
PHYHIPL.23528.199	Phytanoyl-CoA hydroxylase-interacting protein-like	PHIPL	Q96FC7	5.2577	0.00012207	0.00167155
ENGASE.16781.2	Cytosolic endo-beta-N-acetylglucosaminidase	ENASE	Q8NFI3	5.2364	0.00024414	0.00189553
YBX2.6372.7	Y-box-binding protein 2	YBOX2	Q9Y2T7	5.2363	0.00012207	0.00167155
UNC119B.21105.23	Protein unc-119 homolog B	U119B	A6NIH7	5.1924	0.00024414	0.00189553
CAB39L.21154.8	Calcium-binding protein 39-like	CB39L	Q9H9S4	5.1803	0.00012207	0.00167155
DCTPP1.4314.12	dCTP pyrophosphatase 1	XTP3A	Q9H773	5.1628	0.00024414	0.00189553
XRCC6.2835.1	X-ray repair cross-complementing protein 6	Ku70	P12956	5.1508	0.00036621	0.00231933
RAB3D.19808.26	Ras-related protein Rab-3D	RAB3D	O95716	5.1324	0.00036621	0.00231933
LACTB2.22381.1	Endoribonuclease LACTB2	LACB2	Q53H82	5.1319	0.00012207	0.00167155
SH3GL3.18318.98	Endophilin-A3	SH3G3	Q99963	5.1261	0.00012207	0.00167155
ANXA11.17513.11	Annexin A11	ANX11	P50995	5.0988	0.00024414	0.00189553
PDLIM5.23703.8	PDZ and LIM domain protein 5	PDLI5	Q96HC4	5.0824	0.00036621	0.00231933
UBE2E3.20090.63	Ubiquitin-conjugating enzyme E2 E3	UB2E3	Q969T4	5.0786	0.00012207	0.00167155
MRPL12.23278.13	39S ribosomal protein L12, mitochondrial	39S ribosomal protein L12	P52815	5.0704	0.00012207	0.00167155
IFI16.13940.19	Gamma-interferon-inducible protein 16:Isoform 2, Hematopoietic expression, interferon-inducible nature, and nuclear localization 1	IP16:HIN 1	Q16666	5.058	0.00012207	0.00167155
HNRNPR.13504.147	Heterogeneous nuclear ribonucleoprotein R	HNRPR	O43390	5.0526	0.00024414	0.00189553
STARD10.23569.53	START domain-containing protein 10	STA10	Q9Y365	5.047	0.00024414	0.00189553
RHOA.9855.10	Transforming protein RhoA	Rho A	P61586	5.0417	0.00061035	0.0031534
NDP.21911.17	Norrin	NDP	Q00604	5.0377	0.00012207	0.00167155
PPID.5202.4	Peptidyl-prolyl cis-trans isomerase D	PPID	Q08752	5.0364	0.00024414	0.00189553
RHOT1.21752.10	Mitochondrial Rho GTPase 1	MIRO1	Q8IXI2	5.0283	0.00036621	0.00231933
PPP4R3A.10866.60	Serine/threonine-protein phosphatase 4 regulatory subunit 3A	P4R3A	Q6IN85	5.0261	0.00012207	0.00167155
YAP1.25451.39	Transcriptional coactivator YAP1	YAP1	P46937	5.0221	0.00024414	0.00189553
UBE2D1.UBB.21926.24	UB2D1/PolyUbiquitin K48	UB2D1/ PolyUbiquitin K48	P51668|P0CG47	4.9981	0.00024414	0.00189553
STX4.10668.5	Syntaxin-4	STX4	Q12846	4.9948	0.00012207	0.00167155
CSNK1G1.20130.144	Casein kinase I isoform gamma-1	KC1G1	Q9HCP0	4.9935	0.00036621	0.00231933
ST3GAL2.6281.51	CMP-N-acetylneuraminate-beta-galactosamide-alpha-2,3-sialyltransferase 2	SIA4B	Q16842	4.9789	0.00024414	0.00189553
GPI.4272.46	Glucose-6-phosphate isomerase	PHI	P06744	4.9762	0.00024414	0.00189553
HDGFL3.18899.82	Hepatoma-derived growth factor-related protein 3	HDGR3	Q9Y3E1	4.9601	0.00024414	0.00189553
EGLN1.9901.28	Egl nine homolog 1	EGLN1	Q9GZT9	4.9524	0.00024414	0.00189553
CAMP.15481.45	Antibacterial protein LL-37	LL-37	P49913	4.9515	0.00061035	0.0031534
CCT7.13673.21	T-complex protein 1 subunit eta	TCPH	Q99832	4.9465	0.00012207	0.00167155
TIPRL.23387.18	TIP41-like protein	TIPRL	O75663	4.9394	0.00024414	0.00189553
FAF2.9738.7	FAS-associated factor 2	FAF2	Q96CS3	4.9384	0.00061035	0.0031534
LYN.3381.24	Tyrosine-protein kinase Lyn, isoform B	LYNB	P07948	4.9381	0.00085449	0.00401799
PRTFDC1.20950.159	Phosphoribosyltransferase domain-containing protein 1	PRDC1	Q9NRG1	4.9353	0.00036621	0.00231933
GALK1.11448.34	Galactokinase	GALK1	P51570	4.9308	0.00012207	0.00167155
TPPP2.12800.5	Tubulin polymerization-promoting protein family member 2	TPPP2	P59282	4.9298	0.00012207	0.00167155
AKT1.15627.83	RAC-alpha serine/threonine-protein kinase	PKB	P31749	4.9249	0.00024414	0.00189553
PCDH8.6280.11	Protocadherin-8	PCDH8	O95206	4.919	0.00012207	0.00167155
STAT3.10346.5	Signal transducer and activator of transcription 3	STAT3	P40763	4.9173	0.00024414	0.00189553
TTL.13973.62	Tubulin--tyrosine ligase	TTL	Q8NG68	4.8944	0.00012207	0.00167155
CRAT.12637.7	Carnitine O-acetyltransferase	CACP	P43155	4.8944	0.00036621	0.00231933
PSMC3.23665.35	26S protease regulatory subunit 6A	PRS6A	P17980	4.8821	0.00061035	0.0031534
AK1.5012.67	Adenylate kinase isoenzyme 1	Myokinase, human	P00568	4.8803	0.00012207	0.00167155
SARS1.18178.13	Serine--tRNA ligase, cytoplasmic	SYSC	P49591	4.871	0.00024414	0.00189553
CTNNA1.24426.15	Catenin alpha-1	CTNA1	P35221	4.8705	0.00036621	0.00231933
CLIC2.17837.5	Chloride intracellular channel protein 2	CLIC2	O15247	4.8613	0.00085449	0.00401799
NAPA.4292.5	Alpha-soluble NSF attachment protein	SNAA	P54920	4.8561	0.00036621	0.00231933
CBL.12016.60	E3 ubiquitin-protein ligase CBL	CBL	P22681	4.8291	0.00024414	0.00189553
AGO3.15323.112	Protein argonaute-3	AGO3	Q9H9G7	4.8188	0.00024414	0.00189553
STK24.12617.2	Serine/threonine-protein kinase 24	STK24	Q9Y6E0	4.8147	0.00061035	0.0031534
BLVRB.17148.7	Flavin reductase (NADPH)	BLVRB	P30043	4.8093	0.00012207	0.00167155
TBCE.11211.7	Tubulin-specific chaperone E	TBCE	Q15813	4.8072	0.00024414	0.00189553
EWSR1.12988.49	RNA-binding protein EWS	EWS	Q01844	4.8049	0.00061035	0.0031534
DSTN.22958.6	Destrin	DEST	P60981	4.8046	0.00036621	0.00231933
ITPA.18916.25	Inosine triphosphate pyrophosphatase	Inosine triphosphatase	Q9BY32	4.7986	0.00061035	0.0031534
BAGE2.6294.11	B melanoma antigen 2	BAGE2	Q86Y30	4.797	0.00024414	0.00189553
PCBD1.11313.100	Pterin-4-alpha-carbinolamine dehydratase	PHS	P61457	4.7635	0.00012207	0.00167155
ARL3.12571.14	ADP-ribosylation factor-like protein 3	ARL3	P36405	4.757	0.00024414	0.00189553
PRDX6.5018.68	Peroxiredoxin-6	Peroxiredoxin-6	P30041	4.7515	0.00012207	0.00167155
BPNT1.17814.8	3'(2'),5'-bisphosphate nucleotidase 1	BPNT1	O95861	4.7421	0.00036621	0.00231933
CASP3.3593.72	Caspase-3	Caspase-3	P42574	4.7407	0.00036621	0.00231933
PSME1.5918.5	Proteasome activator complex subunit 1	PSME1	Q06323	4.7209	0.00061035	0.0031534
LIN7A.22989.24	Protein lin-7 homolog A	LIN7A	O14910	4.7188	0.00024414	0.00189553
OAT.20237.38	Ornithine aminotransferase, mitochondrial	OAT	P04181	4.7137	0.00012207	0.00167155
USP5.21524.14	Ubiquitin carboxyl-terminal hydrolase 5	UBP5	P45974	4.7102	0.00012207	0.00167155
HSPA2.22043.174	Heat shock-related 70 kDa protein 2	HSP70 protein 2	P54652	4.6968	0.00012207	0.00167155
PPM1B.22009.1	Protein phosphatase 1B	PPM1B	O75688	4.691	0.00061035	0.0031534
CLYBL.23541.61	Citrate lyase subunit beta-like protein, mitochondrial	CLYBL	Q8N0X4	4.6878	0.00024414	0.00189553
MRTO4.21310.37	mRNA turnover protein 4 homolog	MRT4	Q9UKD2	4.683	0.00024414	0.00189553
TPPP.23299.52	Tubulin polymerization-promoting protein	TPPP	O94811	4.6814	0.00012207	0.00167155
PPP2R1A.12621.55	Serine/threonine-protein phosphatase 2A 65 kDa regulatory subunit A alpha isoform	PP2AAA	P30153	4.6603	0.00024414	0.00189553
CBX1.18817.50	Chromobox protein homolog 1	CBX1	P83916	4.6485	0.00012207	0.00167155
SRC.15433.4	Proto-oncogene tyrosine-protein kinase Src	p60-Src	P12931	4.6465	0.005249	0.0156666
SYTL4.9090.9	Synaptotagmin-like protein 4:Ca2+-dependent membrane-targeting module 1	SYTL4:C2 1	Q96C24	4.6462	0.0012207	0.00516495
LIN7A.18910.45	Protein lin-7 homolog A	LIN7A	O14910	4.6458	0.00012207	0.00167155
EIF2A.25105.87	Eukaryotic translation initiation factor 2A	EIF2A	Q9BY44	4.6231	0.00036621	0.00231933
MTHFS.14107.1	5-formyltetrahydrofolate cyclo-ligase	MTHFS	P49914	4.6006	0.00036621	0.00231933
WDR5.17760.128	WD repeat-containing protein 5	WDR5	P61964	4.594	0.00024414	0.00189553
PDLIM4.12387.7	PDZ and LIM domain protein 4	PDLI4	P50479	4.5922	0.00024414	0.00189553
REXO2.13590.1	Oligoribonuclease, mitochondrial	ORN	Q9Y3B8	4.587	0.00024414	0.00189553
TMPO.8265.225	Lamina-associated polypeptide 2, isoforms beta/gamma	LAP2B	P42167	4.5779	0.00061035	0.0031534
DPY30.13943.38	Protein dpy-30 homolog	DPY30	Q9C005	4.567	0.00061035	0.0031534
UBE2N.UBE2V1.21747.8	UBE2N (Ubc13)/Uev1a Complex	UBE2N/UB2V1 Complex	P61088|Q13404	4.5664	0.00036621	0.00231933
PACSIN1.12676.1	Protein kinase C and casein kinase substrate in neurons protein 1	PACN1	Q9BY11	4.5614	0.00024414	0.00189553
USP15.19161.1	Ubiquitin carboxyl-terminal hydrolase 15	UBP15	Q9Y4E8	4.5494	0.00012207	0.00167155
DECR1.12687.2	2,4-dienoyl-CoA reductase, mitochondrial	DECR	Q16698	4.5163	0.00061035	0.0031534
PABPC4.12603.87	Polyadenylate-binding protein 4	PABP4	Q13310	4.5143	0.00012207	0.00167155
AGFG2.23597.11	Arf-GAP domain and FG repeat-containing protein 2	AGFG2	O95081	4.5127	0.00024414	0.00189553
ECHDC1.20952.15	Ethylmalonyl-CoA decarboxylase	ECHD1	Q9NTX5	4.5044	0.00085449	0.00401799
S100A10.15318.75	Protein S100-A10	Calpactin I light chain	P60903	4.5038	0.00012207	0.00167155
AKR1C3.17377.1	Aldo-keto reductase family 1 member C3	Aldose reductase-like C3	P42330	4.5033	0.00024414	0.00189553
SAT2.12524.18	Diamine acetyltransferase 2	SAT2	Q96F10	4.4946	0.00036621	0.00231933
HSPA6.20213.82	Heat shock 70 kDa protein 6	HSP76	P17066	4.478	0.00012207	0.00167155
NMT2.17821.20	Glycylpeptide N-tetradecanoyltransferase 2	NMT2	O60551	4.4714	0.00012207	0.00167155
PLEKHF2.20994.37	Pleckstrin homology domain-containing family F member 2	PKHF2	Q9H8W4	4.4636	0.00036621	0.00231933
TYW5.21131.109	tRNA wybutosine-synthesizing protein 5	TYW5	A2RUC4	4.4602	0.00024414	0.00189553
SORD.15447.45	Sorbitol dehydrogenase	Sorbitol dehydrogenase	Q00796	4.4584	0.00024414	0.00189553
None.23386.38	T-complex protein 10A homolog 2	TCP2L	B9ZVM9	4.4446	0.00061035	0.0031534
CHMP2B.17350.13	Charged multivesicular body protein 2b	CHM2B	Q9UQN3	4.4424	0.00024414	0.00189553
PKLR.11203.97	Pyruvate kinase PKLR	KPYR	P30613	4.4348	0.00012207	0.00167155
PRKACA.3466.8	cAMP-dependent protein kinase catalytic subunit alpha	PRKACA	P17612	4.4311	0.00036621	0.00231933
COPS5.24725.4	COP9 signalosome complex subunit 5	CSN5	Q92905	4.4098	0.00036621	0.00231933
PSAT1.18342.2	Phosphoserine aminotransferase	SERC	Q9Y617	4.3959	0.00012207	0.00167155
ADPRS.17332.3	Poly(ADP-ribose) glycohydrolase ARH3	ARHL2	Q9NX46	4.3959	0.00061035	0.0031534
HMGCS1.13496.19	Hydroxymethylglutaryl-CoA synthase, cytoplasmic	HMCS1	Q01581	4.3952	0.0067139	0.0189727
VPS25.18189.12	Vacuolar protein-sorting-associated protein 25	VPS25	Q9BRG1	4.3945	0.00024414	0.00189553
ADSS1.13998.26	Adenylosuccinate synthetase isozyme 1	PURA1	Q8N142	4.3916	0.00061035	0.0031534
ADK.19207.119	Adenosine kinase	ADK	P55263	4.3908	0.00012207	0.00167155
UNC45A.13082.9	Protein unc-45 homolog A	UN45A	Q9H3U1	4.3588	0.00012207	0.00167155
ALDH1A1.11265.8	Retinal dehydrogenase 1	Retinal dehydrogenase 1	P00352	4.3528	0.00085449	0.00401799
SLC9A3R1.24694.158	Ezrin-radixin-moesin-binding phosphoprotein 50	NHERF	O14745	4.3491	0.00012207	0.00167155
AK2.11368.32	Adenylate kinase 2, mitochondrial	KAD2	P54819	4.3423	0.00024414	0.00189553
LRRC59.19163.26	Leucine-rich repeat-containing protein 59	LRC59	Q96AG4	4.3322	0.00036621	0.00231933
BLVRA.11382.5	Biliverdin reductase A	BIEA	P53004	4.3164	0.00012207	0.00167155
YY1.17337.1	Transcriptional repressor protein YY1	TYY1	P25490	4.304	0.00012207	0.00167155
IFIT3.13642.90	Interferon-induced protein with tetratricopeptide repeats 3	CIG49	O14879	4.2936	0.00024414	0.00189553
NT5C.12560.9	5'(3')-deoxyribonucleotidase, cytosolic type	NT5C	Q8TCD5	4.2878	0.00012207	0.00167155
UBE2N.3905.62	Ubiquitin-conjugating enzyme E2 N	UBE2N	P61088	4.285	0.00036621	0.00231933
MOB1B.19177.7	MOB kinase activator 1B	MOL1A	Q7L9L4	4.2821	0.00024414	0.00189553
FTL.15324.58	Ferritin light chain	Ferritin light chain	P02792	4.2686	0.00012207	0.00167155
PUF60.10575.31	Poly(U)-binding-splicing factor PUF60	PUF60	Q9UHX1	4.2658	0.0012207	0.00516495
HEBP1.18225.13	Heme-binding protein 1	HEBP1	Q9NRV9	4.2553	0.00061035	0.0031534
DCXR.17758.79	L-xylulose reductase	DCXR	Q7Z4W1	4.2377	0.00012207	0.00167155
ACADM.17333.20	Medium-chain specific acyl-CoA dehydrogenase, mitochondrial	ACADM	P11310	4.2368	0.00024414	0.00189553
TRAPPC2.20402.11	Trafficking protein particle complex subunit 2	TPC2A	P0DI81	4.2364	0.00024414	0.00189553
ZFAND1.19173.5	AN1-type zinc finger protein 1	ZFAN1	Q8TCF1	4.2313	0.00024414	0.00189553
IFI16.12893.159	Gamma-interferon-inducible protein 16:Isoform 2, Hematopoietic expression, interferon-inducible nature, and nuclear localization 2	IP16:HIN 2	Q16666	4.2255	0.00024414	0.00189553
RIOX2.21371.12	Bifunctional lysine-specific demethylase and histidyl-hydroxylase MINA	MINA	Q8IUF8	4.2207	0.00012207	0.00167155
ACO1.20054.28	Cytoplasmic aconitate hydratase	Aconitase 1	P21399	4.2183	0.001709	0.00663812
H2AC11.22468.54	Histone H2A type 1	Histone H2A type 1	P0C0S8	4.2166	0.001709	0.00663812
ERP29.4983.6	Endoplasmic reticulum resident protein 29	ERP29	P30040	4.2151	0.00024414	0.00189553
TPPP3.20444.12	Tubulin polymerization-promoting protein family member 3	TPPP3	Q9BW30	4.2019	0.00012207	0.00167155
CYB5R2.19143.38	NADH-cytochrome b5 reductase 2	NB5R2	Q6BCY4	4.1959	0.00061035	0.0031534
ACADVL.19262.219	Very long-chain specific acyl-CoA dehydrogenase, mitochondrial	ACADV	P49748	4.1589	0.00061035	0.0031534
CAMK2B.3351.1	Calcium/calmodulin-dependent protein kinase type II subunit beta	CAMK2B	Q13554	4.1572	0.00024414	0.00189553
DYNC1LI2.25053.1	Cytoplasmic dynein 1 light intermediate chain 2	DC1L2	O43237	4.1544	0.00012207	0.00167155
FAHD2A.23389.28	Fumarylacetoacetate hydrolase domain-containing protein 2A	FAH2A	Q96GK7	4.146	0.00024414	0.00189553
PDHX.18319.7	Pyruvate dehydrogenase protein X component, mitochondrial	ODPX	O00330	4.1374	0.00012207	0.00167155
CTNNA2.9872.23	Catenin alpha-2	CTNA2	P26232	4.1296	0.00012207	0.00167155
GPX1.15591.28	Glutathione peroxidase 1	Glutathione peroxidase	P07203	4.1293	0.00061035	0.0031534
PADI4.21237.24	Protein-arginine deiminase type-4	PADI4	Q9UM07	4.1276	0.0040283	0.0126989
FBP1.7206.20	Fructose-1,6-bisphosphatase 1	F16P1	P09467	4.1251	0.00024414	0.00189553
CLIC2.22954.10	Chloride intracellular channel protein 2	CLIC2	O15247	4.1228	0.00061035	0.0031534
WSCD2.6274.15	WSC domain-containing protein 2	WSCD2	Q2TBF2	4.1131	0.00061035	0.0031534
PPM1F.23923.26	Protein phosphatase 1F	PPM1F	P49593	4.1116	0.00061035	0.0031534
HSPA1B.18901.26	Heat shock 70 kDa protein 1B	HS71B	P0DMV9	4.1095	0.00036621	0.00231933
ACAT2.17341.89	Acetyl-CoA acetyltransferase, cytosolic	THIC	Q9BWD1	4.1089	0.00012207	0.00167155
HEXIM1.15596.7	Protein HEXIM1	HEXI1	O94992	4.1079	0.00036621	0.00231933
RAB3C.19586.89	Ras-related protein Rab-3C	RAB3C	Q96E17	4.0971	0.00024414	0.00189553
NUDT16L1.12497.29	Tudor-interacting repair regulator protein	SDOS	Q9BRJ7	4.0859	0.00036621	0.00231933
STAT3.10354.57	Signal transducer and activator of transcription 3	STAT3	P40763	4.0816	0.00024414	0.00189553
CRKL.9877.28	Crk-like protein	CRKL	P46109	4.0683	0.00061035	0.0031534
LZTFL1.20378.110	Leucine zipper transcription factor-like protein 1	LZTL1	Q9NQ48	4.0671	0.00024414	0.00189553
EIF4G2.4230.1	Eukaryotic translation initiation factor 4 gamma 2	IF4G2	P78344	4.0658	0.00024414	0.00189553
H2BC21.22974.25	Histone H2B type 2-E	H2B2E	Q16778	4.061	0.001709	0.00663812
AKT3.3392.68	Protein kinase B gamma	PKB gamma	Q9Y243	4.0469	0.00024414	0.00189553
PPIH.12449.16	Peptidyl-prolyl cis-trans isomerase H	PPIH	O43447	4.0417	0.00036621	0.00231933
CXorf38.24707.6	Uncharacterized protein CXorf38	CX038	Q8TB03	4.0404	0.00012207	0.00167155
HSPA1A.4124.24	Heat shock 70 kDa protein 1A	HSP 70	P0DMV8	4.0366	0.00012207	0.00167155
PSMA7.12460.18	Proteasome subunit alpha type-7	PSA7	O14818	4.0292	0.00061035	0.0031534
NECAP2.20915.68	Adaptin ear-binding coat-associated protein 2	NECP2	Q9NVZ3	4.0252	0.00061035	0.0031534
CAPN1.CAPNS1.2668.70	Calpain I	Calpain I	P07384|P04632	4.0243	0.00061035	0.0031534
VAT1L.24236.46	Synaptic vesicle membrane protein VAT-1 homolog-like	VAT1L	Q9HCJ6	4.0193	0.00012207	0.00167155
SAR1A.17726.3	GTP-binding protein SAR1a	SAR1A	Q9NR31	4.0136	0.00024414	0.00189553
GPN1.16599.38	GPN-loop GTPase 1	GPN1	Q9HCN4	4.0134	0.00012207	0.00167155
ABHD10.17370.186	Mycophenolic acid acyl-glucuronide esterase, mitochondrial	ABHDA	Q9NUJ1	4.0077	0.00036621	0.00231933
TCEAL3.19112.2	Transcription elongation factor A protein-like 3	TCAL3	Q969E4	3.9836	0.00012207	0.00167155
AKR1A1.4192.10	Alcohol dehydrogenase [NADP(+)]	AK1A1	P14550	3.9759	0.00061035	0.0031534
CPNE1.5346.24	Copine-1:Ca2+-dependent membrane-targeting module domains 1 and 2	CPNE1:C2, 1 and 2	Q99829	3.9697	0.001709	0.00663812
PIH1D1.24670.1	PIH1 domain-containing protein 1	PIHD1	Q9NWS0	3.9688	0.00024414	0.00189553
NABP1.20454.24	SOSS complex subunit B2	SOSB2	Q96AH0	3.9476	0.00036621	0.00231933
PPA2.18307.71	Inorganic pyrophosphatase 2, mitochondrial	PPase 2	Q9H2U2	3.9456	0.00012207	0.00167155
HECW2.25126.19	E3 ubiquitin-protein ligase HECW2	HECW2	Q9P2P5	3.9455	0.00012207	0.00167155
GAB1.24268.21	GRB2-associated-binding protein 1	GAB1	Q13480	3.9444	0.00024414	0.00189553
OXSM.18271.43	3-oxoacyl-[acyl-carrier-protein] synthase, mitochondrial	OXSM	Q9NWU1	3.939	0.00012207	0.00167155
EIF3M.23410.46	Eukaryotic translation initiation factor 3 subunit M	EIF3M	Q7L2H7	3.9277	0.00024414	0.00189553
PABPN1.8921.139	Polyadenylate-binding protein 2	PABP2	Q86U42	3.9174	0.00061035	0.0031534
RANGAP1.25036.10	Ran GTPase-activating protein 1	RAGP1	P46060	3.9144	0.00024414	0.00189553
NUDT9.9482.110	ADP-ribose pyrophosphatase, mitochondrial	NUDT9	Q9BW91	3.9065	0.00024414	0.00189553
PPIF.5248.68	Peptidyl-prolyl cis-trans isomerase F, mitochondrial	Cyclophilin F	P30405	3.9065	0.0012207	0.00516495
DENND10.23535.3	Protein FAM45A	FA45A	Q8TCE6	3.9029	0.00061035	0.0031534
KCTD6.23267.5	BTB/POZ domain-containing protein KCTD6	KCTD6	Q8NC69	3.9012	0.00012207	0.00167155
CHN1.22430.15	N-chimaerin	CHIN	P15882	3.889	0.00024414	0.00189553
FAHD1.17819.30	Acylpyruvase FAHD1, mitochondrial	FAHD1	Q6P587	3.8795	0.00085449	0.00401799
AGFG1.11681.8	Arf-GAP domain and FG repeat-containing protein 1	NUPL	P52594	3.8757	0.00012207	0.00167155
FTH1.FTL.5934.1	Ferritin	Ferritin	P02794|P02792	3.8725	0.00012207	0.00167155
IP6K1.22404.4	Inositol hexakisphosphate kinase 1	IP6K1	Q92551	3.8626	0.00024414	0.00189553
TAX1BP3.12498.12	Tax1-binding protein 3	TX1B3	O14907	3.8609	0.00012207	0.00167155
ACSF2.17466.72	Acyl-CoA synthetase family member 2, mitochondrial	ACSF2	Q96CM8	3.8548	0.00012207	0.00167155
ELMO2.25061.8	Engulfment and cell motility protein 2	ELMO2	Q96JJ3	3.8544	0.00012207	0.00167155
ABR.21958.4	Active breakpoint cluster region-related protein	ABR	Q12979	3.8431	0.00061035	0.0031534
ST13.18387.7	Hsc70-interacting protein	suppression of tumorigenicity 13	P50502	3.838	0.0023193	0.00829623
CNRIP1.18218.48	CB1 cannabinoid receptor-interacting protein 1	CB032	Q96F85	3.8315	0.00085449	0.00401799
RIC8A.25245.22	Synembryn-A	RIC8A	Q9NPQ8	3.8204	0.00024414	0.00189553
CSTB.19768.13	Cystatin B	Cystatin B	P04080	3.8137	0.00012207	0.00167155
PCK2.22405.61	Phosphoenolpyruvate carboxykinase [GTP], mitochondrial	PCKGM	Q16822	3.812	0.00012207	0.00167155
METAP2.3170.6	Methionine aminopeptidase 2	AMPM2	P50579	3.8104	0.00085449	0.00401799
EIF5A.5888.29	Eukaryotic translation initiation factor 5A-1	eIF-5A-1	P63241	3.8078	0.00036621	0.00231933
TPT1.3872.2	Translationally-controlled tumor protein	TCTP	P13693	3.8074	0.00012207	0.00167155
GRPEL1.7113.1	GrpE protein homolog 1, mitochondrial	GRPE1	Q9HAV7	3.8069	0.00012207	0.00167155
PPME1.17852.5	Protein phosphatase methylesterase 1	PPME1	Q9Y570	3.7988	0.00012207	0.00167155
RAD23A.10058.1	UV excision repair protein RAD23 homolog A	RD23A	P54725	3.7893	0.00061035	0.0031534
POLR2E.20441.35	DNA-directed RNA polymerases I, II, and III subunit RPABC1	RPAB1	P19388	3.7673	0.00036621	0.00231933
BCAT2.19365.11	Branched-chain-amino-acid aminotransferase, mitochondrial	BCAT2	O15382	3.7603	0.0085449	0.0228658
PSMD11.13572.43	26S proteasome non-ATPase regulatory subunit 11	PSD11	O00231	3.7593	0.00024414	0.00189553
NONO.24910.18	Non-POU domain-containing octamer-binding protein	NonO protein	Q15233	3.7577	0.00061035	0.0031534
CFL1.4203.50	Cofilin-1	Cofilin-1	P23528	3.7457	0.001709	0.00663812
EPHA10.6036.78	Ephrin type-A receptor 10	EPHAA	Q5JZY3	3.7429	0.00024414	0.00189553
SNRPG.19276.124	Small nuclear ribonucleoprotein G	RUXG	P62308	3.7429	0.00061035	0.0031534
INPP5B.12641.3	Type II inositol 1,4,5-trisphosphate 5-phosphatase	I5P2	P32019	3.7343	0.005249	0.0156666
H2AC1.22402.12	Histone H2A type 1-A	H2A1A	Q96QV6	3.7215	0.001709	0.00663812
NonHuman.8471.53	Allophycocyanin_CYACA	Allophycocyanin_CYACA	Q9TLS8|Q9TLS7	3.7178	0.00085449	0.00401799
TRA2B.12373.73	Transformer-2 protein homolog beta	TRA2B	P62995	3.7122	0.00024414	0.00189553
PIP4K2A.12697.30	Phosphatidylinositol 5-phosphate 4-kinase type-2 alpha	PI42A	P48426	3.708	0.00012207	0.00167155
DYNC1LI1.24981.8	Cytoplasmic dynein 1 light intermediate chain 1	DC1L1	Q9Y6G9	3.704	0.00012207	0.00167155
PID1.23291.18	PTB-containing, cubilin and LRP1-interacting protein	PCLI1	Q7Z2X4	3.6906	0.00061035	0.0031534
MYL9.21817.5	Myosin, light chain 9, regulatory	MYL9	P24844	3.6788	0.00036621	0.00231933
COX5A.18226.148	Cytochrome c oxidase subunit 5A, mitochondrial	COX5A	P20674	3.6699	0.00012207	0.00167155
MTIF3.7852.9	Translation initiation factor IF-3, mitochondrial	IF3M	Q9H2K0	3.669	0.00036621	0.00231933
ACBD7.13563.259	Acyl-CoA-binding domain-containing protein 7	ACBD7	Q8N6N7	3.662	0.00024414	0.00189553
UFC1.3405.6	Ubiquitin-fold modifier-conjugating enzyme 1	UFC1	Q9Y3C8	3.6561	0.00036621	0.00231933
DTD2.18280.29	Putative D-tyrosyl-tRNA(Tyr) deacylase 2	DTD2	Q96FN9	3.6528	0.00024414	0.00189553
ISG15.14151.4	Ubiquitin-like protein ISG15	UCRP	P05161	3.6482	0.00012207	0.00167155
TMOD1.12595.11	Tropomodulin-1	TMOD1	P28289	3.6482	0.00012207	0.00167155
PDCD6IP.18174.79	Programmed cell death 6-interacting protein	PDC6I	Q8WUM4	3.6423	0.00024414	0.00189553
MYO6.9894.13	Unconventional myosin-VI	MYO6	Q9UM54	3.6403	0.00012207	0.00167155
EPB41L1.13993.20	Band 4.1-like protein 1	E41L1	Q9H4G0	3.6373	0.00012207	0.00167155
WFDC8.7147.35	WAP four-disulfide core domain protein 8	WFDC8	Q8IUA0	3.6359	0.00024414	0.00189553
CLSTN3.6291.55	Calsyntenin-3	Alcadein-beta	Q9BQT9	3.6282	0.00024414	0.00189553
VASP.9762.14	Vasodilator-stimulated phosphoprotein	VASP	P50552	3.6281	0.005249	0.0156666
DPCD.23272.8	Protein DPCD	DPCD	Q9BVM2	3.6198	0.00012207	0.00167155
STUB1.10336.3	E3 ubiquitin-protein ligase CHIP	CHIP	Q9UNE7	3.6184	0.00024414	0.00189553
TATDN1.20376.64	Putative deoxyribonuclease TATDN1	TATD1	Q6P1N9	3.6174	0.00024414	0.00189553
TALDO1.11347.9	Transaldolase	Transaldolase	P37837	3.6055	0.00024414	0.00189553
PLCD3.25949.3	1-phosphatidylinositol 4,5-bisphosphate phosphodiesterase delta-3	PLCD3	Q8N3E9	3.6023	0.00036621	0.00231933
DLG2.19620.16	Disks large homolog 2	DLG2	Q15700	3.5984	0.00036621	0.00231933
CWF19L1.23686.44	CWF19-like protein 1	C19L1	Q69YN2	3.5877	0.00012207	0.00167155
ACY1.3343.1	Aminoacylase-1	Aminoacylase-1	Q03154	3.5865	0.00061035	0.0031534
NUDT2.16583.8	Bis(5'-nucleosyl)-tetraphosphatase [asymmetrical]	AP4A	P50583	3.5803	0.00036621	0.00231933
YWHAB.12414.31	14-3-3 protein beta/alpha	14-3-3 protein beta/alpha	P31946	3.5774	0.00012207	0.00167155
GP5.7185.29	Platelet glycoprotein V	GPV	P40197	3.5678	0.0023193	0.00829623
NDUFB6.23287.109	NADH dehydrogenase	NDUB6	O95139	3.562	0.00024414	0.00189553
DDI2.25446.34	Protein DDI1 homolog 2	DDI2	Q5TDH0	3.5613	0.00012207	0.00167155
NCKIPSD.23677.30	NCK-interacting protein with SH3 domain	SPN90	Q9NZQ3	3.558	0.00061035	0.0031534
TCEAL2.25227.20	Transcription elongation factor A protein-like 2	TCAL2	Q9H3H9	3.5487	0.00024414	0.00189553
HPGDS.12549.33	Hematopoietic prostaglandin D synthase	PTGD2	O60760	3.5475	0.00012207	0.00167155
IL18.5661.15	Interleukin-18	IL-18	Q14116	3.5454	0.00012207	0.00167155
ELK3.5707.55	ETS domain-containing protein Elk-3	ELK3	P41970	3.5407	0.00012207	0.00167155
GRAMD2B.25086.83	GRAM domain-containing protein 2B	GRM2B	Q96HH9	3.5223	0.00024414	0.00189553
SNX27.24945.16	Sorting nexin-27	SNX27	Q96L92	3.5121	0.00036621	0.00231933
SMN1.23290.3	Survival motor neuron protein	SMN	Q16637	3.5075	0.00012207	0.00167155
NUDC.8887.21	Nuclear migration protein nudC:CS domain	NUDC:CS	Q9Y266	3.4963	0.00024414	0.00189553
TSSC4.18181.2	Protein TSSC4	TSSC4	Q9Y5U2	3.4958	0.00061035	0.0031534
LONP1.6398.12	Lon protease homolog, mitochondrial	LONM	P36776	3.4922	0.00024414	0.00189553
UBA7.21933.7	Ubiquitin-like modifier-activating enzyme 7	UBA7	P41226	3.4907	0.00085449	0.00401799
UFD1.17411.55	Ubiquitin recognition factor in ER-associated degradation protein 1	UFD1	Q92890	3.485	0.00012207	0.00167155
APOBEC3G.13930.3	DNA dC->dU-editing enzyme APOBEC-3G	ABC3G	Q9HC16	3.4823	0.00012207	0.00167155
TRMT112.23615.4	TRM112-like protein	TR112	Q9UI30	3.4796	0.00036621	0.00231933
RPS20.21643.8	40S ribosomal protein S20	RS20	P60866	3.4683	0.00012207	0.00167155
CES3.25292.4	Carboxylesterase 3	EST3	Q6UWW8	3.4659	0.00036621	0.00231933
STUB1.11350.30	E3 ubiquitin-protein ligase CHIP	CHIP	Q9UNE7	3.4642	0.00012207	0.00167155
TATDN3.20936.8	Putative deoxyribonuclease TATDN3	TATD3	Q17R31	3.4642	0.00061035	0.0031534
H2BC12.22403.13	Histone H2B type 1-K	H2B1K	O60814	3.4607	0.0012207	0.00516495
TIMM10.25215.1	Mitochondrial import inner membrane translocase subunit Tim10	TIM10	P62072	3.4604	0.00085449	0.00401799
GRK2.3347.9	beta-adrenergic receptor kinase 1	BARK1	P25098	3.4495	0.00036621	0.00231933
DTNA.25087.11	Dystrobrevin alpha	DTNA	Q9Y4J8	3.4467	0.00012207	0.00167155
EIF3B.24979.17	Eukaryotic translation initiation factor 3 subunit B	EIF3B	P55884	3.445	0.00024414	0.00189553
DERL1.13393.46	Derlin-1	DERL1	Q9BUN8	3.4407	0.00012207	0.00167155
CPNE6.23689.52	Copine-6	CPNE6	O95741	3.4369	0.0010939	0.00511289
NT5C3B.19135.5	7-methylguanosine phosphate-specific 5'-nucleotidase	Cytosolic 5'-nucleotidase III-like protein	Q969T7	3.4363	0.00024414	0.00189553
CFAP298.24676.105	Uncharacterized protein C21orf59	CU059	P57076	3.4162	0.00012207	0.00167155
MVD.19748.3	Diphosphomevalonate decarboxylase	ERG19	P53602	3.4089	0.00024414	0.00189553
ARHGAP1.9815.5	Rho GTPase-activating protein 1:Cellular retinaldehyde-TRIO domain	RHG01:CRAL-TRIO	Q07960	3.4039	0.001709	0.00663812
CNP.6609.22	2',3'-cyclic-nucleotide 3'-phosphodiesterase	CN37	P09543	3.3998	0.0012207	0.00516495
CTDSP1.21166.1	Carboxy-terminal domain RNA polymerase II polypeptide A small phosphatase 1	CTDS1	Q9GZU7	3.3958	0.00085449	0.00401799
CARS1.14098.28	Cysteine--tRNA ligase, cytoplasmic	SYCC	P49589	3.3934	0.00012207	0.00167155
ARHGAP36.6289.78	Rho GTPase-activating protein 36	RHG36	Q6ZRI8	3.3892	0.00012207	0.00167155
ZADH2.17345.12	Prostaglandin reductase 3	ZADH2	Q8N4Q0	3.385	0.00024414	0.00189553
XRCC4.9886.28	DNA repair protein XRCC4	XRCC4	Q13426	3.381	0.00024414	0.00189553
CRYZ.13983.27	Quinone oxidoreductase	QOR	Q08257	3.3778	0.00024414	0.00189553
CDC42EP4.23403.64	Cdc42 effector protein 4	BORG4	Q9H3Q1	3.377	0.001709	0.00663812
UBE2K.17380.2	Ubiquitin-conjugating enzyme E2 K	UBE2K	P61086	3.3728	0.00061035	0.0031534
ASL.11241.8	Argininosuccinate lyase	ARLY	P04424	3.369	0.00061035	0.0031534
ADSL.5023.23	Adenylosuccinate lyase	PUR8	P30566	3.3661	0.00036621	0.00231933
RABEP1.24417.22	Rab GTPase-binding effector protein 1	RABE1	Q15276	3.3636	0.00024414	0.00189553
POGLUT1.6467.65	Protein O-glucosyltransferase 1	KTEL1	Q8NBL1	3.3631	0.00024414	0.00189553
RFK.13059.33	Riboflavin kinase	RIFK	Q969G6	3.3589	0.00036621	0.00231933
UBE2G1.17158.17	Ubiquitin-conjugating enzyme E2 G1	UB2G1	P62253	3.3563	0.0023193	0.00829623
ANKRD16.24720.10	Ankyrin repeat domain-containing protein 16	ANR16	Q6P6B7	3.3558	0.00012207	0.00167155
SOX10.23678.132	Transcription factor SOX-10	SOX10	P56693	3.3465	0.00061035	0.0031534
INA.11436.6	Alpha-internexin	AINX	Q16352	3.345	0.00012207	0.00167155
RRM2B.8854.59	Ribonucleoside-diphosphate reductase subunit M2 B	RIR2B	Q7LG56	3.336	0.00024414	0.00189553
HSPA1A.10803.22	Heat shock 70 kDa protein 1A	HSP 70	P0DMV8	3.3338	0.00024414	0.00189553
GFAP.3034.1	Glial fibrillary acidic protein	GFAP	P14136	3.3266	0.0023193	0.00829623
EZR.9753.17	Ezrin	Ezrin	P15311	3.3262	0.00024414	0.00189553
DLGAP4.24436.23	Disks large-associated protein 4	DLGP4	Q9Y2H0	3.3218	0.00036621	0.00231933
PTGR1.13543.7	Prostaglandin reductase 1	LTB4DH	Q14914	3.3151	0.00012207	0.00167155
PTPN11.3397.7	Tyrosine-protein phosphatase non-receptor type 11	SHP-2	Q06124	3.3135	0.00061035	0.0031534
L3HYPDH.23380.16	Trans-3-hydroxy-L-proline dehydratase	T3HPD	Q96EM0	3.3096	0.00012207	0.00167155
ECI1.19367.34	Enoyl-CoA delta isomerase 1, mitochondrial	D3D2	P42126	3.3072	0.001709	0.00663812
GSK3B.24050.26	Glycogen synthase kinase-3 beta	GSK-3 beta	P49841	3.2976	0.00036621	0.00231933
RAB4B.23329.52	Ras-related protein Rab-4B	RAB4B	P61018	3.2938	0.0012207	0.00516495
DNAJB4.18884.22	DnaJ homolog subfamily B member 4	DNJB4	Q9UDY4	3.2903	0.00012207	0.00167155
RDX.18373.13	Radixin	Radixin	P35241	3.2828	0.00024414	0.00189553
RABL3.23312.16	Rab-like protein 3	RABL3	Q5HYI8	3.2821	0.00012207	0.00167155
IGBP1.12358.6	Immunoglobulin-binding protein 1	IGBP1	P78318	3.2794	0.00061035	0.0031534
PGK1.5020.50	Phosphoglycerate kinase 1	phosphoglycerate kinase 1	P00558	3.2787	0.00036621	0.00231933
NCK2.13615.60	Cytoplasmic protein NCK2	NCK2	O43639	3.2746	0.00061035	0.0031534
GOLPH3L.23542.8	Golgi phosphoprotein 3-like	GLP3L	Q9H4A5	3.2711	0.00024414	0.00189553
GSTZ1.16872.248	Maleylacetoacetate isomerase	MAAI	O43708	3.2673	0.0023193	0.00829623
CCDC50.12399.194	Coiled-coil domain-containing protein 50	CCD50	Q8IVM0	3.2636	0.00061035	0.0031534
PGLS.17799.9	6-phosphogluconolactonase	6PGL	O95336	3.2618	0.00061035	0.0031534
CRK.4976.57	Adapter molecule crk	CRK	P46108	3.2583	0.00061035	0.0031534
BLOC1S1.23246.67	Biogenesis of lysosome-related organelles complex 1 subunit 1	BL1S1	P78537	3.2515	0.00036621	0.00231933
PEA15.18833.76	Astrocytic phosphoprotein PEA-15	PEA15	Q15121	3.2509	0.00024414	0.00189553
CRABP2.11696.7	Cellular retinoic acid-binding protein 2	RABP2	P29373	3.2498	0.013428	0.0320872
AFAP1L2.24445.38	Actin filament-associated protein 1-like 2	AF1L2	Q8N4X5	3.2496	0.00036621	0.00231933
NIP7.12564.9	60S ribosome subunit biogenesis protein NIP7 homolog	NIP7	Q9Y221	3.2394	0.00036621	0.00231933
CHMP1B.18207.6	Charged multivesicular body protein 1b	CHM1B	Q7LBR1	3.2324	0.00036621	0.00231933
PSTPIP1.19168.71	Proline-serine-threonine phosphatase-interacting protein 1	PPIP1	O43586	3.2258	0.00012207	0.00167155
MARCKSL1.19175.18	MARCKS-related protein	MARCKSL1	P49006	3.2255	0.00061035	0.0031534
EMG1.20937.43	Ribosomal RNA small subunit methyltransferase NEP1	NEP1	Q92979	3.2231	0.00061035	0.0031534
BAD.5870.23	Bcl2-associated agonist of cell death	BAD	Q92934	3.221	0.00036621	0.00231933
AHCY.21393.62	Adenosylhomocysteinase	SAHH	P23526	3.2188	0.00012207	0.00167155
RNF31.23183.6	E3 ubiquitin-protein ligase RNF31	RNF31	Q96EP0	3.213	0.00024414	0.00189553
SIRPB2.5669.26	Signal-regulatory protein beta-2	SIRB2	Q5JXA9	3.2114	0.00012207	0.00167155
BIN1.9574.11	Myc box-dependent-interacting protein 1	BIN1	O00499	3.2104	0.00085449	0.00401799
TAGLN2.9201.13	Transgelin-2	Transgelin-2	P37802	3.2028	0.00036621	0.00231933
TPSB2.3403.1	Tryptase beta-2	TPSB2	P20231	3.2014	0.005249	0.0156666
USP8.13450.49	Ubiquitin carboxyl-terminal hydrolase 8	UBP8	P40818	3.2002	0.00036621	0.00231933
KLF9.22488.17	Krueppel-like factor 9	KLF9	Q13886	3.1995	0.00024414	0.00189553
WWP1.11307.33	NEDD4-like E3 ubiquitin-protein ligase WWP1	WWP1	Q9H0M0	3.1991	0.00012207	0.00167155
SUMO3.14623.26	Small ubiquitin-related modifier 3	SUMO3	P55854	3.1957	0.001709	0.00663812
TCEAL4.23250.3	Transcription elongation factor A protein-like 4	TCAL4	Q96EI5	3.1851	0.00036621	0.00231933
AAMDC.24216.30	Mth938 domain-containing protein	AAMDC	Q9H7C9	3.1839	0.00085449	0.00401799
PDGFD.17140.57	Platelet-derived growth factor D	PDGFD	Q9GZP0	3.1831	0.00012207	0.00167155
ZFAND5.18317.111	AN1-type zinc finger protein 5	ZFAN5	O76080	3.1663	0.00061035	0.0031534
NCF1.17766.5	Neutrophil cytosol factor 1	NCF-1	P14598	3.1654	0.0030518	0.0102521
POLR2M.23398.1	DNA-directed RNA polymerase II subunit GRINL1A	GRL1A	P0CAP2	3.1646	0.00012207	0.00167155
MAPK9.15604.18	Mitogen-activated protein kinase 9	JNK2	P45984	3.1588	0.00012207	0.00167155
HK2.13130.150	Hexokinase-2	HXK2	P52789	3.1578	0.00036621	0.00231933
HSDL2.23588.9	Hydroxysteroid dehydrogenase-like protein 2	HSDL2	Q6YN16	3.1576	0.00061035	0.0031534
ASAP2.13518.5	Arf-GAP with SH3 domain, ANK repeat and PH domain-containing protein 2	ASAP2	O43150	3.1554	0.00061035	0.0031534
VBP1.19193.18	Prefoldin subunit 3	PFD3	P61758	3.1474	0.00024414	0.00189553
LRPAP1.3640.14	alpha-2-macroglobulin receptor-associated protein	RAP	P30533	3.143	0.00012207	0.00167155
HINT1.5900.11	Histidine triad nucleotide-binding protein 1	HINT1	P49773	3.1402	0.00024414	0.00189553
MMP9.2579.17	Matrix metalloproteinase-9	MMP-9	P14780	3.1377	0.00024414	0.00189553
BTK.3416.2	Tyrosine-protein kinase BTK	BTK	Q06187	3.1361	0.005249	0.0156666
MAPK1.3115.64	Mitogen-activated protein kinase 1	MK01	P28482	3.1348	0.00024414	0.00189553
PLA2G4A.21430.4	Cytosolic phospholipase A2 alpha	cPLA2-alpha	P47712	3.1346	0.0012207	0.00516495
C11orf68.8307.47	UPF0696 protein C11orf68	CK068	Q9H3H3	3.1314	0.00024414	0.00189553
ENAH.9757.29	Protein enabled homolog	ENAH	Q8N8S7	3.1249	0.00024414	0.00189553
CCN1.6264.9	Protein CYR61	CYR61	O00622	3.123	0.00061035	0.0031534
EIF4A2.18824.7	Eukaryotic initiation factor 4A-II	IF4A2	Q14240	3.1164	0.00024414	0.00189553
RAD23B.12522.6	UV excision repair protein RAD23 homolog B	RD23B	P54727	3.1157	0.00085449	0.00401799
SNX12.24475.45	Sorting nexin-12	SNX12	Q9UMY4	3.1065	0.00085449	0.00401799
HAGH.19267.14	Hydroxyacylglutathione hydrolase, mitochondrial	GLO2	Q16775	3.0995	0.00061035	0.0031534
ADI1.12457.10	1,2-dihydroxy-3-keto-5-methylthiopentene dioxygenase	MTND	Q9BV57	3.0992	0.00024414	0.00189553
GSK3B.3236.12	Glycogen synthase kinase-3 beta	GSK-3 beta	P49841	3.096	0.00012207	0.00167155
MPI.25233.2	Mannose-6-phosphate isomerase	MPI	P34949	3.0891	0.0010939	0.00511289
RPS12.21829.8	40S ribosomal protein S12	RS12	P25398	3.0852	0.00024414	0.00189553
MYCBP.19250.50	C-Myc-binding protein	MYCBP	Q99417	3.0824	0.00024414	0.00189553
PIP4K2B.18232.42	Phosphatidylinositol 5-phosphate 4-kinase type-2 beta	PI42B	P78356	3.0813	0.00012207	0.00167155
KPNA5.21235.11	Importin subunit alpha-6	IMA6	O15131	3.0783	0.00036621	0.00231933
MAPKAPK3.3822.54	MAP kinase-activated protein kinase 3	MAPKAPK3	Q16644	3.078	0.00024414	0.00189553
INHA.25921.3	Inhibin a subunit	Inhibin a subunit	P05111	3.0762	0.00036621	0.00231933
RCAN2.20975.2	Calcipressin-2	RCAN2	Q14206	3.0756	0.00036621	0.00231933
SCLY.21537.33	Selenocysteine lyase	SCLY	Q96I15	3.0748	0.00085449	0.00401799
NCL.13655.34	Nucleolin	Nucleolin	P19338	3.0601	0.00024414	0.00189553
PPCS.17843.30	Phosphopantothenate--cysteine ligase	PPCS	Q9HAB8	3.057	0.00012207	0.00167155
NMRAL1.13988.67	NmrA-like family domain-containing protein 1	NMRL1	Q9HBL8	3.0555	0.00024414	0.00189553
WFDC3.6384.19	WAP four-disulfide core domain protein 3	WFDC3	Q8IUB2	3.0495	0.00012207	0.00167155
H110.12709.63	Histone H1x	H1X	Q92522	3.0381	0.0012207	0.00516495
RPE.12646.2	Ribulose-phosphate 3-epimerase	RPE	Q96AT9	3.0339	0.00061035	0.0031534
DCLK1.17156.72	Serine/threonine-protein kinase DCLK1	DCAK1	O15075	3.0336	0.0040283	0.0126989
MDH2.15534.26	Malate dehydrogenase, mitochondrial	Malate dehydrogenase 2	P40926	3.0335	0.0023193	0.00829623
TIMM10B.23241.27	Mitochondrial import inner membrane translocase subunit Tim10 B	T10B	Q9Y5J6	3.0296	0.00012207	0.00167155
PDRG1.12593.33	p53 and DNA damage-regulated protein 1	PDRG1	Q9NUG6	3.0273	0.00012207	0.00167155
CAMK2D.3419.49	Calcium/calmodulin-dependent protein kinase type II subunit delta	CAMK2D	Q13557	3.0247	0.00024414	0.00189553
RAD1.12670.15	Cell cycle checkpoint protein RAD1	RAD1	O60671	3.0135	0.00012207	0.00167155
ISG15.14148.2	Ubiquitin-like protein ISG15	UCRP	P05161	3.0133	0.00012207	0.00167155
RABL6.25276.32	Rab-like protein 6	RABL6	Q3YEC7	3.0106	0.00061035	0.0031534
CDKN1B.3719.2	Cyclin-dependent kinase inhibitor 1B	p27Kip1	P46527	3.0071	0.00061035	0.0031534
MMAB.17783.9	Cob(I)yrinic acid a,c-diamide adenosyltransferase, mitochondrial	MMAB	Q96EY8	2.9986	0.00012207	0.00167155
LAP3.15610.72	Cytosol aminopeptidase	LAP	P28838	2.9927	0.00036621	0.00231933
CRYZL1.9207.60	Quinone oxidoreductase-like protein 1	QORL1	O95825	2.9916	0.00012207	0.00167155
THYN1.12424.107	Thymocyte nuclear protein 1	THYN1	Q9P016	2.9866	0.00061035	0.0031534
RAD51C.22544.10	DNA repair protein RAD51 homolog 3	RA51C	O43502	2.9837	0.00036621	0.00231933
NPLOC4.12993.21	Nuclear protein localization protein 4 homolog	NPL4	Q8TAT6	2.9791	0.00024414	0.00189553
CFL2.15339.32	Cofilin-2	COF2	Q9Y281	2.9772	0.00012207	0.00167155
GRIPAP1.24432.3	GRIP1-associated protein 1	GRAP1	Q4V328	2.9762	0.00036621	0.00231933
RRM2B.8925.25	Ribonucleoside-diphosphate reductase subunit M2 B	RIR2B	Q7LG56	2.9757	0.00024414	0.00189553
HMGB1.2524.56	High mobility group protein B1	HMG-1	P09429	2.9694	0.0012207	0.00516495
CAB39.17757.86	Calcium-binding protein 39	CAB39	Q9Y376	2.961	0.00036621	0.00231933
HSPB6.19127.1	Heat shock protein beta-6	HSPB6	O14558	2.949	0.0023193	0.00829623
SSU72.13566.2	RNA polymerase II subunit A C-terminal domain phosphatase SSU72	SSU72	Q9NP77	2.9428	0.00036621	0.00231933
NPL.19496.1	N-acetylneuraminate lyase	NPL	Q9BXD5	2.9407	0.00036621	0.00231933
PDCL3.20935.4	Phosducin-like protein 3	PDCL3	Q9H2J4	2.9379	0.00061035	0.0031534
TBC1D13.21163.21	TBC1 domain family member 13	TBC13	Q9NVG8	2.937	0.00061035	0.0031534
ARHGAP25.11333.82	Rho GTPase-activating protein 25	RHG25	P42331	2.9367	0.00061035	0.0031534
IDI1.17712.7	Isopentenyl-diphosphate Delta-isomerase 1	IDI1	Q13907	2.9361	0.00061035	0.0031534
GAS2.23394.125	Growth arrest-specific protein 2	GAS2	O43903	2.9325	0.001709	0.00663812
UBB.6641.60	PolyUbiquitin K48-linked	PolyUbiquitin K48	P0CG47	2.9313	0.00061035	0.0031534
TPSAB1.9409.11	Tryptase beta-1	TRYB1	Q15661	2.9299	0.0040283	0.0126989
SOX9.25468.5	SOX-9	SOX-9	P48436	2.9281	0.00012207	0.00167155
GLO1.9883.29	Lactoylglutathione lyase	Glyoxalase I	Q04760	2.9272	0.0040283	0.0126989
ARPC2.23376.56	Actin-related protein 2/3 complex subunit 2	ARPC2	O15144	2.9257	0.00012207	0.00167155
P4HB.11450.110	Protein disulfide-isomerase	Protein disulfide-isomerase	P07237	2.9251	0.00024414	0.00189553
SWAP70.13552.7	Switch-associated protein 70	SWP70	Q9UH65	2.9241	0.00012207	0.00167155
ECI2.12859.33	Enoyl-CoA delta isomerase 2, mitochondrial	PECI	O75521	2.9234	0.001709	0.00663812
YY2.21913.5	Transcription factor YY2	TYY2	O15391	2.9226	0.00085449	0.00401799
RALA.14332.3	Ras-related protein Ral-A	RALA	P11233	2.9201	0.00085449	0.00401799
NELFA.24222.10	Negative elongation factor A	NELFA	Q9H3P2	2.9199	0.00024414	0.00189553
RBP1.22955.28	Retinol-binding protein 1	CRBP	P09455	2.9193	0.00085449	0.00401799
SCIN.12684.5	Adseverin	ADSV	Q9Y6U3	2.9181	0.0040283	0.0126989
PIK3CA.PIK3R1.3390.72	PIK3CA/PIK3R1	PIK3CA/PIK3R1	P42336|P27986	2.9165	0.00024414	0.00189553
ATP6V1C1.23663.28	Vacuolar ATP synthase subunit C 1	VATC1	P21283	2.9152	0.00036621	0.00231933
AKR1C2.21271.53	Aldo-keto reductase family 1 member C2	AK1C2	P52895	2.9131	0.00061035	0.0031534
USP4.21763.46	Ubiquitin carboxyl-terminal hydrolase 4	UBP4	Q13107	2.9105	0.00061035	0.0031534
ILF3.12759.47	Interleukin enhancer-binding factor 3	DRBP76	Q12906	2.9013	0.00012207	0.00167155
TFB1M.21344.31	Dimethyladenosine transferase 1, mitochondrial	TFB1M	Q8WVM0	2.8956	0.00012207	0.00167155
DTYMK.19504.22	Thymidylate kinase	KTHY	P23919	2.8852	0.00012207	0.00167155
PPBP.16765.52	Platelet basic protein	PBP	P02775	2.8849	0.00061035	0.0031534
MAGOHB.16875.13	Protein mago nashi homolog 2	MGN2	Q96A72	2.8723	0.00024414	0.00189553
GSTM3.9748.31	Glutathione S-transferase Mu 3	GSTM3-3	P21266	2.8718	0.00085449	0.00401799
MAGEA6.18205.123	Melanoma-associated antigen 6	MAGE-6	P43360	2.8717	0.00012207	0.00167155
TNFAIP8.12563.2	Tumor necrosis factor alpha-induced protein 8	TFIP8	O95379	2.8717	0.001709	0.00663812
ADH5.11369.23	Alcohol dehydrogenase class-3	ADHX	P11766	2.8616	0.00085449	0.00401799
HMOX1.17398.55	Heme oxygenase 1	HO-1	P09601	2.8613	0.00036621	0.00231933
TRUB1.23543.92	Probable tRNA pseudouridine synthase 1	TRUB1	Q8WWH5	2.8581	0.00012207	0.00167155
PNKP.13657.2	Bifunctional polynucleotide phosphatase/kinase	PNKP	Q96T60	2.8559	0.00061035	0.0031534
DNAJA4.9744.139	DnaJ homolog subfamily A member 4	DNJA4	Q8WW22	2.8486	0.00012207	0.00167155
IMPDH2.5250.53	Inosine-5'-monophosphate dehydrogenase 2	IMDH2	P12268	2.8429	0.00061035	0.0031534
SMAP1.11649.3	Stromal membrane-associated protein 1	SMAP1	Q8IYB5	2.8421	0.00024414	0.00189553
KTI12.23526.25	Protein KTI12 homolog	KTI12	Q96EK9	2.8415	0.00012207	0.00167155
PRKCI.3379.29	Protein kinase C iota type	KPCI	P41743	2.841	0.00036621	0.00231933
HSP90AB1.5467.15	Heat shock protein HSP 90-beta	HSP 90b	P08238	2.8401	0.00024414	0.00189553
EPN1.24255.38	Epsin-1	EPN1	Q9Y6I3	2.8369	0.00012207	0.00167155
MTSS2.25252.29	MTSS1-like protein	MTSSL	Q765P7	2.8354	0.00012207	0.00167155
SNX1.6955.68	Sorting nexin-1	SNX1	Q13596	2.8287	0.00061035	0.0031534
FCGR2B.3310.62	Low affinity immunoglobulin gamma Fc region receptor II-b	FCG2B	P31994	2.8262	0.0023193	0.00829623
CSNK2A1.5224.20	Casein kinase II subunit alpha	CSK21	P68400	2.8216	0.00012207	0.00167155
NUB1.21996.28	NEDD8 ultimate buster 1	NUB1	Q9Y5A7	2.8209	0.00012207	0.00167155
GFER.15398.2	FAD-linked sulfhydryl oxidase ALR	HERV1	P55789	2.8198	0.00061035	0.0031534
PSMD6.23672.10	26S proteasome non-ATPase regulatory subunit 6	PSMD6	Q15008	2.8172	0.00085449	0.00401799
SH3PXD2B.25297.11	SH3 and PX domain-containing protein 2B	SPD2B	A1X283	2.8147	0.00012207	0.00167155
ZNF526.14619.8	Zinc finger protein 526	ZN526	Q8TF50	2.8135	0.00012207	0.00167155
CAVIN1.24689.9	Polymerase I and transcript release factor	PTRF	Q6NZI2	2.8105	0.0030518	0.0102521
IL2RG.2634.2	Cytokine receptor common subunit gamma	IL-2 sRg	P31785	2.8052	0.00024414	0.00189553
ACP1.3858.5	Low molecular weight phosphotyrosine protein phosphatase	PPAC	P24666	2.8032	0.00085449	0.00401799
BOLA3.5980.55	BolA-like protein 3	BOLA3	Q53S33	2.8031	0.00085449	0.00401799
NAIF1.18301.10	Nuclear apoptosis-inducing factor 1	NAIF1	Q69YI7	2.8007	0.0023193	0.00829623
FOXP4.24259.24	Forkhead box protein P4	FOXP4	Q8IVH2	2.7993	0.00036621	0.00231933
ARFGAP2.11664.32	ADP-ribosylation factor GTPase-activating protein 2	ARFG2	Q8N6H7	2.7993	0.00061035	0.0031534
NXT1.9942.2	NTF2-related export protein 1	NXT1	Q9UKK6	2.799	0.00024414	0.00189553
IL16.2774.10	Interleukin-16	IL-16	Q14005	2.7973	0.005249	0.0156666
TXNL4B.15316.262	Thioredoxin-like protein 4B	TXN4B	Q9NX01	2.7902	0.00024414	0.00189553
LDHA.9761.89	L-lactate dehydrogenase A chain	LDHA	P00338	2.7894	0.00024414	0.00189553
ARFIP2.12630.8	Arfaptin-2	ARFP2	P53365	2.7854	0.00024414	0.00189553
ERMN.23425.19	Ermin	ERMIN	Q8TAM6	2.7833	0.020264	0.0442451
NAE1.UBA3.21939.6	ULA1/UBA3	ULA1/ UBA3	Q13564|Q8TBC4	2.7804	0.00036621	0.00231933
TRIP10.17676.13	Cdc42-interacting protein 4	CIP4	Q15642	2.7733	0.00012207	0.00167155
NTAQ1.24649.11	Protein N-terminal glutamine amidohydrolase	NTAQ1	Q96HA8	2.7732	0.00012207	0.00167155
PCBD2.6899.37	Pterin-4-alpha-carbinolamine dehydratase 2	PHS2	Q9H0N5	2.7659	0.00085449	0.00401799
KRAS.20073.22	GTPase KRas	K-ras	P01116	2.7643	0.0010939	0.00511289
MYL12A.19373.3	Myosin regulatory light chain 12A	MLRM	P19105	2.7614	0.00024414	0.00189553
TYMP.11361.73	Thymidine phosphorylase	TP	P19971	2.7595	0.013428	0.0320872
TRIM21.22015.2	E3 ubiquitin-protein ligase TRIM21	RO52	P19474	2.7571	0.00061035	0.0031534
MAPK14.5007.1	Mitogen-activated protein kinase 14	MAPK14	Q16539	2.7555	0.00036621	0.00231933
CASK.16754.40	Peripheral plasma membrane protein CASK	CSKP	O14936	2.7514	0.00012207	0.00167155
NDUFAF2.21120.3	Mimitin, mitochondrial	MIMIT	Q8N183	2.7477	0.00012207	0.00167155
CDK2.21128.2	CDK2	CDK2	P24941	2.745	0.00024414	0.00189553
PCSK2.6117.4	Neuroendocrine convertase 2	NEC2	P16519	2.7424	0.00012207	0.00167155
MDP1.20923.10	Magnesium-dependent phosphatase 1	MGDP1	Q86V88	2.7421	0.00061035	0.0031534
VAV1.5275.28	Proto-oncogene vav	VAV	P15498	2.7382	0.00061035	0.0031534
SERPINB8.19130.81	Serpin B8	SPB8	P50452	2.7335	0.0012207	0.00516495
YJU2.23571.93	Coiled-coil domain-containing protein 94	CCD94	Q9BW85	2.7318	0.00085449	0.00401799
MAP1LC3B2.20965.18	Microtubule-associated proteins 1A/1B light chain 3 beta 2	MP3B2	A6NCE7	2.7218	0.0030518	0.0102521
PPIL1.9884.8	Peptidyl-prolyl cis-trans isomerase-like 1	PPIL1	Q9Y3C6	2.7213	0.00061035	0.0031534
RRAS.17742.2	Ras-related protein R-Ras	RRAS	P10301	2.719	0.00036621	0.00231933
FADD.16593.3	FAS-associated death domain protein	FADD	Q13158	2.717	0.00061035	0.0031534
HGS.13644.30	Hepatocyte growth factor-regulated tyrosine kinase substrate	HGS	O14964	2.7154	0.00036621	0.00231933
SETD3.24260.4	Histone-lysine N-methyltransferase setd3	SETD3	Q86TU7	2.7134	0.00061035	0.0031534
OSBPL1A.25266.14	Oxysterol-binding protein-related protein 1	OSBL1	Q9BXW6	2.7134	0.00085449	0.00401799
GHRL.6518.85	Appetite-regulating hormone	ghrelin	Q9UBU3	2.713	0.00024414	0.00189553
KPNA6.13969.24	Importin subunit alpha-7	IMA7	O60684	2.7035	0.00024414	0.00189553
CLIC1.5013.2	Chloride intracellular channel protein 1	NCC27	O00299	2.6992	0.0030518	0.0102521
HSPB1.11103.24	Heat shock protein beta-1	HSP 27	P04792	2.6942	0.00012207	0.00167155
EFHD2.22037.47	EF-hand domain-containing protein D2	EFHD2	Q96C19	2.6933	0.001709	0.00663812
ADAMTS6.6441.62	A disintegrin and metalloproteinase with thrombospondin motifs 6	ATS6	Q9UKP5	2.6917	0.00036621	0.00231933
CBX3.18868.7	Chromobox protein homolog 3	CBX3	Q13185	2.6844	0.00061035	0.0031534
DDAH1.19392.6	N(G),N(G)-dimethylarginine dimethylaminohydrolase 1	DDAH1	O94760	2.6835	0.00036621	0.00231933
RTN4IP1.18180.58	Reticulon-4-interacting protein 1, mitochondrial	RT4I1	Q8WWV3	2.6801	0.00012207	0.00167155
TSN.12477.42	Translin	TSN	Q15631	2.6793	0.00024414	0.00189553
SEPTIN11.12620.3	Septin-11	Septin-11	Q9NVA2	2.6742	0.001709	0.00663812
SMAD3.10363.13	Mothers against decapentaplegic homolog 3	SMAD3	P84022	2.6705	0.00012207	0.00167155
ARHGDIB.9846.32	Rho GDP-dissociation inhibitor 2	Rho-GDI beta	P52566	2.6642	0.0012207	0.00516495
ATP5IF1.19755.38	ATPase inhibitor, mitochondrial	ATIF1	Q9UII2	2.6623	0.0023193	0.00829623
SNX5.18327.6	Sorting nexin-5	SNX5	Q9Y5X3	2.6615	0.00036621	0.00231933
GBP2.18891.98	Guanylate-binding protein 2	GBP2	P32456	2.6537	0.00024414	0.00189553
HBZ.6919.3	Hemoglobin subunit zeta	HBAZ	P02008	2.6501	0.00085449	0.00401799
NT5C2.11288.26	Cytosolic purine 5'-nucleotidase	5NTC	P49902	2.6479	0.00036621	0.00231933
SHC1.5272.55	SHC-transforming protein 1:Src Homology domain	SHC1:SH2	P29353	2.6472	0.00024414	0.00189553
AIP.3839.60	AH receptor-interacting protein	AIP	O00170	2.6459	0.00085449	0.00401799
FCN3.5462.62	Ficolin-3	Ficolin-3	O75636	2.6423	0.0023193	0.00829623
YWHAG.8901.40	14-3-3 protein gamma	14-3-3 protein gamma	P61981	2.6395	0.0040283	0.0126989
AKR1B1.9854.36	Aldose reductase	Aldose reductase	P15121	2.6378	0.0040283	0.0126989
GIPC1.22970.8	PDZ domain-containing protein GIPC1	GIPC1	O14908	2.6317	0.00036621	0.00231933
CHMP6.21160.4	Charged multivesicular body protein 6	CHMP6	Q96FZ7	2.6282	0.00012207	0.00167155
PFDN4.20956.13	Prefoldin subunit 4	PFD4	Q9NQP4	2.6258	0.00085449	0.00401799
EIF4B.14675.20	Eukaryotic translation initiation factor 4B	IF4B	P23588	2.6227	0.00012207	0.00167155
SNX4.3903.49	Sorting nexin-4	Sorting nexin 4	O95219	2.6226	0.00024414	0.00189553
MCEE.9388.18	Methylmalonyl-CoA epimerase, mitochondrial	MCEE	Q96PE7	2.6094	0.0030518	0.0102521
PRDX3.8358.30	Thioredoxin-dependent peroxide reductase, mitochondrial	Peroxiredoxin-3	P30048	2.6092	0.001709	0.00663812
YWHAQ.7625.27	14-3-3 protein theta	14-3-3 protein theta	P27348	2.6043	0.00036621	0.00231933
PFKFB3.12456.5	6-phosphofructo-2-kinase/fructose-2,6-bisphosphatase 3	F263	Q16875	2.6029	0.00012207	0.00167155
PFDN2.19243.2	Prefoldin subunit 2	PFD2	Q9UHV9	2.6017	0.00036621	0.00231933
UBL7.23366.15	Ubiquitin-like protein 7	UBL7	Q96S82	2.6004	0.00012207	0.00167155
MORF4L2.24443.8	Mortality factor 4-like protein 2	MO4L2	Q15014	2.5991	0.00036621	0.00231933
GCDH.19258.24	Glutaryl-CoA dehydrogenase, mitochondrial	GCDH	Q92947	2.5979	0.00024414	0.00189553
CPPED1.21108.5	Uncharacterized metallophosphoesterase CSTP1	CSTP1	Q9BRF8	2.5975	0.0012207	0.00516495
SPAST.10870.32	Spastin:Microtubule interacting and trafficking domain	Spastin:MIT	Q9UBP0	2.5972	0.00061035	0.0031534
PIN4.12718.43	Peptidyl-prolyl cis-trans isomerase NIMA-interacting 4	PIN4	Q9Y237	2.5901	0.0012207	0.00516495
SYNCRIP.4224.7	Heterogeneous nuclear ribonucleoprotein Q	HNRPQ	O60506	2.586	0.00036621	0.00231933
AKR7A3.18173.11	Aflatoxin B1 aldehyde reductase member 3	ARK73	O95154	2.5705	0.00012207	0.00167155
BPHL.17813.21	Valacyclovir hydrolase	BPHL	Q86WA6	2.5686	0.00061035	0.0031534
RHOQ.21827.7	Rho-related GTP-binding protein RhoQ	RHOQ	P17081	2.5659	0.0023193	0.00829623
HSPBP1.21111.49	Hsp70-binding protein 1	HPBP1	Q9NZL4	2.5655	0.00036621	0.00231933
DDX1.25092.32	ATP-dependent RNA helicase DDX1	DDX1	Q92499	2.5604	0.00036621	0.00231933
TIA1.21885.196	Nucleolysin TIA-1 isoform p40	TIA1	P31483	2.5595	0.00024414	0.00189553
NECAB1.23345.2	N-terminal EF-hand calcium-binding protein 1	NECA1	Q8N987	2.5575	0.00085449	0.00401799
METTL26.25236.11	Methyltransferase-like 26	MTL26	Q96S19	2.5554	0.00012207	0.00167155
IMPDH1.5229.90	Inosine-5'-monophosphate dehydrogenase 1	IMDH1	P20839	2.5534	0.00024414	0.00189553
RPL11.21286.29	60S ribosomal protein L11	RL11	P62913	2.5521	0.00024414	0.00189553
PRRX1.24215.8	Paired mesoderm homeobox protein 1	PRRX1	P54821	2.552	0.001709	0.00663812
RPS3.5026.66	40S ribosomal protein S3	RS3	P23396	2.5479	0.00061035	0.0031534
KDM4C.25298.53	Lysine-specific demethylase 4C	KDM4C	Q9H3R0	2.5465	0.00036621	0.00231933
CYRIB.19176.27	Protein FAM49B	FA49B	Q9NUQ9	2.5465	0.0030518	0.0102521
VPS26A.19293.6	Vacuolar protein sorting-associated protein 26A	VP26A	O75436	2.5431	0.001709	0.00663812
PPP1R10.22533.95	Serine/threonine-protein phosphatase 1 regulatory subunit 10	PP1RA	Q96QC0	2.5426	0.00012207	0.00167155
ASMTL.10089.7	N-acetylserotonin O-methyltransferase-like protein	ASML	O95671	2.5419	0.0012207	0.00516495
MPG.12438.127	DNA-3-methyladenine glycosylase	3MG	P29372	2.5409	0.00061035	0.0031534
FKBP5.21577.35	FK506-binding protein 5	FKBP5	Q13451	2.5407	0.00061035	0.0031534
MRPL10.22554.101	39S ribosomal protein L10, mitochondrial	RM10	Q7Z7H8	2.5405	0.00012207	0.00167155
PCNP.17769.28	PEST proteolytic signal-containing nuclear protein	PCNP	Q8WW12	2.5353	0.00024414	0.00189553
BRAF.15669.7	Serine/threonine-protein kinase B-raf	BRAF1	P15056	2.5325	0.00085449	0.00401799
CD226.5721.1	CD226 antigen	CD226	Q15762	2.5317	0.00024414	0.00189553
HNRNPM.12783.29	Heterogeneous nuclear ribonucleoprotein M	HNRPM	P52272	2.5232	0.00061035	0.0031534
LRATD2.21141.9	Protein FAM84B	FA84B	Q96KN1	2.5174	0.00012207	0.00167155
CROT.13929.27	Peroxisomal carnitine O-octanoyltransferase	OCTC	Q9UKG9	2.5121	0.00012207	0.00167155
RAB6B.14271.23	Ras-related protein Rab-6B	RAB6B	Q9NRW1	2.5055	0.001709	0.00663812
DEFA1.9250.87	Neutrophil defensin 1	HNP-1	P59665	2.5052	0.001709	0.00663812
MVP.24911.57	LRP	LRP	Q14764	2.5044	0.00061035	0.0031534
GGA1.13594.158	ADP-ribosylation factor-binding protein GGA1	GGA1	Q9UJY5	2.5038	0.005249	0.0156666
GNPNAT1.13954.9	Glucosamine 6-phosphate N-acetyltransferase	GNA1	Q96EK6	2.502	0.0012207	0.00516495
PDXP.3897.61	Pyridoxal phosphate phosphatase	PLPP	Q96GD0	2.5008	0.00061035	0.0031534
PML.25270.3	Probable transcription factor PML	PML	P29590	2.4935	0.00036621	0.00231933
ATXN3.16825.20	Ataxin-3	ATX3	P54252	2.4905	0.00061035	0.0031534
SNUPN.17765.3	Snurportin-1	SPN1	O95149	2.4884	0.00012207	0.00167155
DBT.23673.9	Lipoamide acyltransferase component of branched-chain alpha-keto acid dehydrogenase complex, mitochondrial	ODB2	P11182	2.4876	0.00036621	0.00231933
PRPF19.25054.15	Pre-mRNA-processing factor 19	PRP19	Q9UMS4	2.4855	0.001709	0.00663812
AAGAB.11926.23	Alpha- and gamma-adaptin-binding protein p34	P34	Q6PD74	2.4845	0.00024414	0.00189553
DUT.9995.6	Deoxyuridine 5'-triphosphate nucleotidohydrolase, mitochondrial	DUT	P33316	2.4837	0.00085449	0.00401799
ARL6IP1.24699.20	ADP-ribosylation factor-like protein 6-interacting protein 1	AR6P1	Q15041	2.4785	0.00012207	0.00167155
RBP1.19279.42	Retinol-binding protein 1	CRBP	P09455	2.4759	0.0012207	0.00516495
STX7.8274.64	Syntaxin-7	Syntaxin-7	O15400	2.47	0.0012207	0.00516495
PRMT1.23351.59	Protein arginine N-methyltransferase 1	ANM1	Q99873	2.4688	0.0012207	0.00516495
GSTP1.4911.49	Glutathione S-transferase P	Glutathione S-transferase Pi	P09211	2.4671	0.0012207	0.00516495
GSS.15526.33	Glutathione synthetase	GSHB	P48637	2.467	0.0023193	0.00829623
MDH2.12649.80	Malate dehydrogenase, mitochondrial	Malate dehydrogenase 2	P40926	2.4626	0.0023193	0.00829623
FAM110A.22371.46	Protein FAM110A	F110A	Q9BQ89	2.4589	0.0067139	0.0189727
IRAG1.8255.34	Protein MRVI1	MRVI1	Q9Y6F6	2.4586	0.00036621	0.00231933
SNTA1.22946.55	Alpha-1-syntrophin	Alpha-1-syntrophin	Q13424	2.4494	0.00085449	0.00401799
CSNK2A2.CSNK2B.5226.36	Casein kinase II 2-alpha':2-beta heterotetramer	CK2-A2:B	P19784|P67870	2.4473	0.00085449	0.00401799
CLIC4.12491.23	Chloride intracellular channel protein 4	CLIC4	Q9Y696	2.4465	0.001709	0.00663812
PRKAR2B.25463.3	cAMP-dependent protein kinase type II-beta regulatory subunit	KAP3	P31323	2.4433	0.00061035	0.0031534
SEZ6L2.3867.49	Seizure 6-like protein 2	SE6L2	Q6UXD5	2.4381	0.00012207	0.00167155
TPP2.25050.82	Tripeptidyl-peptidase 2	TPP2	P29144	2.434	0.00024414	0.00189553
EEF1B2.5882.34	Elongation factor 1-beta	EF-1-beta	P24534	2.4278	0.00012207	0.00167155
GNAQ.23567.37	Guanine nucleotide-binding protein G(q) subunit alpha	GNAQ	P50148	2.4257	0.00012207	0.00167155
MYL6.20105.7	Myosin light polypeptide 6	Myosin light polypeptide 6	P60660	2.4257	0.00024414	0.00189553
PZP.6580.29	Pregnancy zone protein	Pregnancy zone protein	P20742	2.4249	0.005249	0.0156666
SNTB1.9078.207	Beta-1-syntrophin	SNTB1	Q13884	2.4209	0.0030518	0.0102521
STXBP6.18308.30	Syntaxin-binding protein 6	STXB6	Q8NFX7	2.4173	0.00085449	0.00401799
GZMK.9545.156	Granzyme K	Granzyme K	P49863	2.4081	0.010742	0.0273962
RPP25.23311.19	Ribonuclease P protein subunit p25	RPP25	Q9BUL9	2.4055	0.00012207	0.00167155
MAT1A.21247.16	S-adenosylmethionine synthase isoform type-1	METK1	Q00266	2.4045	0.00036621	0.00231933
KIF23.5228.25	Kinesin-like protein KIF23	KIF23	Q02241	2.4043	0.00024414	0.00189553
SRP19.18257.64	Signal recognition particle 19 kDa protein	SRP19	P09132	2.4036	0.00012207	0.00167155
TPRKB.12417.46	EKC/KEOPS complex subunit TPRKB	TPRKB	Q9Y3C4	2.3954	0.00024414	0.00189553
COLGALT1.5638.23	Procollagen galactosyltransferase 1	GT251	Q8NBJ5	2.3931	0.00036621	0.00231933
EFHD1.19616.100	EF-hand domain-containing protein D1	EFHD1	Q9BUP0	2.3906	0.0023193	0.00829623
ANKRD40.23367.8	Ankyrin repeat domain-containing protein 40	ANR40	Q6AI12	2.3896	0.00012207	0.00167155
QTRT1.21380.77	Queuine tRNA-ribosyltransferase	TGT	Q9BXR0	2.3849	0.00012207	0.00167155
MRE11.11319.106	Double-strand break repair protein MRE11	MRE11	P49959	2.3849	0.00061035	0.0031534
B3GLCT.5727.35	Beta-1,3-glucosyltransferase	B3GLT	Q6Y288	2.3846	0.00061035	0.0031534
TTPAL.24687.18	Alpha-tocopherol transfer protein-like	TTPAL	Q9BTX7	2.3809	0.00024414	0.00189553
PPP1R9B.21991.79	Neurabin-2	NEB2	Q96SB3	2.3793	0.00061035	0.0031534
UCHL1.5019.16	Ubiquitin carboxyl-terminal hydrolase isozyme L1	PGP9.5	P09936	2.3786	0.00061035	0.0031534
GDI2.2647.66	Rab GDP dissociation inhibitor beta	Rab GDP dissociation inhibitor beta	P50395	2.3763	0.00061035	0.0031534
ANKRD45.23413.38	Ankyrin repeat domain-containing protein 45	ANR45	Q5TZF3	2.3753	0.00012207	0.00167155
RGS10.11634.32	Regulator of G-protein signaling 10	RGS10	O43665	2.3747	0.0040283	0.0126989
CTNNBIP1.21600.10	Beta-catenin-interacting protein 1	CNBP1	Q9NSA3	2.3641	0.0040283	0.0126989
PKLR.15607.56	Pyruvate kinase PKLR	KPYR	P30613	2.3598	0.00024414	0.00189553
CTNNA1.24426.191	Catenin alpha-1	CTNA1	P35221	2.3539	0.00024414	0.00189553
EFCAB1.23274.27	EF-hand calcium-binding domain-containing protein 1	EFCB1	Q9HAE3	2.3531	0.0012207	0.00516495
SDSL.17777.31	Serine dehydratase-like	SDSL	Q96GA7	2.353	0.00061035	0.0031534
ASPSCR1.25085.37	Tether containing UBX domain for GLUT4	ASPC1	Q9BZE9	2.3494	0.00012207	0.00167155
HNRNPAB.8894.80	Heterogeneous nuclear ribonucleoprotein A/B	hnRNP A/B	Q99729	2.3449	0.00085449	0.00401799
PPP1R1A.17706.4	Protein phosphatase 1 regulatory subunit 1A	PPR1A	Q13522	2.3448	0.00061035	0.0031534
CFDP1.24706.73	Craniofacial development protein 1	CFDP1	Q9UEE9	2.343	0.0025782	0.00919886
SHARPIN.24472.28	Sharpin	SHRPN	Q9H0F6	2.3396	0.00036621	0.00231933
TBL2.11227.31	Transducin beta-like protein 2	TBL2	Q9Y4P3	2.3381	0.00012207	0.00167155
CAMLG.21140.19	Calcium signal-modulating cyclophilin ligand	CAMLG	P49069	2.3381	0.00085449	0.00401799
BOLA1.15370.5	BolA-like protein 1	BOLA1	Q9Y3E2	2.3376	0.0023193	0.00829623
NSF.13992.12	Vesicle-fusing ATPase	NSF	P46459	2.3325	0.0012207	0.00516495
NOVA1.12557.18	RNA-binding protein Nova-1	NOVA1	P51513	2.326	0.0012207	0.00516495
ASF1B.20057.177	Histone chaperone ASF1B	ASF1B	Q9NVP2	2.3244	0.00024414	0.00189553
TACO1.9257.14	Translational activator of cytochrome c oxidase 1	TACO1	Q9BSH4	2.324	0.00012207	0.00167155
PPP2R5D.22068.5	Serine/threonine-protein phosphatase 2A 56 kDa regulatory subunit delta isoform	2A5D	Q14738	2.323	0.00012207	0.00167155
ECH1.12662.82	Delta(3,5)-Delta(2,4)-dienoyl-CoA isomerase, mitochondrial	ECH1	Q13011	2.3224	0.00012207	0.00167155
TBPL1.18434.141	TATA box-binding protein-like protein 1	TBPL1	P62380	2.3184	0.00012207	0.00167155
ELAVL2.21173.25	ELAV-like protein 2	ELAV2	Q12926	2.316	0.001709	0.00663812
ZNF34.18265.18	Zinc finger protein 34	ZNF34	Q8IZ26	2.3138	0.00085449	0.00401799
UPP1.19448.104	Uridine phosphorylase 1	UPP1	Q16831	2.3104	0.0012207	0.00516495
MRPL1.20433.19	39S ribosomal protein L1, mitochondrial	RM01	Q9BYD6	2.3081	0.0023193	0.00829623
RANBP3.14037.18	Ran-binding protein 3	RANB3	Q9H6Z4	2.3049	0.00061035	0.0031534
ATP5F1B.4965.27	ATP synthase subunit beta, mitochondrial	ATP synthase beta chain	P06576	2.3014	0.00012207	0.00167155
MMACHC.20953.34	Methylmalonic aciduria and homocystinuria type C protein	MMAC	Q9Y4U1	2.2956	0.00036621	0.00231933
CHMP3.12508.9	Charged multivesicular body protein 3	CHMP3	Q9Y3E7	2.2954	0.00012207	0.00167155
ITGB1BP2.21985.61	Integrin beta-1-binding protein 2	ITBP2	Q9UKP3	2.2903	0.00024414	0.00189553
OIT3.6296.36	Oncoprotein-induced transcript 3 protein	OIT3	Q8WWZ8	2.2881	0.00012207	0.00167155
CERT1.13950.9	Collagen type IV alpha-3-binding protein:StAR-related lipid-transfer domain, isoform 2	C43BP:START domain	Q9Y5P4	2.2857	0.00012207	0.00167155
STMN2.10900.272	Stathmin-2	STMN2	Q93045	2.2803	0.0012207	0.00516495
GSTK1.13474.40	Glutathione S-transferase kappa 1	GSTK1	Q9Y2Q3	2.2791	0.00085449	0.00401799
DSTN.18883.4	Destrin	DEST	P60981	2.2748	0.0023193	0.00829623
FXR1.13076.4	Fragile X mental retardation syndrome-related protein 1	FXR1	P51114	2.2747	0.0018823	0.00729912
AKT1S1.23302.19	Proline-rich AKT1 substrate 1	AKTS1	Q96B36	2.2743	0.00061035	0.0031534
ANXA5.14158.17	Annexin A5	Annexin V	P08758	2.2742	0.00085449	0.00401799
AIF1.2849.49	Allograft inflammatory factor 1	AIF1	P55008	2.2715	0.0030518	0.0102521
CLEC4G.10781.19	C-type lectin domain family 4 member G	CLC4G	Q6UXB4	2.2711	0.013428	0.0320872
CACNB3.24237.115	Voltage-dependent L-type calcium channel subunit beta-3	CACB3	P54284	2.2689	0.00024414	0.00189553
DCTD.17756.69	Deoxycytidylate deaminase	DCTD	P32321	2.2686	0.00012207	0.00167155
UBE2Z.21110.5	Ubiquitin-conjugating enzyme E2 Z	UBE2Z	Q9H832	2.2683	0.00061035	0.0031534
HMGB2.22978.13	High mobility group protein B2	HMG-2	P26583	2.2681	0.0012207	0.00516495
MTHFD2L.24454.27	Probable bifunctional methylenetetrahydrofolate dehydrogenase/cyclohydrolase 2	MTD2L	Q9H903	2.2673	0.00012207	0.00167155
CNOT9.8975.26	Cell differentiation protein RCD1 homolog	RCD1	Q92600	2.2667	0.00024414	0.00189553
MAP4K5.21989.12	Mitogen-activated protein kinase kinase kinase kinase 5	M4K5	Q9Y4K4	2.2658	0.00036621	0.00231933
CBR1.12381.26	Carbonyl reductase [NADPH] 1	CBR1	P16152	2.2647	0.0012207	0.00516495
TKFC.23644.19	Dihydroxyacetone kinase	DAK	Q3LXA3	2.2645	0.00036621	0.00231933
ANXA4.17164.15	Annexin A4	annexin IV	P09525	2.2641	0.00036621	0.00231933
SNX11.24685.12	Sorting nexin-11	SNX11	Q9Y5W9	2.2632	0.00061035	0.0031534
NDUFA2.20458.22	NADH dehydrogenase [ubiquinone] 1 alpha subcomplex subunit 2	NDUA2	O43678	2.2631	0.00012207	0.00167155
PURA.12537.88	Transcriptional activator protein Pur-alpha	PURA	Q00577	2.261	0.00012207	0.00167155
FAM221A.24447.26	Protein FAM221A	F221A	A4D161	2.258	0.0012207	0.00516495
MAP2K1.2864.2	Dual specificity mitogen-activated protein kinase kinase 1	MEK1	Q02750	2.2577	0.00085449	0.00401799
EHD2.23640.10	EH domain-containing protein 2	EHD2	Q9NZN4	2.2554	0.016602	0.0378034
MORF4L1.18193.165	Mortality factor 4-like protein 1	MO4L1	Q9UBU8	2.2544	0.0012207	0.00516495
STAT1.10370.21	Signal transducer and activator of transcription 1-alpha/beta	STAT1	P42224	2.2538	0.00036621	0.00231933
RPIA.12333.87	Ribose-5-phosphate isomerase	RPIA	P49247	2.2537	0.00012207	0.00167155
TSTD1.19277.4	Thiosulfate sulfurtransferase/rhodanese-like domain-containing protein 1	KAT	Q8NFU3	2.2531	0.00012207	0.00167155
FER.4220.39	Tyrosine-protein kinase Fer	FER	P16591	2.2491	0.00061035	0.0031534
TFCP2L1.25104.10	Transcription factor CP2-like protein 1	TF2L1	Q9NZI6	2.2467	0.00061035	0.0031534
UBE3A.11226.16	Ubiquitin-protein ligase E3A	UBE3A	Q05086	2.2426	0.00012207	0.00167155
HAGHL.23546.9	Hydroxyacylglutathione hydrolase-like protein	HAGHL	Q6PII5	2.2423	0.00036621	0.00231933
GNPDA1.8909.77	Glucosamine-6-phosphate isomerase 1	GNPI1	P46926	2.2382	0.0023193	0.00829623
NAA10.17854.33	N-alpha-acetyltransferase 10	NAA10	P41227	2.2376	0.00061035	0.0031534
COA7.23258.56	Cytochrome c oxidase assembly factor 7	COA7	Q96BR5	2.2352	0.00036621	0.00231933
AKR1C1.12618.50	Aldo-keto reductase family 1 member C1	Aldo-keto reductase 1C1	Q04828	2.2306	0.00012207	0.00167155
LRSAM1.24411.144	E3 ubiquitin-protein ligase LRSAM1	LRSM1	Q6UWE0	2.2266	0.00024414	0.00189553
CDKL2.21786.25	Cyclin-dependent kinase-like 2	CDKL2	Q92772	2.2248	0.0040283	0.0126989
NSMCE1.20453.9	Non-structural maintenance of chromosomes element 1 homolog	NSE1	Q8WV22	2.2231	0.00012207	0.00167155
APOB.2797.56	Apolipoprotein B	Apo B	P04114	2.2203	0.010742	0.0273962
UCHL5.17405.2	Ubiquitin carboxyl-terminal hydrolase isozyme L5	UCHL5	Q9Y5K5	2.2192	0.00024414	0.00189553
RAB13.19282.3	Ras-related protein Rab-13	RAB13	P51153	2.2154	0.00036621	0.00231933
GSK3A.3441.64	Glycogen synthase kinase-3 alpha	GSK-3 alpha	P49840	2.214	0.00061035	0.0031534
SELP.4154.57	P-selectin	P-Selectin	P16109	2.2134	0.001709	0.00663812
ASAH1.5748.20	Acid ceramidase	Acid ceramidase	Q13510	2.2131	0.00024414	0.00189553
TCP1.19265.9	T-complex protein 1 subunit alpha	TCPA	P17987	2.2092	0.00012207	0.00167155
SHC1.16043.30	SHC-transforming protein 1:Phosphotyrosine Interaction Domain	SHC1:PID	P29353	2.2082	0.00012207	0.00167155
TRIM3.12573.80	Tripartite motif-containing protein 3	TRIM3	O75382	2.2047	0.00085449	0.00401799
ACADSB.17403.14	Short/branched chain specific acyl-CoA dehydrogenase, mitochondrial	acyl-Coenzyme A dehydrogenase	P45954	2.2043	0.0040283	0.0126989
AREG.2970.60	Amphiregulin	AREG	P15514	2.2002	0.00036621	0.00231933
MITD1.23266.62	MIT domain-containing protein 1	MITD1	Q8WV92	2.1942	0.00024414	0.00189553
PLEKHA7.12731.12	Pleckstrin homology domain-containing family A member 7	PKHA7	Q6IQ23	2.194	0.00024414	0.00189553
PDE11A.5252.33	Dual 3',5'-cyclic-AMP and -GMP phosphodiesterase 11A	PDE11	Q9HCR9	2.1926	0.0030518	0.0102521
CACYBP.12432.23	Calcyclin-binding protein	CYBP	Q9HB71	2.1921	0.0030518	0.0102521
MEIS2.23568.41	Homeobox protein Meis2	MEIS2	O14770	2.1898	0.00024414	0.00189553
PSMA5.18925.24	Proteasome subunit alpha type-5	Proteasome subunit alpha type 5	P28066	2.1876	0.00024414	0.00189553
DIMT1.12694.28	Probable dimethyladenosine transferase	DIM1	Q9UNQ2	2.1857	0.00012207	0.00167155
RAB18.12945.33	Ras-related protein Rab-18	RAB18	Q9NP72	2.1814	0.0023193	0.00829623
SPART.11161.5	Spartin	SPG20	Q8N0X7	2.1804	0.00061035	0.0031534
TBCC.21326.28	Tubulin-specific chaperone C	TBCC	Q15814	2.1794	0.00061035	0.0031534
INPP4A.25064.34	Type I inositol-3,4-bisphosphate 4-phosphatase	INP4A	Q96PE3	2.1791	0.00061035	0.0031534
MARVELD2.23611.16	MARVEL domain-containing protein 2	MALD2	Q8N4S9	2.1787	0.00012207	0.00167155
PWWP3A.22385.2	PWWP domain-containing protein MUM1	MUM1	Q2TAK8	2.1773	0.00085449	0.00401799
CETN2.13078.3	Centrin-2	CETN2	P41208	2.1769	0.001709	0.00663812
BCL7A.21331.19	B-cell CLL/lymphoma 7 protein family member A	BCL7A	Q4VC05	2.1758	0.0012207	0.00516495
PLCG1.4563.61	1-phosphatidylinositol 4,5-bisphosphate phosphodiesterase gamma-1	PLCG1	P19174	2.1733	0.00024414	0.00189553
LDHA.15414.316	L-lactate dehydrogenase A chain	LDHA	P00338	2.1727	0.0023193	0.00829623
USF1.21355.4	Upstream stimulatory factor 1	USF1	P22415	2.1689	0.0023193	0.00829623
UTS2B.6290.3	Urotensin-2B	UTS2B	Q765I0	2.1625	0.0012207	0.00516495
KYAT3.12682.5	Kynurenine--oxoglutarate transaminase 3	KAT3	Q6YP21	2.1619	0.00036621	0.00231933
SH3BGRL2.19113.66	SH3 domain-binding glutamic acid-rich-like protein 2	SH3L2	Q9UJC5	2.1587	0.0085449	0.0228658
TWF2.23396.21	Twinfilin-2	TWF2	Q6IBS0	2.1577	0.001709	0.00663812
METAP1.3210.1	Methionine aminopeptidase 1	METAP1	P53582	2.1563	0.001709	0.00663812
PPP3R1.15545.13	Calcineurin subunit B type 1	Calcineurin B a	P63098	2.1561	0.001709	0.00663812
GLUD1.25902.27	Glutamate dehydrogenase 1, mitochondrial	DHE3	P00367	2.1534	0.00085449	0.00401799
NUMB.25248.28	Protein numb homolog	NUMB	P49757	2.1523	0.00012207	0.00167155
DAZAP1.23401.3	DAZ-associated protein 1	DAZP1	Q96EP5	2.1493	0.00061035	0.0031534
GIPC2.20921.1	PDZ domain-containing protein GIPC2	GIPC2	Q8TF65	2.1485	0.00036621	0.00231933
ABCF3.23700.42	ATP-binding cassette sub-family F member 3	ABCF3	Q9NUQ8	2.1473	0.00024414	0.00189553
NUDT11.23623.48	Diphosphoinositol polyphosphate phosphohydrolase 3-beta	NUD11	Q96G61	2.1465	0.00036621	0.00231933
SPAG7.21289.36	Sperm-associated antigen 7	Sperm-associated antigen 7	O75391	2.1424	0.00024414	0.00189553
ACBD4.24686.19	Acyl-CoA-binding domain-containing protein 4	ACBD4	Q8NC06	2.141	0.00024414	0.00189553
SNAP23.20241.9	Synaptosomal-associated protein 23	SNP23	O00161	2.1406	0.00085449	0.00401799
POLR2K.19134.66	DNA-directed RNA polymerases I, II, and III subunit RPABC4	RPAB4	P53803	2.1404	0.00024414	0.00189553
TEAD3.12854.3	Transcriptional enhancer factor TEF-5	TEAD3	Q99594	2.1402	0.0012207	0.00516495
OASL.25941.4	2'-5'-oligoadenylate synthetase like protein	OA synthetase	Q15646	2.1384	0.00024414	0.00189553
SH3GLB2.18222.34	Endophilin-B2	SHLB2	Q9NR46	2.1359	0.00012207	0.00167155
PPP3CA.PPP3R1.4903.72	Calcineurin	Calcineurin	Q08209|P63098	2.1352	0.005249	0.0156666
EBAG9.19802.22	Receptor-binding cancer antigen expressed on SiSo cells	RCAS1	O00559	2.1337	0.0085449	0.0228658
HDAC4.25275.30	Histone deacetylase 4	HDAC4	P56524	2.1326	0.00061035	0.0031534
INPP5A.25444.29	Type I inositol 1,4,5-trisphosphate 5-phosphatase	I5P1	Q14642	2.1286	0.005249	0.0156666
PUDP.20912.10	Pseudouridine-5'-phosphatase	HDHD1	Q08623	2.128	0.0012207	0.00516495
FAIM.10420.30	Fas apoptotic inhibitory molecule 1	FAIM1	Q9NVQ4	2.1246	0.00012207	0.00167155
UCK1.23364.3	Uridine-cytidine kinase 1	UCK1	Q9HA47	2.1231	0.00085449	0.00401799
SARS2.12348.46	Serine--tRNA ligase, mitochondrial	SYSM	Q9NP81	2.1225	0.00024414	0.00189553
FSD1.23695.1	Fibronectin type III and SPRY domain-containing protein 1	FSD1	Q9BTV5	2.1212	0.00036621	0.00231933
MSI2.21366.7	RNA-binding protein Musashi homolog 2	MSI2H	Q96DH6	2.1204	0.0012207	0.00516495
KCTD17.23384.19	BTB/POZ domain-containing protein KCTD17	KCD17	Q8N5Z5	2.1201	0.0013629	0.00573547
SERPINB9.21221.67	Serpin B9	Serpin B9	P50453	2.1186	0.013428	0.0320872
MIF.5356.2	Macrophage migration inhibitory factor	MIF	P14174	2.1154	0.0030518	0.0102521
UBASH3B.12558.3	Ubiquitin-associated and SH3 domain-containing protein B	UBS3B	Q8TF42	2.114	0.0085449	0.0228658
RAB3IL1.21375.34	Guanine nucleotide exchange factor for Rab-3A	R3GEF	Q8TBN0	2.1136	0.00061035	0.0031534
NCOA7.25299.11	Nuclear receptor coactivator 7	NCOA7	Q8NI08	2.1118	0.0023193	0.00829623
IRF6.9999.1	Interferon regulatory factor 6	IRF6	O14896	2.1106	0.0030518	0.0102521
MTHFD2.18321.38	Bifunctional methylenetetrahydrofolate dehydrogenase/cyclohydrolase, mitochondrial	MTDC	P13995	2.1078	0.0012207	0.00516495
TAF15.16865.62	TATA-binding protein-associated factor 2N	RBP56	Q92804	2.1071	0.0012207	0.00516495
USP22.21757.49	Ubiquitin carboxyl-terminal hydrolase 22	UBP22	Q9UPT9	2.1062	0.00024414	0.00189553
PRTN3.3514.49	Myeloblastin	Proteinase-3	P24158	2.1053	0.0030518	0.0102521
HSF1.11616.9	Heat shock factor protein 1	HSF1	Q00613	2.1021	0.00036621	0.00231933
IL17RB.6262.14	Interleukin-17 receptor B	IL-17B R	Q9NRM6	2.1003	0.00085449	0.00401799
ATP5MF.11539.4	ATP synthase subunit f, mitochondrial	ATPK	P56134	2.1	0.00012207	0.00167155
UBE2Q1.21727.15	Ubiquitin-conjugating enzyme E2 Q1	UB2Q1	Q7Z7E8	2.0999	0.00012207	0.00167155
USP12.21755.27	Ubiquitin carboxyl-terminal hydrolase 12	UBP12	O75317	2.099	0.0012207	0.00516495
VTI1B.8963.8	Vesicle transport through interaction with t-SNAREs homolog 1B	Vti1-rp1	Q9UEU0	2.0979	0.005249	0.0156666
MVD.18422.41	Diphosphomevalonate decarboxylase	ERG19	P53602	2.0963	0.00024414	0.00189553
KDM1A.22429.13	Lysine-specific histone demethylase 1A	KDM1A	O60341	2.0957	0.00024414	0.00189553
RBP7.14208.3	Retinoid-binding protein 7	RET7	Q96R05	2.0953	0.00085449	0.00401799
PPFIA1.13975.56	Liprin-alpha-1	LIPA1	Q13136	2.0951	0.00012207	0.00167155
YWHAB.14156.33	14-3-3 protein beta/alpha	14-3-3 protein beta/alpha	P31946	2.0942	0.00085449	0.00401799
PGM5.25117.17	PGM5	PGM5	Q15124	2.0927	0.013428	0.0320872
KCTD7.22485.1	BTB/POZ domain-containing protein KCTD7	KCTD7	Q96MP8	2.0907	0.00036621	0.00231933
MAPRE3.22992.6	Microtubule-associated protein RP/EB family member 3	MARE3	Q9UPY8	2.0878	0.00036621	0.00231933
RAB2A.23008.4	Ras-related protein Rab-2A	RAB2A	P61019	2.0877	0.0012207	0.00516495
NAPG.17773.26	Gamma-soluble NSF attachment protein	SNAG	Q99747	2.0874	0.00024414	0.00189553
NUDT5.17761.2	ADP-sugar pyrophosphatase	NUDT5	Q9UKK9	2.0807	0.00061035	0.0031534
AKT2.5360.9	RAC-beta serine/threonine-protein kinase	PKB beta	P31751	2.0768	0.00024414	0.00189553
SPG21.11122.97	Maspardin	SPG21	Q9NZD8	2.0751	0.00061035	0.0031534
FASN.8403.18	Fatty acid synthase	Fatty acid synthase	P49327	2.0747	0.0030518	0.0102521
THAP4.24490.16	THAP domain-containing protein 4	THAP4	Q8WY91	2.0728	0.00024414	0.00189553
CRYBB1.17751.68	Beta-crystallin B1	CRBB1	P53674	2.0722	0.0012207	0.00516495
JUP.16768.3	Junction plakoglobin	PLAK	P14923	2.0712	0.0012207	0.00516495
SYAP1.23409.83	Synapse-associated protein 1	SYAP1	Q96A49	2.0678	0.00061035	0.0031534
ARHGAP1.11955.1	Rho GTPase-activating protein 1:Rho-GTPase activating protein domain	RHG01:Rho-GAP	Q07960	2.0665	0.00061035	0.0031534
NSFL1C.4250.23	NSFL1 cofactor p47	NSF1C	Q9UNZ2	2.0657	0.0030518	0.0102521
METTL2B.23558.33	Methyltransferase-like protein 2B	MET2B	Q6P1Q9	2.0635	0.00036621	0.00231933
GNAI1.19271.64	Guanine nucleotide-binding protein G(i) subunit alpha-1	GNAI1	P63096	2.0573	0.0012207	0.00516495
CTNNB1.9842.2	Catenin beta-1	b-Catenin	P35222	2.0566	0.0026551	0.0094636
ESD.4984.83	S-formylglutathione hydrolase	Esterase D	P10768	2.0562	0.00085449	0.00401799
PTPN13.12664.19	Tyrosine-protein phosphatase non-receptor type 13	PTN13	Q12923	2.0562	0.001709	0.00663812
LEMD1.8040.9	LEM domain-containing protein 1	LEMD1	Q68G75	2.0533	0.0023193	0.00829623
SMAD4.12022.12	Mothers against decapentaplegic homolog 4	SMAD4	Q13485	2.0524	0.0012207	0.00516495
PSPC1.24948.79	Paraspeckle component 1	PSPC1	Q8WXF1	2.0508	0.00036621	0.00231933
NACA.3854.24	Nascent polypeptide-associated complex subunit alpha	NACA	Q13765	2.0493	0.001709	0.00663812
UFM1.3836.51	Ubiquitin-fold modifier 1	UFM1	P61960	2.0463	0.00012207	0.00167155
ARHGAP45.13544.9	Rho GTPase-activating protein 45	HMHA1	Q92619	2.0454	0.0023193	0.00829623
RPS6KA3.3469.74	Ribosomal protein S6 kinase alpha-3	RPS6KA3	P51812	2.0445	0.00024414	0.00189553
ARL6IP5.13503.19	PRA1 family protein 3	PRAF3	O75915	2.0426	0.0023193	0.00829623
ME1.25060.18	NADP-dependent malic enzyme	MAOX	P48163	2.0399	0.0030518	0.0102521
NRBF2.21367.63	Nuclear receptor-binding factor 2	NRBF2	Q96F24	2.0375	0.00036621	0.00231933
COPS2.14029.42	COP9 signalosome complex subunit 2	CSN2	P61201	2.034	0.00036621	0.00231933
RDH12.21345.93	Retinol dehydrogenase 12	RDH12	Q96NR8	2.0339	0.00085449	0.00401799
STARD7.23529.11	StAR-related lipid transfer protein 7, mitochondrial	STAR7	Q9NQZ5	2.0327	0.00024414	0.00189553
NHP2.20939.113	H/ACA ribonucleoprotein complex subunit 2	NHP2	Q9NX24	2.0315	0.00085449	0.00401799
SRC.5488.74	Proto-oncogene tyrosine-protein kinase Src isoform 2	SRCN1	P12931	2.0306	0.0067139	0.0189727
DEFB113.13374.4	Beta-defensin 113	DB113	Q30KQ7	2.0289	0.0023193	0.00829623
UBE2N.UBE2V1.21747.114	UBE2N (Ubc13)/Uev1a Complex	UBE2N/UB2V1 Complex	P61088|Q13404	2.0279	0.0023193	0.00829623
PNPO.17804.102	Pyridoxine-5'-phosphate oxidase	PNPO	Q9NVS9	2.0248	0.00012207	0.00167155
RAB33A.23255.7	Ras-related protein Rab-33A	Rab-33A	Q14088	2.0226	0.00061035	0.0031534
DDX19A.18813.15	ATP-dependent RNA helicase DDX19A	DD19A	Q9NUU7	2.0211	0.00036621	0.00231933
PGPEP1.20432.6	Pyroglutamyl-peptidase 1	PGPI	Q9NXJ5	2.0204	0.00061035	0.0031534
GMEB2.12804.5	Glucocorticoid modulatory element-binding protein 2	GMEB2	Q9UKD1	2.0195	0.0023193	0.00829623
OPHN1.12591.27	Oligophrenin-1	Oligophrenin-1	O60890	2.0171	0.00061035	0.0031534
ILK.10053.5	Integrin-linked protein kinase	ILK1	Q13418	2.017	0.005249	0.0156666
RBFOX2.11462.8	RNA binding protein fox-1 homolog 2	RBM9	O43251	2.0168	0.0023236	0.00830737
CCPG1.8889.5	Cell cycle progression protein 1	CCPG1	Q9ULG6	2.0168	0.0040283	0.0126989
STOML2.6555.58	Stomatin-like protein 2, mitochondrial	Stomatin-like protein 2	Q9UJZ1	2.0148	0.00061035	0.0031534
MAGED1.21392.15	Melanoma-associated antigen D1	MAGD1	Q9Y5V3	2.0124	0.00085449	0.00401799
KCTD10.23337.54	BTB/POZ domain-containing adapter for CUL3-mediated RhoA degradation protein 3	BACD3	Q9H3F6	2.0108	0.00024414	0.00189553
IL15.19568.17	Interleukin-15	IL-15	P40933	2.0106	0.00012207	0.00167155
ALG2.23654.6	Alpha-1,3-mannosyltransferase ALG2	ALG2	Q9H553	2.0082	0.0085449	0.0228658
TIFA.21113.3	TRAF-interacting protein with FHA domain-containing protein A	TIFA	Q96CG3	2.0038	0.00012207	0.00167155
SNX16.23408.1	Sorting nexin 16	Sorting nexin 16	P57768	2.0028	0.00085449	0.00401799
FOXM1.10056.5	Forkhead box protein M1	FOXM1	Q08050	2.0017	0.001709	0.00663812
GID8.20373.141	Glucose-induced degradation protein 8 homolog	GID8	Q9NWU2	2.0006	0.0012207	0.00516495
F8.13499.30	Coagulation Factor VIII	Coagulation Factor VIII	P00451	2.0003	0.00012207	0.00167155
PHYH.23369.17	Phytanoyl-CoA dioxygenase, peroxisomal	PAHX	O14832	1.9992	0.0040283	0.0126989
DFFA.21249.115	DNA fragmentation factor subunit alpha	DFFA	O00273	1.9952	0.00061035	0.0031534
COASY.21207.1	Bifunctional coenzyme A synthase	COASY	Q13057	1.9912	0.0012207	0.00516495
MIF.8221.19	Macrophage migration inhibitory factor	MIF	P14174	1.9897	0.0067139	0.0189727
CFHR4.6471.53	Complement factor H-related protein 4	FHR4	Q92496	1.9882	0.0023193	0.00829623
SERPINE2.3217.74	Glia-derived nexin	Protease nexin I	P07093	1.9867	0.00012207	0.00167155
PITPNA.9934.29	Phosphatidylinositol transfer protein alpha isoform	PIPNA	Q00169	1.9866	0.00024414	0.00189553
UBAC1.25480.21	Ubiquitin-associated domain-containing protein 1	UBAC1	Q9BSL1	1.9847	0.00036621	0.00231933
PDE1A.5253.1	Calcium/calmodulin-dependent 3',5'-cyclic nucleotide phosphodiesterase 1A	PDE1A	P54750	1.9815	0.0030518	0.0102521
SDHB.22773.69	Succinate dehydrogenase [ubiquinone] iron-sulfur subunit, mitochondrial	SDHB	P21912	1.9802	0.00012207	0.00167155
ARL8A.23281.29	ADP-ribosylation factor-like protein 8A	ARL8A	Q96BM9	1.9789	0.0012207	0.00516495
RFX5.24958.3	DNA-binding protein RFX5	RFX5	P48382	1.977	0.00024414	0.00189553
DPH7.25235.2	Diphthine methyltransferase	DPH7	Q9BTV6	1.9758	0.00036621	0.00231933
HMGB3.12775.6	High mobility group protein B3	HMGB3	O15347	1.9735	0.001709	0.00663812
CARNMT1.23638.3	Carnosine N-methyltransferase	CARME	Q8N4J0	1.9726	0.00024414	0.00189553
AS3MT.18417.3	Arsenite methyltransferase	AS3MT	Q9HBK9	1.9717	0.0013629	0.00573547
CTSB.3061.61	Cathepsin B	Cathepsin B	P07858	1.971	0.010742	0.0273962
TXNRD1.13967.14	Thioredoxin reductase 1, cytoplasmic	Thioredoxin reductase 1	Q16881	1.9673	0.0012207	0.00516495
ARF4.18408.26	ADP-ribosylation factor 4	ARF4	P18085	1.9664	0.00024414	0.00189553
GAPDH.3848.14	Glyceraldehyde-3-phosphate dehydrogenase	GAPDH, liver	P04406	1.9631	0.0030518	0.0102521
SPHK1.4294.16	Sphingosine kinase 1	Sphingosine kinase 1	Q9NYA1	1.9609	0.00012207	0.00167155
ZHX2.24955.116	Zinc fingers and homeoboxes protein 2	ZHX2	Q9Y6X8	1.9584	0.00061035	0.0031534
AKR1B1.16606.85	Aldose reductase	Aldose reductase	P15121	1.9565	0.0085449	0.0228658
CCNH.9848.22	Cyclin-H	Cyclin H	P51946	1.9558	0.00085449	0.00401799
NNMT.19376.74	Nicotinamide N-methyltransferase	NNMT	P40261	1.9553	0.0012207	0.00516495
NME1.5909.51	Nucleoside diphosphate kinase A	Nucleoside diphosphate kinase A	P15531	1.9551	0.00012207	0.00167155
DDX58.12382.2	Probable ATP-dependent RNA helicase DDX58	DDX58	O95786	1.9539	0.00024414	0.00189553
SYNE2.9789.52	Nesprin-2	Nesprin-2	Q8WXH0	1.9506	0.0012207	0.00516495
CCDC43.21595.8	Coiled-coil domain-containing protein 43	CCD43	Q96MW1	1.9493	0.001709	0.00663812
DDRGK1.23559.10	DDRGK domain-containing protein 1	DDRGK	Q96HY6	1.9493	0.013428	0.0320872
SPATA20.11117.2	Spermatogenesis-associated protein 20	SPT20	Q8TB22	1.9491	0.00024414	0.00189553
ALAD.15523.9	Delta-aminolevulinic acid dehydratase	HEM2	P13716	1.9489	0.00012207	0.00167155
DIAPH1.25083.26	Protein diaphanous homolog 1	Diaphanous-related formin-1	O60610	1.9465	0.001709	0.00663812
GGT2.6334.9	Inactive gamma-glutamyltranspeptidase 2	GGT2	P36268	1.9463	0.0040283	0.0126989
DOHH.24420.57	Deoxyhypusine hydroxylase	DOHH	Q9BU89	1.9452	0.00061035	0.0031534
RPN1.10490.3	Dolichyl-diphosphooligosaccharide--protein glycosyltransferase subunit 1:Cytoplasmic domain	RPN1:CD	P04843	1.945	0.00061035	0.0031534
NRBP1.12616.45	Nuclear receptor-binding protein	NRBP	Q9UHY1	1.9435	0.00061035	0.0031534
PTGES2.18458.4	Prostaglandin E synthase 2	PGES2	Q9H7Z7	1.9415	0.00024414	0.00189553
FAH.11424.4	Fumarylacetoacetase	FAAA	P16930	1.9406	0.0023193	0.00829623
APOD.4712.28	Apolipoprotein D	Apo D	P05090	1.9382	0.00024414	0.00189553
SRM.21647.9	Spermidine synthase	SPEE	P19623	1.9336	0.00012207	0.00167155
TFB2M.21193.1	Dimethyladenosine transferase 2, mitochondrial	TFB2M	Q9H5Q4	1.933	0.00012207	0.00167155
DYTN.22124.94	Dystrotelin	DYTN	A2CJ06	1.9319	0.00012207	0.00167155
PAK4.13719.19	Serine/threonine-protein kinase PAK 4	PAK4	O96013	1.9317	0.00061035	0.0031534
SH3BP5.23662.10	SH3 domain-binding protein 5	3BP5	O60239	1.9285	0.0030518	0.0102521
AIF1L.18871.24	Allograft inflammatory factor 1-like	AIF1L	Q9BQI0	1.9276	0.0040283	0.0126989
NELFE.21819.9	Negative elongation factor E	NELFE	P18615	1.9241	0.0030518	0.0102521
POR.2731.29	NADPH--cytochrome P450 reductase	NADPH-P450 Oxidoreductase	P16435	1.9237	0.0012207	0.00516495
POGLUT3.8296.117	KDEL motif-containing protein 2	KDEL2	Q7Z4H8	1.9235	0.001709	0.00663812
FAM107A.2760.2	Protein FAM107A	DRR1	O95990	1.9232	0.00085449	0.00401799
LYN.3453.87	Tyrosine-protein kinase Lyn	LYN	P07948	1.9231	0.001709	0.00663812
EIF3J.13497.34	Eukaryotic translation initiation factor 3 subunit J	EIF3J	O75822	1.9224	0.00012207	0.00167155
SCGB1D2.6508.68	Secretoglobin family 1D member 2	SG1D2	O95969	1.9223	0.0023193	0.00829623
ISOC1.9816.37	Isochorismatase domain-containing protein 1	ISOC1	Q96CN7	1.9215	0.00061035	0.0031534
TRIM5.21438.45	Tripartite motif-containing protein 5	TRIM5	Q9C035	1.9208	0.00085449	0.00401799
DOK2.19578.19	Docking protein 2	DOK2	O60496	1.9189	0.0012207	0.00516495
RAB3A.17516.7	Ras-related protein Rab-3A	Rab3A	P20336	1.9187	0.0012207	0.00516495
PPIE.5238.26	Peptidyl-prolyl cis-trans isomerase E	PPIE	Q9UNP9	1.9135	0.00012207	0.00167155
ATE1.25108.6	Arginyl-tRNA--protein transferase 1	ATE1	O95260	1.9133	0.0023193	0.00829623
AMPH.24908.19	Amphiphysin	AMPH	P49418	1.913	0.0085449	0.0228658
PTPN1.3005.5	Tyrosine-protein phosphatase non-receptor type 1	PTP-1B	P18031	1.9126	0.0012207	0.00516495
COMMD7.2823.7	COMM domain-containing protein 7	COMMD7	Q86VX2	1.9118	0.00024414	0.00189553
UBC.6172.7	PolyUbiquitin K63-linked	PolyUbiquitin K63	P0CG48	1.9079	0.00061035	0.0031534
NEIL1.21802.53	Endonuclease 8-like 1	NEIL1	Q96FI4	1.9074	0.0012207	0.00516495
PLEKHA3.23392.41	Pleckstrin homology domain-containing family A member 3	PKHA3	Q9HB20	1.9063	0.001709	0.00663812
RCSD1.23620.16	CapZ-interacting protein	CPZIP	Q6JBY9	1.9044	0.0012207	0.00516495
AMPD2.18403.25	AMP deaminase 2	AMPD2	Q01433	1.9039	0.00036621	0.00231933
POLB.21210.33	DNA polymerase beta	DPOLB	P06746	1.9034	0.0023193	0.00829623
PABPC3.10447.18	Polyadenylate-binding protein 3	PABP3	Q9H361	1.9029	0.00061035	0.0031534
FGF16.4393.3	Fibroblast growth factor 16	FGF-16	O43320	1.9006	0.0012207	0.00516495
GULP1.19180.38	PTB domain-containing engulfment adapter protein 1	GULP1	Q9UBP9	1.8944	0.00085449	0.00401799
PARK7.19523.215	Protein DJ-1	PARK7	Q99497	1.894	0.00085449	0.00401799
SRSF7.12987.12	Serine/arginine-rich splicing factor 7	SRSF7	Q16629	1.8926	0.0012207	0.00516495
DRG1.17849.6	Developmentally-regulated GTP-binding protein 1	DRG1	Q9Y295	1.892	0.00024414	0.00189553
UAP1.13580.2	UDP-N-acetylhexosamine pyrophosphorylase	Sperm-associated antigen 2	Q16222	1.8885	0.00024414	0.00189553
UBE2Q2.21717.44	Ubiquitin-conjugating enzyme E2 Q2	UB2Q2	Q8WVN8	1.8846	0.00036621	0.00231933
STX17.21649.12	Syntaxin-17	STX17	P56962	1.8834	0.0023193	0.00829623
NoneX.10692.48	Fc_MOUSE	Fc_MOUSE	Q99LC4	1.8783	0.00024414	0.00189553
MRI1.23340.37	Methylthioribose-1-phosphate isomerase	MTNA	Q9BV20	1.8765	0.00061035	0.0031534
EIF5.2612.5	Eukaryotic translation initiation factor 5	eIF-5	P55010	1.8764	0.00012207	0.00167155
RAB32.17778.19	Ras-related protein Rab-32	RAB32	Q13637	1.8759	0.0012207	0.00516495
PAFAH1B2.2642.4	Platelet-activating factor acetylhydrolase IB subunit beta	PAFAH beta subunit	P68402	1.8718	0.0030518	0.0102521
TAF15.23016.24	TATA-binding protein-associated factor 2N	RBP56	Q92804	1.8696	0.0023193	0.00829623
HMGCL.24211.25	Hydroxymethylglutaryl-CoA lyase, mitochondrial	HMGCL	P35914	1.8692	0.0040283	0.0126989
TES.17419.17	Testin	TES	Q9UGI8	1.8686	0.00061035	0.0031534
ARHGAP5.14748.31	Rho GTPase-activating protein 5	RHG05	Q13017	1.8681	0.0067139	0.0189727
ACADL.17857.6	Long-chain specific acyl-CoA dehydrogenase, mitochondrial	ACADL	P28330	1.8676	0.0030518	0.0102521
FLNA.11245.43	Filamin-A:Calponin Homology 1	filamin A:CH1	P21333	1.8653	0.00061035	0.0031534
CHAC2.21156.5	Putative glutathione-specific gamma-glutamylcyclotransferase 2	CHAC2	Q8WUX2	1.8647	0.00061035	0.0031534
COX19.23575.58	Cytochrome c oxidase assembly protein COX19	COX19	Q49B96	1.8647	0.00061035	0.0031534
REEP2.23305.38	Receptor expression-enhancing protein 2	REEP2	Q9BRK0	1.8598	0.0040283	0.0126989
TGM2.18934.50	Protein-glutamine gamma-glutamyltransferase 2	Tissue transglutaminase	P21980	1.8592	0.005249	0.0156666
YES1.2878.66	Tyrosine-protein kinase Yes	YES	P07947	1.8583	0.00061035	0.0031534
BAG6.21955.36	Large proline-rich protein BAT3	BAT3	P46379	1.8579	0.010742	0.0273962
PSMG3.12729.12	Proteasome assembly chaperone 3	PSMG3	Q9BT73	1.8572	0.00024414	0.00189553
DEAF1.6369.82	Deformed epidermal autoregulatory factor 1 homolog	DEAF1	O75398	1.8555	0.0023193	0.00829623
ASCC2.24476.18	Activating signal cointegrator 1 complex subunit 2	ASC-1 complex subunit p100	Q9H1I8	1.8551	0.00024414	0.00189553
PRPF18.24698.12	Pre-mRNA-splicing factor 18	PRP18	Q99633	1.8547	0.00036621	0.00231933
DNAJC17.14655.1	DnaJ homolog subfamily C member 17	DJC17	Q9NVM6	1.8538	0.001709	0.00663812
CRADD.15322.35	Death domain-containing protein CRADD	CRADD	P78560	1.8534	0.0023193	0.00829623
GMPR.19254.125	GMP reductase 1	GMPR1	P36959	1.8525	0.00036621	0.00231933
PIP4K2B.23006.19	Phosphatidylinositol 5-phosphate 4-kinase type-2 beta	PI42B	P78356	1.8514	0.0012207	0.00516495
EEF1AKMT1.23259.23	EEF1A lysine methyltransferase 1	EFMT1	Q8WVE0	1.8511	0.00036621	0.00231933
PCDHGA2.7175.4	Protocadherin gamma-A2	PCDG2	Q9Y5H1	1.8503	0.001709	0.00663812
MBL2.3000.66	Mannose-binding protein C	MBL	P11226	1.8501	0.00012207	0.00167155
STMN1.17367.5	Stathmin	Stathmin	P16949	1.8493	0.0085449	0.0228658
DLAT.20185.44	Dihydrolipoyllysine-residue acetyltransferase component of pyruvate dehydrogenase complex, mitochondrial	ODP2	P10515	1.8477	0.00024414	0.00189553
ARRDC5.23342.4	Arrestin domain-containing protein 5	ARRD5	A6NEK1	1.8474	0.0028579	0.0101709
TIGAR.12476.50	Fructose-2,6-bisphosphatase TIGAR	TIGAR	Q9NQ88	1.847	0.00024414	0.00189553
RAB24.20934.13	Ras-related protein Rab-24	RAB24	Q969Q5	1.8468	0.016602	0.0378034
NMT1.5196.7	Glycylpeptide N-tetradecanoyltransferase 1	NMT1	P30419	1.8447	0.00061035	0.0031534
TNRC6B.9808.41	Trinucleotide repeat-containing gene 6B protein	TNR6B	Q9UPQ9	1.8443	0.0023193	0.00829623
TBC1D5.9960.2	TBC1 domain family member 5	TBCD5	Q92609	1.8436	0.0023193	0.00829623
SLBP.24648.8	Histone RNA hairpin-binding protein	SLBP	Q14493	1.8419	0.0012207	0.00516495
CA5B.17673.34	Carbonic anhydrase 5B, mitochondrial	Carbonic Anhydrase VB	Q9Y2D0	1.8406	0.00012207	0.00167155
PARK7.9845.33	Protein DJ-1	PARK7	Q99497	1.8384	0.00012207	0.00167155
ATG4B.13629.25	Cysteine protease ATG4B	ATG4B	Q9Y4P1	1.8367	0.00036621	0.00231933
SRXN1.14268.4	Sulfiredoxin-1	SRXN1	Q9BYN0	1.836	0.0040283	0.0126989
FUBP3.24952.28	Far upstream element-binding protein 3	FUBP3	Q96I24	1.8339	0.00012207	0.00167155
PDIA5.5593.11	Protein disulfide-isomerase A5	PDIA5	Q14554	1.8329	0.0030518	0.0102521
WNK1.25962.51	Serine/threonine-protein kinase WNK1	WNK1	Q9H4A3	1.8321	0.0030518	0.0102521
AIFM1.9522.3	Apoptosis-inducing factor 1, mitochondrial	AIF	O95831	1.8304	0.00012207	0.00167155
EED.21116.13	Polycomb protein EED	EED	O75530	1.8301	0.0047187	0.0148154
DNAJC1.24917.95	DnaJ homolog subfamily C member 1	DNJC1	Q96KC8	1.8299	0.00061035	0.0031534
SNRPA1.21321.2	U2 small nuclear ribonucleoprotein AAE	RU2A	P09661	1.8256	0.0040283	0.0126989
OSBP.25055.56	Oxysterol-binding protein 1	OSBP1	P22059	1.8234	0.00085449	0.00401799
CACNB4.11130.158	Voltage-dependent L-type calcium channel subunit beta-4	CACB4	O00305	1.8209	0.00024414	0.00189553
GGPS1.17786.5	Geranylgeranyl pyrophosphate synthase	GGPPS	O95749	1.8203	0.00085449	0.00401799
SAP18.12830.4	Histone deacetylase complex subunit SAP18	SAP18	O00422	1.8187	0.001709	0.00663812
RTP4.18315.38	Receptor-transporting protein 4	RTP4	Q96DX8	1.8168	0.0010939	0.00511289
SMAD2.10364.6	Mothers against decapentaplegic homolog 2	SMAD2	Q15796	1.8165	0.00036621	0.00231933
TIMM13.23621.326	Mitochondrial import inner membrane translocase subunit Tim13	TIM13	Q9Y5L4	1.8163	0.013428	0.0320872
SPI1.22783.40	Transcription factor PU.1	SPI1	P17947	1.8161	0.00085449	0.00401799
GTF2F2.20927.43	General transcription factor IIF subunit 2	T2FB	P13984	1.8143	0.00036621	0.00231933
FOXJ2.14204.55	Forkhead box protein J2	FOXJ2	Q9P0K8	1.8096	0.00061035	0.0031534
SBDS.3866.7	Ribosome maturation protein SBDS	SBDS	Q9Y3A5	1.809	0.00061035	0.0031534
CCDC92.23418.66	Coiled-coil domain-containing protein 92	CCD92	Q53HC0	1.8075	0.00012207	0.00167155
STMN3.8019.73	Stathmin-3	STMN3	Q9NZ72	1.807	0.0040283	0.0126989
CSRP2.12968.2	Cysteine and glycine-rich protein 2	CSRP2	Q16527	1.8055	0.00012207	0.00167155
CXCL14.5730.60	C-X-C motif chemokine 14	BRAK	O95715	1.8048	0.0030518	0.0102521
TNC.4155.3	Tenascin	Tenascin	P24821	1.8034	0.013428	0.0320872
CRIP2.9053.16	Cysteine-rich protein 2	CRIP2	P52943	1.8025	0.001709	0.00663812
HDAC8.2859.69	Histone deacetylase 8	HDAC8	Q9BY41	1.8011	0.0012207	0.00516495
MSANTD2.25452.16	Myb/SANT-like DNA-binding domain-containing protein 2	MSD2	Q6P1R3	1.8003	0.00061035	0.0031534
A2M.3708.62	Alpha-2-macroglobulin	a2-Macroglobulin	P01023	1.8002	0.0085449	0.0228658
UBE2V1.11626.7	Ubiquitin-conjugating enzyme E2 variant 1	UB2V1	Q13404	1.7951	0.0023193	0.00829623
EIF2B1.10080.9	Translation initiation factor eIF-2B subunit alpha	EI2BA	Q14232	1.7946	0.00024414	0.00189553
ACVR1B.2806.49	Activin receptor type-1B	Activin RIB	P36896	1.7934	0.0023193	0.00829623
HRAS.18900.37	GTPase HRas	H-ras (WT)	P01112	1.7899	0.00061035	0.0031534
THG1L.18215.5	Probable tRNA(His) guanylyltransferase	THG1	Q9NWX6	1.7891	0.00024414	0.00189553
S100A8.25216.8	Calgranulin A	Calgranulin A	P05109	1.7891	0.0012207	0.00516495
GAA.9385.4	Lysosomal alpha-glucosidase	GAA	P10253	1.7891	0.0067139	0.0189727
UBXN2B.18435.40	UBX domain-containing protein 2B	UBX2B	Q14CS0	1.7886	0.0023193	0.00829623
INIP.23622.128	SOSS complex subunit C	SOSSC	Q9NRY2	1.7885	0.0040283	0.0126989
NUDT10.20957.57	Diphosphoinositol polyphosphate phosphohydrolase 3-alpha	NUD10	Q8NFP7	1.788	0.00024414	0.00189553
ARPC3.13573.5	Actin-related protein 2/3 complex subunit 3	p21-ARC	O15145	1.7861	0.00012207	0.00167155
SLIT3.18931.40	Slit homolog 3 protein	SLIT3	O75094	1.7861	0.0085449	0.0228658
GPD1.11081.1	Glycerol-3-phosphate dehydrogenase [NAD(+)], cytoplasmic	GPDA	P21695	1.7859	0.020264	0.0442451
MSLN.3893.64	Mesothelin	Mesothelin	Q13421	1.7839	0.00061035	0.0031534
TIMELESS.17699.43	Protein timeless homolog	TIMELESS	Q9UNS1	1.783	0.0031652	0.0105874
VPS4A.11476.43	Vacuolar protein sorting-associated protein 4A	VPS4A	Q9UN37	1.7814	0.0012207	0.00516495
VPS53.25103.45	Vacuolar protein sorting-associated protein 53 homolog	VPS53	Q5VIR6	1.7812	0.00061035	0.0031534
PRKG1.13067.5	cGMP-dependent protein kinase 1, beta isozyme	KGP1B	Q13976	1.781	0.0030518	0.0102521
LIN7B.4238.4	Protein lin-7 homolog B	LIN7B	Q9HAP6	1.7809	0.00085449	0.00401799
NOSIP.23525.27	Nitric oxide synthase-interacting protein	NOSIP	Q9Y314	1.7809	0.0023193	0.00829623
MAD2L1BP.21129.95	MAD2L1-binding protein	MD2BP	Q15013	1.7787	0.0067139	0.0189727
DCAF5.11283.13	DDB1- and CUL4-associated factor 5	DCAF5	Q96JK2	1.7785	0.00012207	0.00167155
PARP1.10534.40	Poly [ADP-ribose] polymerase 1:BRCA1 C-terminal:BRCA1 C-terminus domian	PARP:BRCT domain	P09874	1.7776	0.0023193	0.00829623
ZC3H12A.23680.1	MCP-1 Induced Protein	MCPIP	Q5D1E8	1.7775	0.00036621	0.00231933
IFIT2.9853.3	Interferon-induced protein with tetratricopeptide repeats 2	IFIT2	P09913	1.7761	0.00024414	0.00189553
RAB22A.12408.333	Ras-related protein Rab-22A	RB22A	Q9UL26	1.776	0.0030518	0.0102521
UROD.19289.29	Uroporphyrinogen decarboxylase	DCUP	P06132	1.7752	0.001709	0.00663812
ITGAV.ITGB3.20187.10	Integrin alpha V beta 3	Integrin aVb3	P06756|P05106	1.7724	0.0030518	0.0102521
IGFBP3.2571.12	Insulin-like growth factor-binding protein 3	IGFBP-3	P17936	1.7711	0.020264	0.0442451
MAPK8.3825.18	Mitogen-activated protein kinase 8	MK08	P45983	1.7709	0.00061035	0.0031534
FNBP1.25265.8	Formin-binding protein 1	FNBP1	Q96RU3	1.7704	0.00024414	0.00189553
THEM4.23298.148	Acyl-coenzyme A thioesterase THEM4	THEM4	Q5T1C6	1.7704	0.00085449	0.00401799
TCN1.19614.8	Transcobalamin-1	Holo-TC I	P20061	1.7704	0.0085449	0.0228658
ANKRA2.21590.9	Ankyrin repeat family A protein 2	ANRA2	Q9H9E1	1.7675	0.0012207	0.00516495
SUMO4.22045.8	Small ubiquitin-related modifier 4	SUMO4	Q6EEV6	1.7642	0.0028579	0.0101709
DLG4.8070.88	Disks large homolog 4	DLG4	P78352	1.7639	0.00036621	0.00231933
PACSIN3.14674.63	Protein kinase C and casein kinase substrate in neurons protein 3	PACN3	Q9UKS6	1.7637	0.00012207	0.00167155
LSP1.21533.51	Lymphocyte-specific protein 1	LSP1	P33241	1.7625	0.00012207	0.00167155
CCDC9.25116.11	Coiled-coil domain-containing protein 9	CCDC9	Q9Y3X0	1.7624	0.00085449	0.00401799
EOLA1.24905.22	Protein CXorf40A	CX04A	Q8TE69	1.7619	0.00024414	0.00189553
PAPSS1.14007.22	Bifunctional 3'-phosphoadenosine 5'-phosphosulfate synthase 1	PAPS1	O43252	1.7603	0.00024414	0.00189553
FXYD2.25209.15	Sodium/potassium-transporting ATPase gamma chain	ATNG	P54710	1.7597	0.00024414	0.00189553
MRPL21.8942.2	39S ribosomal protein L21, mitochondrial	RM21	Q7Z2W9	1.759	0.005249	0.0156666
MRPL55.11135.5	39S ribosomal protein L55, mitochondrial	RM55	Q7Z7F7	1.7574	0.0040283	0.0126989
PMVK.12450.42	Phosphomevalonate kinase	PMVK	Q15126	1.7573	0.00024414	0.00189553
FYN.3813.3	Tyrosine-protein kinase Fyn	FYN	P06241	1.7548	0.00012207	0.00167155
SCO2.16851.50	Protein SCO2 homolog, mitochondrial	SCO2	O43819	1.7542	0.00024414	0.00189553
PICK1.21876.266	PRKCA-binding protein	PICK1	Q9NRD5	1.7537	0.00085449	0.00401799
APOA5.15363.32	Apolipoprotein A-V	Apo A-V	Q6Q788	1.7536	0.013428	0.0320872
CAMK4.18904.23	Calcium/calmodulin-dependent protein kinase type IV	KCC4	Q16566	1.7527	0.0012207	0.00516495
GAGE2D.22968.9	G antigen 2D	GGE2D	Q9UEU5	1.7499	0.0023193	0.00829623
PAGR1.23967.8	PAXIP1-associated protein 1	PA1	Q9BTK6	1.7492	0.00012207	0.00167155
DAPK3.24261.202	Death-associated protein kinase 3	DAPK3	O43293	1.7488	0.00024414	0.00189553
TCF4.19144.9	Transcription factor 4	ITF2	P15884	1.7472	0.0040283	0.0126989
SNRNP25.20982.29	U11/U12 small nuclear ribonucleoprotein 25 kDa protein	SNR25	Q9BV90	1.7471	0.0012207	0.00516495
CHD1L.25072.11	Chromodomain-helicase-DNA-binding protein 1-like	CHD1L	Q86WJ1	1.7446	0.00024414	0.00189553
AFAP1L1.9889.42	Actin filament-associated protein 1-like 1	AF1L1	Q8TED9	1.7434	0.0023193	0.00829623
UBE2L3.3874.8	Ubiquitin-conjugating enzyme E2 L3	UB2L3	P68036	1.7415	0.001709	0.00663812
FAM160B1.25081.6	Protein FAM160B1	F16B1	Q5W0V3	1.7414	0.00012207	0.00167155
CES1.7182.1	Liver carboxylesterase 1	carboxylesterase, liver	P23141	1.7409	0.00085449	0.00401799
HUS1.21290.66	Checkpoint protein HUS1	HUS1	O60921	1.74	0.001709	0.00663812
CAMK2A.3350.53	Calcium/calmodulin-dependent protein kinase type II subunit alpha	CAMK2A	Q9UQM7	1.7392	0.00024414	0.00189553
PSMC5.25456.73	26S protease regulatory subunit 8	PRS8	P62195	1.7383	0.00036621	0.00231933
CINP.19383.131	Cyclin-dependent kinase 2-interacting protein	CINP	Q9BW66	1.7382	0.0028579	0.0101709
ZYX.13632.10	Zyxin	Zyxin	Q15942	1.7354	0.016602	0.0378034
PPM1L.7187.3	Protein phosphatase 1L	PPM1L	Q5SGD2	1.7351	0.00085449	0.00401799
IFNG.2989.17	Interferon gamma	IFN-g	P01579	1.7345	0.00036621	0.00231933
SYF2.19438.68	Pre-mRNA-splicing factor SYF2	SYF2	O95926	1.734	0.00061035	0.0031534
VCPIP1.23187.9	Deubiquitinating protein VCIP135	VCIP1	Q96JH7	1.7333	0.00085449	0.00401799
TNC.5675.6	Tenascin	Tenascin	P24821	1.7328	0.0067139	0.0189727
SRRT.24970.117	Serrate RNA effector molecule homolog	SRRT	Q9BXP5	1.7327	0.00061035	0.0031534
POFUT1.5634.39	GDP-fucose protein O-fucosyltransferase 1	OFUT1	Q9H488	1.7327	0.013428	0.0320872
CDH23.25272.17	Cadherin-23	CAD23	Q9H251	1.7312	0.00085449	0.00401799
HDHD2.13472.35	Haloacid dehalogenase-like hydrolase domain-containing protein 2	HDHD2	Q9H0R4	1.731	0.0067139	0.0189727
RHOG.12540.25	Rho-related GTP-binding protein RhoG	RHOG	P84095	1.7298	0.0040283	0.0126989
USP10.21746.13	Ubiquitin carboxyl-terminal hydrolase 10	UBP10	Q14694	1.7279	0.00012207	0.00167155
FLI1.21971.47	Friend leukemia integration 1 transcription factor	FLI1	Q01543	1.7274	0.0023193	0.00829623
STAT6.10372.18	Signal transducer and activator of transcription 6	STAT6	P42226	1.7232	0.0012207	0.00516495
FCN3.14077.6	Ficolin-3	Ficolin-3	O75636	1.7232	0.0040283	0.0126989
TBP.2875.15	TATA-box-binding protein	TBP	P20226	1.7228	0.0067139	0.0189727
BCAR3.12634.79	Breast cancer anti-estrogen resistance protein 3:Guanine Nucleotide Exchange Factor Domain	BCAR3:Ras-GEF	O75815	1.7218	0.00036621	0.00231933
CMTM4.23269.40	CKLF-like MARVEL transmembrane domain-containing protein 4	CKLF4	Q8IZR5	1.7217	0.0085449	0.0228658
IL19.3035.80	Interleukin-19	IL-19	Q9UHD0	1.7201	0.013428	0.0320872
PGP.18235.16	Glycerol-3-phosphate phosphatase	PGP	A6NDG6	1.7199	0.00085449	0.00401799
PDLIM3.22527.4	PDZ and LIM domain protein 3	PDLI3	Q53GG5	1.7195	0.013428	0.0320872
TSG101.13044.5	Tumor susceptibility gene 101 protein	TS101	Q99816	1.7191	0.0012207	0.00516495
CMBL.19115.13	Carboxymethylenebutenolidase homolog	CMBL	Q96DG6	1.7189	0.00061035	0.0031534
PDIA4.7146.5	Protein disulfide-isomerase A4	PDIA4	P13667	1.7173	0.00085449	0.00401799
SNRPC.20918.28	U1 small nuclear ribonucleoprotein C	RU1C	P09234	1.7164	0.0023193	0.00829623
LCMT1.4237.70	Leucine carboxyl methyltransferase 1	LCMT1	Q9UIC8	1.716	0.00061035	0.0031534
PQBP1.11432.11	Polyglutamine-binding protein 1	PQBP1	O60828	1.7157	0.0040283	0.0126989
SAMSN1.21196.29	SAM domain-containing protein SAMSN-1	SAMN1	Q9NSI8	1.7146	0.0067139	0.0189727
MCEMP1.6283.60	Mast cell-expressed membrane protein 1	MCEM1	Q8IX19	1.7119	0.00085449	0.00401799
USP19.21730.56	Ubiquitin carboxyl-terminal hydrolase 19	UBP19	O94966	1.71	0.00024414	0.00189553
MAGI2.14066.49	Membrane-associated guanylate kinase, WW and PDZ domain-containing protein 2	MAGI2	Q86UL8	1.7095	0.013428	0.0320872
IRF2.12801.33	Interferon regulatory factor 2	IRF2	P14316	1.7092	0.0023193	0.00829623
PDE1B.21667.57	Calcium/calmodulin-dependent 3',5'-cyclic nucleotide phosphodiesterase 1B	PDE1B	Q01064	1.7085	0.020264	0.0442451
LGALS3.3066.12	Galectin-3	Galectin-3	P17931	1.7056	0.001709	0.00663812
IL26.16760.2	Interleukin-26	IL-26	Q9NPH9	1.7049	0.0012207	0.00516495
KIAA1143.23625.44	Uncharacterized protein KIAA1143	K1143	Q96AT1	1.7024	0.00024414	0.00189553
VEGFA.19437.61	Isoform L-VEGF165	L-VEGF165	P15692	1.7024	0.00061035	0.0031534
TK1.4301.58	Thymidine kinase, cytosolic	Thymidine kinase	P04183	1.7005	0.00012207	0.00167155
SAE1.UBA2.21923.24	SAE1/SAE2	SAE1/ SAE2	Q9UBE0|Q9UBT2	1.6989	0.0012207	0.00516495
CD5L.3293.2	CD5 antigen-like	CD5L	O43866	1.6985	0.013428	0.0320872
ERC1.24983.119	ELKS/RAB6-interacting/CAST family member 1	RB6I2	Q8IUD2	1.6983	0.00061035	0.0031534
GRB2.5464.52	Growth factor receptor-bound protein 2	GRB2 adapter protein	P62993	1.6943	0.013428	0.0320872
GSTM5.18212.43	Glutathione S-transferase Mu 5	GSTM5-5	P46439	1.6939	0.00012207	0.00167155
ATOX1.19233.75	Copper transport protein ATOX1	ATOX1	O00244	1.6939	0.0012207	0.00516495
TPM3.12372.50	Tropomyosin alpha-3 chain	Tropomyosin alpha-3 chain	P06753	1.6935	0.001709	0.00663812
DNAJC12.21114.18	DnaJ homolog subfamily C member 12	DJC12	Q9UKB3	1.6933	0.00036621	0.00231933
NXF1.12453.161	Nuclear RNA export factor 1	NXF1	Q9UBU9	1.6933	0.00036621	0.00231933
RCAN1.13465.5	Calcipressin-1	CCP1	P53805	1.6924	0.00024414	0.00189553
RPS14.20964.13	40S ribosomal protein S14	RS14	P62263	1.6922	0.0012207	0.00516495
PLAAT4.10961.15	Retinoic acid receptor responder protein 3	TIG3	Q9UL19	1.6919	0.00061035	0.0031534
JUND.19602.36	Transcription factor jun-D	jun-D	P17535	1.6913	0.0010939	0.00511289
GIMAP4.24684.7	GTPase IMAP family member 4	GIMA4	Q9NUV9	1.6909	0.0085449	0.0228658
NCBP1.24441.7	Nuclear cap-binding protein subunit 1	NCBP1	Q09161	1.6866	0.0030518	0.0102521
CSTL1.6368.9	Cystatin-like 1	CST1L	Q9H114	1.6853	0.00085449	0.00401799
ZC4H2.21117.18	Zinc finger C4H2 domain-containing protein	ZC4H2	Q9NQZ6	1.6849	0.00061035	0.0031534
IDE.3197.70	Insulin-degrading enzyme	IDE	P14735	1.684	0.00036621	0.00231933
L3MBTL2.12708.91	Lethal(3)malignant brain tumor-like protein 2	LMBL2	Q969R5	1.6828	0.00061035	0.0031534
NDEL1.23545.6	Nuclear distribution protein nudE-like 1	NDEL1	Q9GZM8	1.6825	0.00024414	0.00189553
CDH3.2643.57	Cadherin-3	P-Cadherin	P22223	1.6822	0.0085449	0.0228658
PI15.5745.64	Peptidase inhibitor 15	PI15	O43692	1.6819	0.00061035	0.0031534
PDE4A.18918.86	cAMP-specific 3',5'-cyclic phosphodiesterase 4A	PDE4A	P27815	1.6804	0.00012207	0.00167155
CERT1.13535.2	Collagen type IV alpha-3-binding protein:PH domain	C43BP:PH domain	Q9Y5P4	1.6801	0.0012207	0.00516495
VAPA.7167.102	Vesicle-associated membrane protein-associated protein A	VAPA	Q9P0L0	1.68	0.005249	0.0156666
RILP.24244.81	Rab-interacting lysosomal protein	RILP	Q96NA2	1.6799	0.00061035	0.0031534
OTUD7B.21742.43	OTU domain-containing protein 7B	OTU7B	Q6GQQ9	1.6789	0.010742	0.0273962
LIN7B.22990.20	Protein lin-7 homolog B	LIN7B	Q9HAP6	1.6788	0.0023193	0.00829623
HIP1R.24960.48	Huntingtin-interacting protein 1-related protein	HIP1R	O75146	1.6786	0.0016918	0.00663812
ERCC1.12585.39	DNA excision repair protein ERCC-1	ERCC1	P07992	1.6775	0.00061035	0.0031534
DLX4.11910.27	Homeobox protein DLX-4	DLX4	Q92988	1.6761	0.00061035	0.0031534
PDIA3.7832.181	Protein disulfide-isomerase A3	Protein disulfide isomerase A3	P30101	1.6733	0.010742	0.0273962
FAM151B.23518.7	Protein FAM151B	F151B	Q6UXP7	1.6725	0.00085449	0.00401799
SRSF6.11573.3	Serine/arginine-rich splicing factor 6	SRSF6	Q13247	1.672	0.0012207	0.00516495
RASSF2.22013.6	Ras association domain-containing protein 2	RASF2	P50749	1.672	0.0085449	0.0228658
VPS4B.12668.7	Vacuolar protein sorting-associated protein 4B	VPS4B	O75351	1.6716	0.00012207	0.00167155
GALK2.23631.1	N-acetylgalactosamine kinase	GALK2	Q01415	1.6712	0.0012207	0.00516495
MAPRE1.19371.18	Microtubule-associated protein RP/EB family member 1	MARE1	Q15691	1.6712	0.0012207	0.00516495
CUL3.10045.47	Cullin-3	CUL3	Q13618	1.6709	0.00036621	0.00231933
OGG1.20103.176	N-glycosylase/DNA lyase	N-glycosylase/DNA lyase	O15527	1.6706	0.00061035	0.0031534
CADPS2.25099.4	Calcium-dependent secretion activator 2	CAPS2	Q86UW7	1.6702	0.00085449	0.00401799
MARK3.9747.48	MAP/microtubule affinity-regulating kinase 3	MARK3	P27448	1.6693	0.0035023	0.0116927
TK2.19114.8	Thymidine kinase 2, mitochondrial	KITM	O00142	1.6686	0.00085449	0.00401799
RPS6KA6.12688.115	Ribosomal protein S6 kinase alpha-6	KS6A6	Q9UK32	1.6685	0.00061035	0.0031534
PTH.5954.62	Parathyroid hormone	PTH	P01270	1.6654	0.00085449	0.00401799
ARFIP1.13488.3	Arfaptin-1	ARFP1	P53367	1.6644	0.0040283	0.0126989
EIF2S2.24723.58	Eukaryotic translation initiation factor 2 subunit 2	eIF-2-beta	P20042	1.6632	0.0012207	0.00516495
KIF3A.13961.18	Kinesin-like protein KIF3A	KIF3A	Q9Y496	1.663	0.0023193	0.00829623
ANGPTL3.10382.1	Angiopoietin-related protein 3	ANGL3	Q9Y5C1	1.6622	0.020264	0.0442451
MYL12B.19122.47	Myosin regulatory light chain 12B	ML12B	O14950	1.662	0.0023193	0.00829623
NAB2.13680.3	NGFI-A-binding protein 2	NAB2	Q15742	1.6602	0.0023193	0.00829623
EIF4G1.25287.7	Eukaryotic translation initiation factor 4 gamma 1	IF4G1	Q04637	1.6602	0.020264	0.0442451
DMC1.23341.16	Meiotic recombination protein DMC1/LIM15 homolog	DMC1	Q14565	1.6584	0.020264	0.0442451
SELENOH.17319.1	Selenoprotein H	SELH	Q8IZQ5	1.656	0.0030518	0.0102521
LIMD1.25280.2	LIM domain-containing protein 1	LIMD1	Q9UGP4	1.6541	0.0067139	0.0189727
LRP2BP.21181.10	LRP2-binding protein	LR2BP	Q9P2M1	1.6537	0.001709	0.00663812
TIMP3.2480.58	Metalloproteinase inhibitor 3	TIMP-3	P35625	1.652	0.010742	0.0273962
CDH4.20589.5	Cadherin-4	CADH4	P55283	1.6515	0.001709	0.00663812
EIF4EBP3.18859.7	Eukaryotic translation initiation factor 4E-binding protein 3	4EBP3	O60516	1.6513	0.0023193	0.00829623
TOLLIP.13963.7	Toll-interacting protein	tollip	Q9H0E2	1.651	0.020264	0.0442451
C2orf73.22094.15	Uncharacterized protein C2orf73	CB073	Q8N5S3	1.6509	0.005249	0.0156666
PRMT3.12696.166	Protein arginine N-methyltransferase 3	ANM3	O60678	1.6497	0.001709	0.00663812
PMPCA.24907.3	Mitochondrial-processing peptidase subunit alpha	MPPA	Q10713	1.6489	0.00061035	0.0031534
ZRANB1.21754.5	Ubiquitin thioesterase ZRANB1	ZRAN1	Q9UGI0	1.6486	0.00036621	0.00231933
SEC14L4.25497.35	SEC14-like protein 4	S14L4	Q9UDX3	1.6477	0.00024414	0.00189553
FGF6.4130.71	Fibroblast growth factor 6	FGF-6	P10767	1.6472	0.00012207	0.00167155
GCK.12960.9	Glucokinase	HXK4	P35557	1.6465	0.010742	0.0273962
BAP18.21153.5	Chromatin complexes subunit BAP18	BAP18	Q8IXM2	1.6464	0.00061035	0.0031534
ZNF593.23618.23	Zinc finger protein 593	ZN593	O00488	1.6445	0.00024414	0.00189553
TMEM106B.8687.26	Transmembrane protein 106B	T106B	Q9NUM4	1.6431	0.0085449	0.0228658
PCYT1A.23349.5	Choline-phosphate cytidylyltransferase A	PCY1A	P49585	1.6427	0.00036621	0.00231933
GMFG.13062.4	Glia maturation factor gamma	GMFG	O60234	1.6386	0.005249	0.0156666
TNC.5738.25	Tenascin	Tenascin	P24821	1.6386	0.013428	0.0320872
FABP12.18888.37	Fatty acid-binding protein 12	FBP12	A6NFH5	1.6339	0.0012207	0.00516495
CRLF2.2746.56	Cytokine receptor-like factor 2	TSLP R	Q9HC73	1.6336	0.0023193	0.00829623
DCPS.20106.80	Scavenger mRNA-decapping enzyme DcpS	DCPS	Q96C86	1.6335	0.0012207	0.00516495
KEAP1.8485.7	Kelch-like ECH-associated protein 1	KEAP1	Q14145	1.6326	0.0012207	0.00516495
PDCL.20977.2	Phosducin-like protein	PHLP	Q13371	1.632	0.00012207	0.00167155
PDE6D.13491.40	Retinal rod rhodopsin-sensitive cGMP 3',5'-cyclic phosphodiesterase subunit delta	PDE6D	O43924	1.632	0.00085449	0.00401799
H6PD.7161.25	GDH/6PGL endoplasmic bifunctional protein	G6PE	O95479	1.6315	0.016602	0.0378034
SNRPE.21260.74	Small nuclear ribonucleoprotein E	RUXE	P62304	1.6305	0.0023193	0.00829623
CSNK1G2.17436.193	Casein kinase I isoform gamma-2	CSNK1G2	P78368	1.6305	0.0030518	0.0102521
HMG20A.12712.9	High mobility group protein 20A	HM20A	Q9NP66	1.63	0.00012207	0.00167155
BAG1.17195.43	BAG family molecular chaperone regulator 1	BAG-1	Q99933	1.63	0.00061035	0.0031534
RAB14.14283.12	Ras-related protein Rab-14	RAB14	P61106	1.6296	0.016602	0.0378034
CDSN.7085.81	Corneodesmosin	CDSN	Q15517	1.6293	0.00012207	0.00167155
NAP1L2.13529.39	Nucleosome assembly protein 1-like 2	NP1L2	Q9ULW6	1.6292	0.005249	0.0156666
UBE4A.25073.13	Ubiquitin conjugation factor E4 A	UBE4A	Q14139	1.6278	0.0012207	0.00516495
ITGA2B.ITGB3.3739.72	Integrin alpha-IIb: beta-3 complex	gpIIbIIIa	P08514|P05106	1.6264	0.010742	0.0273962
KREMEN2.3202.28	Kremen protein 2	KREM2	Q8NCW0	1.6255	0.0023193	0.00829623
SNCA.8458.16	Alpha-synuclein	a-Synuclein	P37840	1.6245	0.005249	0.0156666
LDLRAP1.18183.3	Low density lipoprotein receptor adapter protein 1	ARH	Q5SW96	1.624	0.00012207	0.00167155
VSIG2.8018.43	V-set and immunoglobulin domain-containing protein 2	VSIG2	Q96IQ7	1.6223	0.0040283	0.0126989
LIN7C.12986.12	Protein lin-7 homolog C	LIN7C	Q9NUP9	1.622	0.0097162	0.0259012
CAPN2.14684.17	Calpain-2 catalytic subunit	CAN2	P17655	1.6213	0.0030518	0.0102521
MEMO1.19110.6	Protein MEMO1	MEMO1	Q9Y316	1.6206	0.0030518	0.0102521
N6AMT1.11096.57	HemK methyltransferase family member 2	HEMK2	Q9Y5N5	1.6205	0.001709	0.00663812
PRKAA2.PRKAB2.PRKAG1.5245.40	AMP Kinase (alpha2beta2gamma1)	AMPK a2b2g1	P54646|O43741|P54619	1.6191	0.013428	0.0320872
MTHFSD.19129.15	Methenyltetrahydrofolate synthase domain-containing protein	MTHFSD	Q2M296	1.6159	0.0020923	0.00809107
FKBP6.12529.32	Inactive peptidyl-prolyl cis-trans isomerase FKBP6	FKBP6	O75344	1.6159	0.005249	0.0156666
DNAJC16.10454.99	DnaJ homolog subfamily C member 16	DJC16	Q9Y2G8	1.6138	0.0040283	0.0126989
HNRNPH1.14309.8	Heterogeneous nuclear ribonucleoprotein H	HNRH1	P31943	1.6127	0.00012207	0.00167155
ASF1A.18172.71	Histone chaperone ASF1A	ASF1A	Q9Y294	1.6126	0.00024414	0.00189553
FMR1.7713.102	Fragile X mental retardation protein 1	FMR1	Q06787	1.6123	0.00012207	0.00167155
GMFB.17784.23	Glia maturation factor beta	GMFB	P60983	1.6122	0.005249	0.0156666
EDC4.13066.42	Enhancer of mRNA-decapping protein 4	EDC4	Q6P2E9	1.6113	0.013428	0.0320872
FOXO3.11540.37	Forkhead box protein O3	FOXO3A	O43524	1.6107	0.0023193	0.00829623
EIF4EBP2.20117.5	Eukaryotic translation initiation factor 4E-binding protein 2	4EBP2	Q13542	1.6107	0.0085449	0.0228658
UBE2D4.13475.10	Ubiquitin-conjugating enzyme E2 D4	UB2D4	Q9Y2X8	1.6096	0.016602	0.0378034
ASAP3.24455.2	Arf-GAP with SH3 domain, ANK repeat and PH domain-containing protein 3	ASAP3	Q8TDY4	1.6095	0.00036621	0.00231933
MOB4.19332.1	MOB-like protein phocein	MOBL3	Q9Y3A3	1.609	0.0030518	0.0102521
NDRG1.19215.7	Protein NDRG1	NDRG1	Q92597	1.6089	0.00012207	0.00167155
AP1B1.24954.83	AP-1 complex subunit beta-1	AP1B1	Q10567	1.6084	0.00085449	0.00401799
OTULIN.21916.82	Ubiquitin thioesterase otulin	OTUL	Q96BN8	1.6083	0.00036621	0.00231933
ISCU.7201.5	Iron-sulfur cluster assembly enzyme ISCU, mitochondrial	ISCU	Q9H1K1	1.6054	0.00061035	0.0031534
ZNRF3.10390.21	E3 ubiquitin-protein ligase ZNRF3	ZNRF3	Q9ULT6	1.6052	0.00024414	0.00189553
UBE2F.18213.30	NEDD8-conjugating enzyme UBE2F	UBE2F	Q969M7	1.6043	0.0012207	0.00516495
BLOC1S2.21184.1	Biogenesis of lysosome-related organelles complex 1 subunit 2	BL1S2	Q6QNY1	1.604	0.0023193	0.00829623
C2orf68.23276.14	UPF0561 protein C2orf68	CB068	Q2NKX9	1.604	0.0085449	0.0228658
NEIL2.21476.43	Endonuclease 8-like 2	NEIL2	Q969S2	1.6036	0.0023193	0.00829623
CAMK1.3592.4	Calcium/calmodulin-dependent protein kinase type 1	CAMK1	Q14012	1.6022	0.0012207	0.00516495
MED10.23264.42	Mediator of RNA polymerase II transcription subunit 10	MED10	Q9BTT4	1.6022	0.0085449	0.0228658
TLE5.18396.10	Amino-terminal enhancer of split	AES	Q08117	1.6019	0.0030518	0.0102521
QTRT2.21373.8	Queuine tRNA-ribosyltransferase subunit QTRTD1	QTRD1	Q9H974	1.6018	0.00061035	0.0031534
GDI1.23022.5	Rab GDP dissociation inhibitor alpha	RhoGDI	P31150	1.6016	0.001709	0.00663812
MUL1.9315.16	Mitochondrial ubiquitin ligase activator of NFKB 1:Mitochindrial intermembrane domain	MUL1:MIMD	Q969V5	1.5999	0.0038717	0.0126989
MYL5.19286.30	Myosin light chain 5	MLR5	Q02045	1.5986	0.00024414	0.00189553
RBFOX1.22074.35	Ataxin-2-binding protein 1	Ataxin-2-binding protein 1	Q9NWB1	1.5981	0.00036621	0.00231933
BDNF.14047.78	Brain-derived neurotrophic factor	BDNF	P23560	1.5979	0.0085449	0.0228658
UBE2W.21190.4	Ubiquitin-conjugating enzyme E2 W	UBE2W	Q96B02	1.5977	0.00024414	0.00189553
GGA3.11683.19	ADP-ribosylation factor-binding protein GGA3	GGA3	Q9NZ52	1.5972	0.00085449	0.00401799
PDAP1.19240.265	28 kDa heat- and acid-stable phosphoprotein	HAP28	Q13442	1.5967	0.001709	0.00663812
FCHSD1.24895.25	F-BAR and double SH3 domains protein 1	FCSD1	Q86WN1	1.5967	0.016602	0.0378034
PANK3.12658.72	Pantothenate kinase 3	PANK3	Q9H999	1.5963	0.0067139	0.0189727
ARHGEF10.9061.3	Rho guanine nucleotide exchange factor 10	ARHGA	O15013	1.5935	0.0040283	0.0126989
TXNL1.21475.137	Thioredoxin-like protein 1	TXNL1	O43396	1.5919	0.0040283	0.0126989
RAB43.23283.9	Ras-related protein Rab-43	RAB43	Q86YS6	1.5895	0.016602	0.0378034
FGF7.4487.1	Fibroblast growth factor 7	FGF7	P21781	1.5886	0.020264	0.0442451
TEAD4.12516.13	Transcriptional enhancer factor TEF-3	TEAD4	Q15561	1.5885	0.00061035	0.0031534
INO80E.23321.42	Coiled-coil domain-containing protein 95	CCD95	Q8NBZ0	1.588	0.005249	0.0156666
ULBP3.2747.3	NKG2D ligand 3	ULBP-3	Q9BZM4	1.5864	0.00085449	0.00401799
INPP5D.25264.102	SHIP	SHIP	Q92835	1.5863	0.005249	0.0156666
MFAP5.6440.31	Microfibrillar-associated protein 5	MFAP5	Q13361	1.5841	0.00061035	0.0031534
PSMB2.19252.67	Proteasome subunit beta type-2	PSB2	P49721	1.583	0.0012207	0.00516495
RTKN.23664.17	Rhotekin	RTKN	Q9BST9	1.5828	0.0085449	0.0228658
ATG5.12597.68	Autophagy protein 5	Autophagy protein 5	Q9H1Y0	1.5823	0.00085449	0.00401799
CFHR5.3666.17	Complement factor H-related protein 5	complement factor H-related 5	Q9BXR6	1.5818	0.013428	0.0320872
ZCCHC17.21811.20	Nucleolar protein of 40 kDa	NO40	Q9NP64	1.5811	0.0030518	0.0102521
SMURF2.13985.12	E3 ubiquitin-protein ligase SMURF2	SMUF2	Q9HAU4	1.5807	0.00085449	0.00401799
ANXA6.5335.73	Annexin A6	annexin VI	P08133	1.5798	0.0031652	0.0105874
LGALSL.18236.3	Galectin-related protein	LEGL	Q3ZCW2	1.5793	0.0091642	0.0244576
SLC35G2.13501.10	Solute carrier family 35 member G2	S35G2	Q8TBE7	1.5789	0.0067139	0.0189727
PAICS.9841.197	Multifunctional protein ADE2	Multifunctional protein ADE2	P22234	1.5786	0.00085449	0.00401799
TIRAP.9839.148	Toll/interleukin-1 receptor domain-containing adapter protein	Tirap	P58753	1.578	0.0012207	0.00516495
PCYOX1.6431.68	Prenylcysteine oxidase 1	PCYOX	Q9UHG3	1.5769	0.010742	0.0273962
TRIM9.22817.126	E3 ubiquitin-protein ligase TRIM9	TRIM9	Q9C026	1.5764	0.0040283	0.0126989
MAP3K10.23162.36	Mitogen-activated protein kinase kinase kinase 10	M3K10	Q02779	1.5735	0.001709	0.00663812
ARID3A.3875.62	AT-rich interactive domain-containing protein 3A	ARI3A	Q99856	1.5721	0.00085449	0.00401799
UGT1A1.17702.53	UDP-glucuronosyltransferase 1-1	UGT 1A1	P22309	1.5708	0.005249	0.0156666
FMR1.7721.81	Fragile X mental retardation protein 1	FMR1	Q06787	1.5696	0.0085449	0.0228658
ING1.3888.8	Inhibitor of growth protein 1	ING1	Q9UK53	1.5685	0.013428	0.0320872
S100A9.5339.49	Protein S100-A9	calgranulin B	P06702	1.5678	0.0067139	0.0189727
NRAS.10531.18	GTPase NRas	RASN	P01111	1.5661	0.00012207	0.00167155
FCGR2B.22960.8	Low affinity immunoglobulin gamma Fc region receptor II-b	FCG2B	P31994	1.5646	0.0031652	0.0105874
IRF1.10351.51	Interferon regulatory factor 1	IRF1	P10914	1.5643	0.0012207	0.00516495
MYL6B.14227.21	Myosin light chain 6B	MYL6B	P14649	1.5632	0.00061035	0.0031534
PRAME.25951.17	Preferentially expressed antigen of melanoma	PRAME	P78395	1.5629	0.0023193	0.00829623
PROC.3758.68	Activated Protein C	Activated Protein C	P04070	1.5625	0.00061035	0.0031534
PLEKHA4.10939.16	Pleckstrin homology domain-containing family A member 4	PKHA4	Q9H4M7	1.5623	0.00036621	0.00231933
BRICD5.6612.90	BRICHOS domain-containing protein 5	CP079	Q6PL45	1.5623	0.005249	0.0156666
ITPRIPL1.9221.6	Inositol 1,4,5-trisphosphate receptor-interacting protein-like 1	IPIL1	Q6GPH6	1.5618	0.00085449	0.00401799
IKBKB.24940.3	Inhibitor of nuclear factor kappa B kinase beta subunit	IKK-beta	O14920	1.5615	0.0023193	0.00829623
MAGEA10.13610.9	Melanoma-associated antigen 10	MAGE-10	P43363	1.5613	0.0067139	0.0189727
PTP4A2.11699.16	Protein tyrosine phosphatase type IVA 2	TP4A2	Q12974	1.5595	0.0040283	0.0126989
LZIC.19338.3	Protein LZIC	LZIC	Q8WZA0	1.5578	0.00085449	0.00401799
CDC37.3879.50	Hsp90 co-chaperone Cdc37	CDC37	Q16543	1.5564	0.00085449	0.00401799
LRRC15.6557.50	Leucine-rich repeat-containing protein 15	LRC15	Q8TF66	1.5559	0.010742	0.0273962
RNASEH1.8470.213	Ribonuclease H1	RNase H1	O60930	1.5549	0.0085449	0.0228658
SCFD1.24898.39	Sec1 family domain-containing protein 1	SCFD1	Q8WVM8	1.5537	0.00024414	0.00189553
IST1.12434.25	IST1 homolog	K0174	P53990	1.5526	0.0012207	0.00516495
PRKRA.22010.36	Interferon-inducible double-stranded RNA-dependent protein kinase activator A	PRKRA	O75569	1.552	0.0012207	0.00516495
RABGAP1L.25286.33	Rab GTPase-activating protein 1-like	RBG1L	Q5R372	1.5518	0.0023193	0.00829623
NTMT1.12454.105	N-terminal Xaa-Pro-Lys N-methyltransferase 1	NTM1A	Q9BV86	1.5516	0.00036621	0.00231933
KLHL7.12625.138	Kelch-like protein 7	KLHL7	Q8IXQ5	1.5503	0.0034942	0.0116768
ALKBH3.18401.18	Alpha-ketoglutarate-dependent dioxygenase alkB homolog 3	ALKB3	Q96Q83	1.5501	0.0031652	0.0105874
CCDC107.23390.6	Coiled-coil domain-containing protein 107	CC107	Q8WV48	1.5474	0.001709	0.00663812
C1QBP.4967.1	Complement component 1 Q subcomponent-binding protein, mitochondrial	C1QBP	Q07021	1.5462	0.020264	0.0442451
PDGFA.4499.21	Platelet-derived growth factor subunit A	PDGF-AA	P04085	1.5451	0.00085449	0.00401799
KLK6.3450.4	Kallikrein-6	Kallikrein 6	Q92876	1.5448	0.0067139	0.0189727
TIAL1.19131.184	Nucleolysin TIAR	TIAR	Q01085	1.5445	0.0040283	0.0126989
PRPS2.18329.4	Ribose-phosphate pyrophosphokinase 2	PRPS2	P11908	1.5444	0.00085449	0.00401799
FAM50A.20461.58	Protein FAM50A	FA50A	Q14320	1.5437	0.00024414	0.00189553
C15orf40.24247.13	UPF0235 protein C15orf40	CO040	Q8WUR7	1.5435	0.0067139	0.0189727
RPS3A.5484.63	40S ribosomal protein S3a	RS3A	P61247	1.5433	0.0031652	0.0105874
TTLL12.23691.2	Tubulin--tyrosine ligase-like protein 12	TTL12	Q14166	1.5431	0.0038717	0.0126989
PRR15.23580.2	Proline-rich protein 15	PRR15	Q8IV56	1.541	0.0026551	0.0094636
CTH.21599.6	Cystathionine gamma-lyase	CGL	P32929	1.5408	0.0012207	0.00516495
USP46.21761.213	Ubiquitin carboxyl-terminal hydrolase 46	UBP46	P62068	1.5408	0.0016918	0.00663812
None.23424.4	Ankyrin repeat domain-containing protein 63	ANR63	C9JTQ0	1.5407	0.00061035	0.0031534
ILF2.12665.16	Interleukin enhancer-binding factor 2	ILF2	Q12905	1.5398	0.0023193	0.00829623
ACAA1.17782.23	3-ketoacyl-CoA thiolase, peroxisomal	THIK	P09110	1.5393	0.00012207	0.00167155
SPATA46.22786.57	Spermatogenesis-associated protein 46	SPT46	Q5T0L3	1.5384	0.0040283	0.0126989
RRAS2.12361.102	Ras-related protein R-Ras2	RRAS2	P62070	1.5362	0.0012207	0.00516495
PCBP3.24470.20	Poly(rC)-binding protein 3	PCBP3	P57721	1.5348	0.0067139	0.0189727
GNAI3.12650.43	Guanine nucleotide-binding protein G(k) subunit alpha	GNAI3	P08754	1.5339	0.00085449	0.00401799
GET3.13620.10	ATPase ASNA1	ASNA	O43681	1.5329	0.0023193	0.00829623
NAA80.21241.1	N-acetyltransferase 6	NAT6	Q93015	1.5327	0.00061035	0.0031534
NUTF2.19219.71	Nuclear transport factor 2	NTF-2	P61970	1.5322	0.010742	0.0273962
PDHB.22526.81	Pyruvate dehydrogenase E1 component beta subunit	PDHB	P11177	1.5305	0.00036621	0.00231933
DNAJB1.3852.19	DnaJ homolog subfamily B member 1	HSP 40	P25685	1.5299	0.0030518	0.0102521
BPI.4126.22	Bactericidal permeability-increasing protein	BPI	P17213	1.5293	0.016602	0.0378034
LYZL2.6377.54	Lysozyme-like protein 2	LYZL2	Q7Z4W2	1.5276	0.00024414	0.00189553
CKS1B.12530.14	Cyclin-dependent kinases regulatory subunit 1	CKS-1	P61024	1.5266	0.00061035	0.0031534
PDPK1.4460.8	3-phosphoinositide-dependent protein kinase 1	PDPK1	O15530	1.5257	0.0067139	0.0189727
RPRD1A.13515.8	Regulation of nuclear pre-mRNA domain-containing protein 1A	RPR1A	Q96P16	1.5254	0.00036621	0.00231933
GEMIN7.22155.44	Gem-associated protein 7	GEMI7	Q9H840	1.525	0.00012207	0.00167155
GTF2E2.21322.60	Transcription initiation factor IIE subunit beta	T2EB	P29084	1.5232	0.0020923	0.00809107
CAMKK1.18860.2	Calcium/calmodulin-dependent protein kinase kinase 1	CaMKK alpha	Q8N5S9	1.5231	0.00024414	0.00189553
NoneX.8755.202	Fc_MOUSE	Fc_MOUSE	Q99LC4	1.5229	0.00012207	0.00167155
GLS.24920.6	Glutaminase kidney isoform, mitochondrial	GLSK	O94925	1.5225	0.00024414	0.00189553
TOX3.12717.65	TOX high mobility group box family member 3	TOX3	O15405	1.5223	0.0040283	0.0126989
NSUN6.25433.25	Putative methyltransferase NSUN6	NSUN6	Q8TEA1	1.5213	0.00061035	0.0031534
ENSA.17734.13	Alpha-endosulfine	a-endosulfine	O43768	1.521	0.00085449	0.00401799
NKIRAS1.21317.25	NF-kappa-B inhibitor-interacting Ras-like protein 1	KBRS1	Q9NYS0	1.521	0.001709	0.00663812
PEBP1.4276.10	Phosphatidylethanolamine-binding protein 1	prostatic binding protein	P30086	1.5205	0.0085449	0.0228658
MAP2K6.17175.5	Dual specificity mitogen-activated protein kinase kinase 6	MP2K6	P52564	1.5153	0.013428	0.0320872
CBX7.13027.20	Chromobox protein homolog 7	CBX7	O95931	1.5141	0.0023193	0.00829623
IL21R.9366.54	Interleukin-21 receptor	IL-21 sR	Q9HBE5	1.5137	0.00024414	0.00189553
CNOT1.13482.14	CCR4-NOT transcription complex subunit 1	CNOT1	A5YKK6	1.5125	0.0030518	0.0102521
HBEGF.14094.29	Heparin-binding EGF-like growth factor	HB-EGF	Q99075	1.5114	0.00012207	0.00167155
RCN3.23017.17	Reticulocalbin-3	RCN3	Q96D15	1.5111	0.005249	0.0156666
CMA1.3423.59	Chymase	Chymase	P23946	1.5099	0.0067139	0.0189727
MSC.23322.2	Musculin	MUSC	O60682	1.5094	0.016602	0.0378034
PCTP.23318.60	Phosphatidylcholine transfer protein	PPCT	Q9UKL6	1.5077	0.016602	0.0378034
TYK2.5260.80	Non-receptor tyrosine-protein kinase TYK2	TYK2	P29597	1.5071	0.005249	0.0156666
CTF1.2889.37	Cardiotrophin-1	Cardiotrophin-1	Q16619	1.5065	0.00061035	0.0031534
S100A5.15303.63	Protein S100-A5	S100A5	P33763	1.506	0.0040283	0.0126989
SIRT1.19823.75	NAD-dependent protein deacetylase sirtuin-1	SIR1	Q96EB6	1.5058	0.001709	0.00663812
GABARAP.22966.20	Gamma-aminobutyric acid receptor-associated protein	GBRAP	O95166	1.5041	0.016602	0.0378034
PEX14.8300.82	Peroxisomal membrane protein PEX14:N-term	PEX14:N-term	O75381	1.5039	0.0067139	0.0189727
PTGS2.3761.4	Prostaglandin G/H synthase 2	COX-2	P35354	1.503	0.0018823	0.00729912
NAA20.22506.25	N-acetyltransferase 5	NAT5	P61599	1.5027	0.00012207	0.00167155
SSNA1.23242.2	Sjoegren syndrome nuclear autoantigen 1	SSNA1	O43805	1.5021	0.00024414	0.00189553
ARG1.5867.60	Arginase-1	ARGI1	P05089	1.5021	0.0040283	0.0126989
ICAM4.9461.2	Intercellular adhesion molecule 4	ICAM4	Q14773	1.5017	0.013428	0.0320872
BCL2.3412.7	Apoptosis regulator Bcl-2	Bcl-2	P10415	1.5011	0.0040283	0.0126989
ADSS2.12644.63	Adenylosuccinate synthetase isozyme 2	PURA2	P30520	1.5007	0.0023193	0.00829623
PLA2G12A.21563.3	sPLA(2)-XII	sPLA(2)-XII	Q9BZM1	1.4997	0.021911	0.0476926
ETS2.12350.86	Protein C-ets-2	ETS2	P15036	1.4979	0.013428	0.0320872
XPO5.25963.2	Exportin-5	XPO5	Q9HAV4	1.4978	0.005249	0.0156666
GTF2A2.22793.110	Transcription initiation factor IIA subunit 2	T2AG	P52657	1.4977	0.0012207	0.00516495
DEF6.14090.23	Differentially expressed in FDCP 6 homolog	DEFI6	Q9H4E7	1.4972	0.001709	0.00663812
ARMC5.9945.8	Armadillo repeat-containing protein 5:Armadillo Repeat Domain 2	ARMC5:ARM 2	Q96C12	1.4971	0.00012207	0.00167155
SNRPF.5494.52	Small nuclear ribonucleoprotein F	RUXF	P62306	1.4948	0.0085449	0.0228658
SQSTM1.7695.106	Sequestosome-1	SQSTM	Q13501	1.4945	0.00024414	0.00189553
PIPOX.23652.15	Peroxisomal sarcosine oxidase	SOX	Q9P0Z9	1.4928	0.005249	0.0156666
TSR2.20388.8	Pre-rRNA-processing protein TSR2 homolog	TSR2	Q969E8	1.4915	0.0067139	0.0189727
HOMER1.19229.92	Homer protein homolog 1	HOME1	Q86YM7	1.4907	0.0030518	0.0102521
PLTP.6263.77	Phospholipid transfer protein	PLTP	P55058	1.4893	0.0023193	0.00829623
CSNK2A1.3427.63	Casein kinase II subunit alpha	CSK21	P68400	1.4889	0.0023193	0.00829623
PFKFB4.25041.11	6-phosphofructo-2-kinase/fructose-2,6-bisphosphatase 4	F264	Q16877	1.4878	0.00012207	0.00167155
UBE2V2.18165.181	Ubiquitin-conjugating enzyme E2 variant 2	UB2V2	Q15819	1.4864	0.013428	0.0320872
IL10.13723.6	Interleukin-10	IL-10	P22301	1.4864	0.016602	0.0378034
ELAVL1.11592.1	ELAV-like protein 1	ELAV1	Q15717	1.4862	0.0031652	0.0105874
CHKB.13117.232	Choline/ethanolamine kinase	CHKB	Q9Y259	1.4854	0.005249	0.0156666
SSB.13526.5	Lupus La protein:RNA recognition motif	LA:RRM	P05455	1.4849	0.0023193	0.00829623
HOPX.19196.73	Homeodomain-only protein	HOP	Q9BPY8	1.4842	0.020264	0.0442451
USP30.21764.99	Ubiquitin carboxyl-terminal hydrolase 30	UBP30	Q70CQ3	1.4832	0.0040283	0.0126989
PSMD7.3898.5	26S proteasome non-ATPase regulatory subunit 7	PSD7	P51665	1.4818	0.0012207	0.00516495
ANP32B.4194.26	Acidic leucine-rich nuclear phosphoprotein 32 family member B	AN32B	Q92688	1.4817	0.0023193	0.00829623
EGLN3.20986.58	Egl nine homolog 3	EGLN3	Q9H6Z9	1.4809	0.0067139	0.0189727
IFNL1.4396.54	Interferon lambda-1	IFN-lambda 1	Q8IU54	1.4801	0.00061035	0.0031534
KLK3.13699.6	Prostate-specific antigen	PSA	P07288	1.4793	0.0067139	0.0189727
TBC1D25.24424.25	TBC1 domain family member 25	TBC25	Q3MII6	1.4774	0.0023193	0.00829623
PBRM1.12518.289	Protein polybromo-1	PB1	Q86U86	1.4763	0.010742	0.0273962
SDCBP.17806.6	Syntenin-1	Syntenin 1	O00560	1.4749	0.010742	0.0273962
CDC34.12532.28	Ubiquitin-conjugating enzyme E2 R1	UB2R1	P49427	1.4748	0.0067139	0.0189727
HYPK.23617.15	Huntingtin-interacting protein K	HYPK	Q9NX55	1.4745	0.0040283	0.0126989
GSTA1.12446.49	Glutathione S-transferase A1	GST A1-1	P08263	1.473	0.00024414	0.00189553
PCYOX1L.5599.88	Prenylcysteine oxidase-like	PCYXL	Q8NBM8	1.4724	0.005249	0.0156666
LXN.20592.8	Latexin	LXN	Q9BS40	1.472	0.0023193	0.00829623
PAWR.9565.6	PRKC apoptosis WT1 regulator protein	PAWR	Q96IZ0	1.4718	0.0085449	0.0228658
TPMT.11218.84	Thiopurine S-methyltransferase	TPMT	P51580	1.4701	0.010742	0.0273962
TCEAL7.20928.39	Transcription elongation factor A protein-like 7	TCAL7	Q9BRU2	1.4697	0.0030518	0.0102521
HOMER3.21799.15	Homer protein homolog 3	HOME3	Q9NSC5	1.4695	0.001709	0.00663812
HMGN3.20390.4	High mobility group nucleosome-binding domain-containing protein 3	HMGN3	Q15651	1.4683	0.016602	0.0378034
CPTP.20385.21	Ceramide-1-phosphate transfer protein	CPTP	Q5TA50	1.468	0.00085449	0.00401799
LDLRAD4.9004.24	Low-density lipoprotein receptor class A domain-containing protein 4	CR001	O15165	1.4673	0.0012207	0.00516495
IKBKG.21976.4	I-kappa-B kinase gamma	IKK-gamma	Q9Y6K9	1.4664	0.005249	0.0156666
SULT1C2.17811.78	Sulfotransferase 1C2	ST1C2	O00338	1.4658	0.00036621	0.00231933
DUSP26.8967.6	Dual specificity protein phosphatase 26	DUS26	Q9BV47	1.4654	0.013428	0.0320872
PEF1.19272.9	Peflin	PEF1	Q9UBV8	1.4646	0.0067139	0.0189727
FUNDC1.22149.2	FUN14 domain-containing protein 1	FUND1	Q8IVP5	1.4645	0.0040283	0.0126989
SKP2.22777.46	S-phase kinase-associated protein 2	SKP2	Q13309	1.4642	0.005249	0.0156666
STIM1.8916.32	Stromal interaction molecule 1:Cytoplasmic domain	STIM1:CD	Q13586	1.4639	0.0012207	0.00516495
CARHSP1.12808.103	Calcium-regulated heat-stable protein 1	CHSP1	Q9Y2V2	1.4633	0.0091642	0.0244576
WNT3A.13236.25	Protein Wnt-3a	WNT3A	P56704	1.4629	0.020264	0.0442451
GTF2E1.24322.1	General transcription factor IIE subunit 1	T2EA	P29083	1.4624	0.00012207	0.00167155
IFT20.20460.22	Intraflagellar transport protein 20 homolog	IFT20	Q8IY31	1.4611	0.00036621	0.00231933
GNE.21739.7	Bifunctional UDP-N-acetylglucosamine 2-epimerase/N-acetylmannosamine kinase	GLCNE	Q9Y223	1.4592	0.00012207	0.00167155
CD81.20574.8	CD81 antigen	CD81	P60033	1.4589	0.00012207	0.00167155
ARAF.12583.77	Serine/threonine-protein kinase A-Raf	ARAF	P10398	1.4586	0.001709	0.00663812
TKT.4306.4	Transketolase	Transketolase	P29401	1.4579	0.001709	0.00663812
SMAD1.9838.4	Mothers against decapentaplegic homolog 1	SMAD1	Q15797	1.4569	0.00012207	0.00167155
SF1.12777.11	Splicing factor 1	SF01	Q15637	1.4562	0.00036621	0.00231933
EFS.12572.236	Embryonal Fyn-associated substrate	EFS	O43281	1.456	0.00036621	0.00231933
DUSP18.20959.12	Dual specificity protein phosphatase 18	DUS18	Q8NEJ0	1.4545	0.00012207	0.00167155
ACOT12.23601.43	Acyl-coenzyme A thioesterase 12	ACO12	Q8WYK0	1.4524	0.0030518	0.0102521
IQCF1.7991.54	IQ domain-containing protein F1	IQCF1	Q8N6M8	1.4516	0.0023193	0.00829623
TOMM20.20408.11	Mitochondrial import receptor subunit TOM20 homolog	TOM20	Q15388	1.4509	0.00036621	0.00231933
CA8.11390.24	Carbonic anhydrase-related protein	Carbonic Anhydrase VIII	P35219	1.4508	0.001709	0.00663812
HSD17B14.13972.4	17-beta-hydroxysteroid dehydrogenase 14	DHB14	Q9BPX1	1.4507	0.00061035	0.0031534
MALT1.25300.39	Mucosa-associated lymphoid tissue lymphoma translocation protein 1	MALT1	Q9UDY8	1.4499	0.00085449	0.00401799
MAX.12411.60	Protein max	MAX	P61244	1.4486	0.0030518	0.0102521
SARG.24950.21	Specifically androgen-regulated gene protein	SARG	Q9BW04	1.4468	0.00036621	0.00231933
MDH1.3853.56	Malate dehydrogenase, cytoplasmic	MDHC	P40925	1.4468	0.005249	0.0156666
RBM23.11590.5	Probable RNA-binding protein 23	RBM23	Q86U06	1.4467	0.013428	0.0320872
CRYBB2.10000.28	Beta-crystallin B2	CRBB2	P43320	1.4457	0.016602	0.0378034
YWHAZ.5858.6	14-3-3 protein zeta/delta	14-3-3 protein zeta/delta	P63104	1.4448	0.013428	0.0320872
RPS7.3864.5	40S ribosomal protein S7	RS7	P62081	1.4444	0.0067139	0.0189727
METTL3.24956.1	N6-adenosine-methyltransferase 70 kDa subunit	MTA70	Q86U44	1.4438	0.00061035	0.0031534
CCDC115.24658.98	Coiled-coil domain-containing protein 115	CC115	Q96NT0	1.4436	0.00061035	0.0031534
NMRK1.16853.5	Nicotinamide riboside kinase 1	NRK1	Q9NWW6	1.4434	0.00036621	0.00231933
EXOSC5.20968.22	Exosome complex component RRP46	EXOS5	Q9NQT4	1.443	0.001709	0.00663812
CES1.15487.164	Liver carboxylesterase 1	carboxylesterase, liver	P23141	1.4427	0.0012207	0.00516495
MRPL28.21123.1	39S ribosomal protein L28, mitochondrial	RM28	Q13084	1.4425	0.0023193	0.00829623
LNPK.25491.54	Endoplasmic reticulum junction formation protein lunapark	LNP	Q9C0E8	1.4422	0.0016617	0.00663812
NUDT3.12796.44	Diphosphoinositol polyphosphate phosphohydrolase 1	NUDT3	O95989	1.4421	0.0085449	0.0228658
VIP.3522.57	Vasoactive Intestinal Peptide	Vasoactive Intestinal Peptide	P01282	1.4419	0.0023193	0.00829623
ADD2.24468.36	Beta-adducin	ADDB	P35612	1.4418	0.00024414	0.00189553
TSEN15.21182.8	tRNA-splicing endonuclease subunit Sen15	SEN15	Q8WW01	1.4417	0.0012207	0.00516495
CDK5.CDK5R1.3358.51	Cyclin-dependent kinase 5:Cyclin-dependent kinase 5 activator 1 complex	CDK5/p35	Q00535|Q15078	1.4412	0.0012207	0.00516495
IGSF11.10700.10	Immunoglobulin superfamily member 11:Cytoplasmic domain	IGS11:CD	Q5DX21	1.4408	0.013428	0.0320872
CMTR1.24431.32	Cap-specific mRNA (nucleoside-2'-O-)-methyltransferase 1	CMTR1	Q8N1G2	1.4399	0.0076006	0.0213997
EDDM3A.9536.16	Epididymal secretory protein E3-alpha	EP3A	Q14507	1.4397	0.013428	0.0320872
NAE1.18177.49	NEDD8-activating enzyme E1 regulatory subunit	ULA1	Q13564	1.4396	0.00024414	0.00189553
TNC.6260.14	Tenascin	Tenascin	P24821	1.4394	0.010742	0.0273962
NAT1.12632.14	Arylamine N-acetyltransferase 1	ARY1	P18440	1.4394	0.013428	0.0320872
ALDH1B1.22057.9	Aldehyde dehydrogenase X, mitochondrial	AL1B1	P30837	1.439	0.0040283	0.0126989
NUDT12.13947.371	Peroxisomal NADH pyrophosphatase NUDT12	NUD12	Q9BQG2	1.4389	0.0012207	0.00516495
SERPINH1.10800.15	Serpin H1	Collagen-binding protein	P50454	1.4378	0.0040283	0.0126989
CUEDC1.21149.27	CUE domain-containing protein 1	CUED1	Q9NWM3	1.4376	0.00012207	0.00167155
GSR.19273.3	Glutathione reductase, mitochondrial	Glutathione reductase	P00390	1.4376	0.013428	0.0320872
MITF.22383.21	MITF	MITF	O75030	1.4373	0.005249	0.0156666
SYK.11378.37	Tyrosine-protein kinase SYK:Src Homology domain	KSYK:SH2, 1 and 2	P43405	1.4364	0.0085449	0.0228658
DCK.9836.20	Deoxycytidine kinase	DCK	P27707	1.4362	0.0012207	0.00516495
RPP40.25422.58	Ribonuclease P protein subunit p40	RPP40	O75818	1.436	0.00012207	0.00167155
MTAP.9910.9	S-methyl-5'-thioadenosine phosphorylase	MTAP	Q13126	1.4339	0.0085449	0.0228658
AADAT.22023.3	Kynurenine/alpha-aminoadipate aminotransferase, mitochondrial	AADAT	Q8N5Z0	1.4336	0.005249	0.0156666
FAM210A.14593.152	Protein FAM210A	F210A	Q96ND0	1.4326	0.013428	0.0320872
NSDHL.8038.41	Sterol-4-alpha-carboxylate 3-dehydrogenase, decarboxylating	NSDHL	Q15738	1.4315	0.0067139	0.0189727
MAFG.19281.86	Transcription factor MafG	MAFG	O15525	1.4301	0.0023193	0.00829623
PPARA.12954.71	Peroxisome proliferator-activated receptor alpha	PPARa	Q07869	1.4294	0.00024414	0.00189553
EPOR.2715.25	Erythropoietin receptor	EPO-R	P19235	1.4293	0.00012207	0.00167155
NSMCE2.22517.106	E3 SUMO-protein ligase NSE2	NSE2	Q96MF7	1.4289	0.00024414	0.00189553
PSMA6.3860.7	Proteasome subunit alpha type-6	PSA6	P60900	1.4286	0.0012207	0.00516495
GSTM1.15395.15	Glutathione S-transferase Mu 1	GST M1-1	P09488	1.428	0.013428	0.0320872
PPM1A.12619.14	Protein phosphatase 1A	Protein phophatase 2Ca	P35813	1.4274	0.001709	0.00663812
RBM17.17391.10	Splicing factor 45	SPF45	Q96I25	1.4267	0.0085449	0.0228658
S100A11.14011.17	Protein S100-A11	S100A11	P31949	1.4256	0.00061035	0.0031534
NT5M.17856.23	5'(3')-deoxyribonucleotidase, mitochondrial	NT5M	Q9NPB1	1.4255	0.00036621	0.00231933
REPS2.24944.12	RalBP1-associated Eps domain-containing protein 2	REPS2	Q8NFH8	1.425	0.010988	0.0279829
KPNA2.2860.19	Importin subunit alpha-1	Karyopherin-a2	P52292	1.4243	0.00036621	0.00231933
SPIN3.24722.13	Spindlin-3	SPIN3	Q5JUX0	1.4241	0.001709	0.00663812
NISCH.12738.43	Nischarin	NISCH	Q9Y2I1	1.4241	0.0067139	0.0189727
UBE2D3.23037.37	Ubiquitin-conjugating enzyme E2 D3	UB2D3	P61077	1.4235	0.013428	0.0320872
FHOD1.25115.21	FH1/FH2 domain-containing protein 1	FHOD1	Q9Y613	1.4231	0.0023193	0.00829623
CTBP1.11217.16	C-terminal-binding protein 1	CTBP1	Q13363	1.4231	0.0047187	0.0148154
AIMP1.2714.78	Endothelial monocyte-activating polypeptide 2	EMAP-2	Q12904	1.4205	0.0085449	0.0228658
SLIT2.18930.28	Slit homolog 2 protein	SLIT2	O94813	1.4205	0.013428	0.0320872
USP21.12681.63	Ubiquitin carboxyl-terminal hydrolase 21	UBP21	Q9UK80	1.4201	0.005249	0.0156666
PTHLH.2962.50	Parathyroid hormone-related protein	PTHrP	P12272	1.42	0.001709	0.00663812
PSMB5.12580.7	Proteasome subunit beta type-5	PSB5	P28074	1.4194	0.0040283	0.0126989
RRBP1.9913.4	Ribosome-binding protein 1	RRBP1	Q9P2E9	1.4189	0.00012207	0.00167155
DRAP1.24636.9	Dr1-associated corepressor	Dr1-associated corepressor	Q14919	1.4189	0.0012207	0.00516495
CA13.3420.21	Carbonic anhydrase 13	Carbonic anhydrase XIII	Q8N1Q1	1.4189	0.0067139	0.0189727
PSMB4.18340.2	Proteasome subunit beta type-4	Proteasome beta chain	P28070	1.4188	0.0067139	0.0189727
AKT1.2867.52	RAC-alpha serine/threonine-protein kinase	PKB	P31749	1.4185	0.00012207	0.00167155
CYTH1.21239.31	Cytohesin-1	CYH1	Q15438	1.418	0.0010939	0.00511289
MPP5.24982.33	MAGUK p55 subfamily member 5	MPP5	Q8N3R9	1.4178	0.00085449	0.00401799
SLC5A8.13691.10	Sodium-coupled monocarboxylate transporter 1	SC5A8	Q8N695	1.4167	0.0030518	0.0102521
EVA1C.7008.13	Protein eva-1 homolog C:Cytoplasmic domain	F176C:CD	P58658	1.4161	0.0040283	0.0126989
ZHX1.12751.26	Zinc fingers and homeoboxes protein 1	ZHX1	Q9UKY1	1.4158	0.0030518	0.0102521
STX10.12842.43	Syntaxin-10	STX10	O60499	1.4147	0.0023193	0.00829623
TLN2.14082.56	Talin-2	TLN2	Q9Y4G6	1.4143	0.0030518	0.0102521
CCDC69.20932.10	Coiled-coil domain-containing protein 69	CCD69	A6NI79	1.414	0.010742	0.0273962
SMNDC1.17805.35	Survival of motor neuron-related-splicing factor 30	SPF30	O75940	1.4124	0.010742	0.0273962
PIWIL1.12793.4	Piwi-like protein 1	PIWL1	Q96J94	1.4121	0.00036621	0.00231933
ROCK2.13654.1	Rho-associated protein kinase 2	ROCK2	O75116	1.4116	0.0023193	0.00829623
CXCL2.22972.26	Gro-beta	Gro-b	P19875	1.4109	0.0040283	0.0126989
MAP2K2.3628.3	Dual specificity mitogen-activated protein kinase kinase 2	MP2K2	P36507	1.4107	0.00024414	0.00189553
COMTD1.23253.5	Catechol O-methyltransferase domain-containing protein 1	CMTD1	Q86VU5	1.4106	0.020264	0.0442451
GIMAP7.24683.11	GTPase IMAP family member 7	GIMA7	Q8NHV1	1.4102	0.0030518	0.0102521
TWF1.12871.10	Twinfilin-1	TWF1	Q12792	1.4079	0.00012207	0.00167155
NAB1.13933.276	NGFI-A-binding protein 1	NAB1	Q13506	1.4079	0.0030518	0.0102521
JARID2.12623.84	Protein Jumonji	JARD2	Q92833	1.4069	0.0085449	0.0228658
FOXP3.22148.135	Forkhead box protein P3	FOXP3	Q9BZS1	1.4067	0.00061035	0.0031534
UNC45A.11712.207	Protein unc-45 homolog A	UN45A	Q9H3U1	1.4067	0.0012207	0.00516495
S100P.9926.4	Protein S100-P	S100P	P25815	1.4051	0.013428	0.0320872
TYMSOS.8263.64	TYMS opposite strand protein	CR056	Q8TAI1	1.4045	0.020264	0.0442451
HDLBP.13570.43	Vigilin	VIGLN	Q00341	1.404	0.0085449	0.0228658
TEK.3773.15	Angiopoietin-1 receptor, soluble	sTie-2	Q02763	1.4023	0.0012207	0.00516495
FAIM.16594.44	Fas apoptotic inhibitory molecule 1	FAIM1	Q9NVQ4	1.4021	0.0023193	0.00829623
ZCCHC18.22833.74	Zinc finger CCHC domain-containing protein 18	ZCC18	P0CG32	1.4018	0.013428	0.0320872
COMMD8.21507.48	COMM domain-containing protein 8	COMD8	Q9NX08	1.4013	0.0040283	0.0126989
AP1S2.18405.117	AP-1 complex subunit sigma-2	AP1S2	P56377	1.401	0.0030518	0.0102521
LSM1.17795.176	U6 snRNA-associated Sm-like protein LSm1	LSM1	O15116	1.4005	0.00036621	0.00231933
SRPK2.21435.143	Serine/threonine-protein kinase SRPK2	SRPK2	P78362	1.4005	0.0023193	0.00829623
AHSA1.11633.89	Activator of 90 kDa heat shock protein ATPase homolog 1	AHSA1	O95433	1.4001	0.00061035	0.0031534
ASRGL1.18313.4	Isoaspartyl peptidase/L-asparaginase	Asparaginase-like protein 1	Q7L266	1.4	0.0040283	0.0126989
PRPSAP1.9478.69	Phosphoribosyl pyrophosphate synthase-associated protein 1	KPRA	Q14558	1.3998	0.00012207	0.00167155
PHF3.11544.39	PHD finger protein 3	PHF3	Q92576	1.3995	0.013428	0.0320872
SEPTIN3.18316.75	Neuronal-specific septin-3	2023-09-03	Q9UH03	1.3983	0.0023193	0.00829623
ZHX3.10036.201	Zinc fingers and homeoboxes protein 3	ZHX3	Q9H4I2	1.3982	0.013428	0.0320872
ENTPD5.4437.56	Ectonucleoside triphosphate diphosphohydrolase 5	ENTP5	O75356	1.3969	0.00012207	0.00167155
SAP30.12888.18	Histone deacetylase complex subunit SAP30	SAP30	O75446	1.3969	0.013428	0.0320872
STYX.21349.2	Serine/threonine/tyrosine-interacting protein	STYX	Q8WUJ0	1.3964	0.00036621	0.00231933
MPDZ.14036.116	Multiple PDZ domain protein	MPDZ	O75970	1.3963	0.0012207	0.00516495
VGLL4.23556.4	Transcription cofactor vestigial-like protein 4	VGLL4	Q14135	1.3954	0.0040283	0.0126989
MMP13.4925.54	Collagenase 3	MMP-13	P45452	1.3945	0.0091642	0.0244576
CETP.7131.8	Cholesteryl ester transfer protein	CETP	P11597	1.3936	0.0012207	0.00516495
FNTA.25473.62	Protein farnesyltransferase/geranylgeranyltransferase type-1 subunit alpha	FNTA	P49354	1.3931	0.0040283	0.0126989
LTB4R.13477.65	Leukotriene B4 receptor 1	LT4R1	Q15722	1.3929	0.0085449	0.0228658
ARL2BP.18407.36	ADP-ribosylation factor-like protein 2-binding protein	AR2BP	Q9Y2Y0	1.3922	0.0023193	0.00829623
MICAL1.25070.18	Protein-methionine sulfoxide oxidase MICAL1	MICA1	Q8TDZ2	1.3918	0.005249	0.0156666
CEACAM8.18873.8	Carcinoembryonic antigen-related cell adhesion molecule 8	CEAM8	P31997	1.3917	0.020264	0.0442451
PPP1R14A.19117.3	Protein phosphatase 1 regulatory subunit 14A	PP14A	Q96A00	1.3915	0.020264	0.0442451
LAMTOR3.12490.92	Ragulator complex protein LAMTOR3	LTOR3	Q9UHA4	1.3911	0.013428	0.0320872
GPT2.21339.19	Alanine aminotransferase 2	ALAT2	Q8TD30	1.3893	0.010988	0.0279829
WASL.25082.3	Neural Wiskott-Aldrich syndrome protein	WASL	O00401	1.3869	0.0064196	0.0189727
PTPN9.12633.3	Tyrosine-protein phosphatase non-receptor type 9	PTN9	P43378	1.3868	0.00061035	0.0031534
CXCL3.2986.49	Gro-gamma	Gro-g	P19876	1.3867	0.0040283	0.0126989
CUL1.17797.1	Cullin-1	CUL1	Q13616	1.3865	0.00061035	0.0031534
DUSP3.3480.7	Dual specificity protein phosphatase 3	DUS3	P51452	1.3863	0.0023193	0.00829623
RAD51.2871.73	DNA repair protein RAD51 homolog 1	RAD51	Q06609	1.3856	0.0085449	0.0228658
RNF41.13411.21	E3 ubiquitin-protein ligase NRDP1	RNF41	Q9H4P4	1.3852	0.00036621	0.00231933
RPN2.21828.6	Ribophorin II	RPN2	P04844	1.3843	0.0067139	0.0189727
EIF1AD.13545.97	Probable RNA-binding protein EIF1AD	EIF1A	Q8N9N8	1.3831	0.0012207	0.00516495
SFXN5.13729.26	Sideroflexin-5	SFXN5	Q8TD22	1.3831	0.005249	0.0156666
YARS2.21330.13	Tyrosyl-tRNA synthetase, mitochondrial	SYYM	Q9Y2Z4	1.3818	0.0040283	0.0126989
MAPKAPK5.8382.47	MAP kinase-activated protein kinase 5	MAPK5	Q8IW41	1.3809	0.0067139	0.0189727
STARD5.17383.4	StAR-related lipid transfer protein 5	STAR5	Q9NSY2	1.3804	0.0030518	0.0102521
ZWILCH.18302.204	Protein zwilch homolog	ZWILC	Q9H900	1.3801	0.001709	0.00663812
CSMD1.9598.23	CUB and sushi domain-containing protein 1	CSMD1	Q96PZ7	1.3793	0.0023193	0.00829623
MAPKAPK2.3820.68	MAP kinase-activated protein kinase 2	MAPK2	P49137	1.3781	0.00024414	0.00189553
UBE2M.19111.10	NEDD8-conjugating enzyme Ubc12	UBC12	P61081	1.378	0.00012207	0.00167155
CD36.2973.15	Platelet glycoprotein 4	CD36 ANTIGEN	P16671	1.3766	0.013428	0.0320872
SORBS3.12976.49	Vinexin b	Vinexin b	O60504	1.3761	0.0023193	0.00829623
AVEN.24678.10	Cell death regulator Aven	AVEN	Q9NQS1	1.376	0.00012207	0.00167155
KRT71.22483.109	Keratin, type II cytoskeletal 71	K2C71	Q3SY84	1.3759	0.010742	0.0273962
CCL4L1.2781.63	C-C motif chemokine 4-like	LAG-1	Q8NHW4	1.3748	0.010742	0.0273962
CCL3L1.2783.18	C-C motif chemokine 3-like 1	LD78-beta	P16619	1.3741	0.0085449	0.0228658
MED11.22500.9	Mediator of RNA polymerase II transcription subunit 11	MED11	Q9P086	1.3735	0.004166	0.0131271
RPL38.22553.4	60S ribosomal protein L38	RL38	P63173	1.3725	0.0040283	0.0126989
STAMBP.19187.21	STAM-binding protein	STABP	O95630	1.3722	0.0040283	0.0126989
UCN3.10756.34	Urocortin-3	UCN3	Q969E3	1.3718	0.016602	0.0378034
RANBP1.18191.23	Ran-specific GTPase-activating protein	RANG	P43487	1.3711	0.0030518	0.0102521
ARF3.12578.13	ADP-ribosylation factor 3	ARF3	P61204	1.3709	0.00024414	0.00189553
TBC1D20.23687.27	TBC1 domain family member 20	TBC20	Q96BZ9	1.3669	0.0067139	0.0189727
VAV3.9830.109	Guanine nucleotide exchange factor VAV3	VAV3	Q9UKW4	1.3667	0.00012207	0.00167155
VEGFC.3132.1	Vascular endothelial growth factor C	VEGF-C	P49767	1.3665	0.001709	0.00663812
HIRIP3.24921.73	HIRA-interacting protein 3	HIRP3	Q9BW71	1.366	0.010742	0.0273962
WNT11.6624.94	Protein Wnt-11	WNT11	O96014	1.365	0.001709	0.00663812
SNRPD2.17823.40	Small nuclear ribonucleoprotein Sm D2	SMD2	P62316	1.3641	0.00012207	0.00167155
CNN1.15566.10	Calponin-1	Calponin-1	P51911	1.364	0.0085449	0.0228658
RILPL2.24655.23	RILP-like protein 2	RIPL2	Q969X0	1.3639	0.0040283	0.0126989
BRF1.19596.18	Transcription factor IIIB 90 kDa subunit	BRF-1	Q92994	1.3637	0.021911	0.0476926
CUL4B.13743.56	Cullin-4B	CUL4B	Q13620	1.3631	0.00012207	0.00167155
PDP1.22005.8	[Pyruvate dehydrogenase [acetyl-transferring]]-phosphatase 1, mitochondrial	PDP1	Q9P0J1	1.3631	0.00061035	0.0031534
RAB1A.19223.6	Ras-related protein Rab-1A	RAB1A	P62820	1.3629	0.016602	0.0378034
HMG20B.11551.16	SWI/SNF-related matrix-associated actin-dependent regulator of chromatin subfamily E member 1-related	HM20B	Q9P0W2	1.3624	0.00012207	0.00167155
CNMD.9928.125	Leukocyte cell-derived chemotaxin 1	LECT1	O75829	1.362	0.020264	0.0442451
TIMM50.7743.5	Mitochondrial import inner membrane translocase subunit TIM50	TIM50	Q3ZCQ8	1.3614	0.001709	0.00663812
MRPL14.8021.59	39S ribosomal protein L14, mitochondrial	RM14	Q6P1L8	1.3613	0.010742	0.0273962
TEX29.10557.6	Testis-expressed sequence 29 protein	TEX29	Q8N6K0	1.3612	0.020264	0.0442451
TACSTD2.2619.72	Tumor-associated calcium signal transducer 2	GA733-1 protein	P09758	1.3599	0.00024414	0.00189553
TTC9B.9386.42	Tetratricopeptide repeat protein 9B	TTC9B	Q8N6N2	1.3593	0.001709	0.00663812
CRPPA.24319.19	D-ribitol-5-phosphate cytidylyltransferase	ISPD	A4D126	1.3592	0.0012207	0.00516495
GAL.15390.3	Galanin	Galanin	P22466	1.3583	0.0030518	0.0102521
TCP11L1.23605.3	T-complex protein 11-like protein 1	T11L1	Q9NUJ3	1.3578	0.00085449	0.00401799
NT5DC1.25438.288	5'-nucleotidase domain-containing protein 1	NT5D1	Q5TFE4	1.3577	0.0023193	0.00829623
KLK15.6491.59	Kallikrein-15	kallikrein 15	Q9H2R5	1.3575	0.001709	0.00663812
AACS.21515.61	Acetoacetyl-CoA synthetase	AACS	Q86V21	1.3564	0.010742	0.0273962
FAM171A2.13479.8	Protein FAM171A2	F1712	A8MVW0	1.3563	0.00061035	0.0031534
ZP4.7766.25	Zona pellucida sperm-binding protein 4	ZP4	Q12836	1.3556	0.013428	0.0320872
IL23R.5088.175	Interleukin-23 receptor	IL-23 R	Q5VWK5	1.3553	0.005249	0.0156666
S100A12.5852.6	Protein S100-A12	S100A12	P80511	1.355	0.013428	0.0320872
CLTC.13711.10	Clathrin heavy chain 1	CLH1	Q00610	1.3547	0.0040283	0.0126989
SIRT2.23031.6	NAD-dependent protein deacetylase sirtuin-2	SIRT2	Q8IXJ6	1.3543	0.001709	0.00663812
NCBP2.21636.63	Nuclear cap-binding protein subunit 2	NCBP2	P52298	1.3542	0.00061035	0.0031534
PFN2.13054.87	Profilin-2	Profilin II	P35080	1.3531	0.005249	0.0156666
MPST.12686.15	3-mercaptopyruvate sulfurtransferase	THTM	P25325	1.3527	0.00061035	0.0031534
VEGFA.2597.8	Vascular endothelial growth factor A	VEGF	P15692	1.3527	0.016602	0.0378034
DCBLD1.9402.18	Discoidin, CUB and LCCL domain-containing protein 1	DCBD1	Q8N8Z6	1.3526	0.0085449	0.0228658
KPNA1.19587.12	Importin subunit alpha-5	IMA5	P52294	1.3509	0.00024414	0.00189553
RTN1.24651.1	Reticulon-1	RTN1	Q16799	1.3509	0.0012207	0.00516495
TRAPPC6B.22812.4	Trafficking protein particle complex subunit 6B	TPC6B	Q86SZ2	1.3509	0.001709	0.00663812
CD47.6653.58	Leukocyte surface antigen CD47	CD47	Q08722	1.3499	0.0012207	0.00516495
COMMD1.12509.115	COMM domain-containing protein 1	COMD1	Q8N668	1.3499	0.005249	0.0156666
POLE3.19170.25	DNA polymerase epsilon subunit 3	DPOE3	Q9NRF9	1.3491	0.00085449	0.00401799
FRRS1L.7976.19	DOMON domain-containing protein FRRS1L	FRS1L	Q9P0K9	1.3484	0.0042762	0.0134683
MIEF1.23668.281	Mitochondrial dynamics protein MID51	MID51	Q9NQG6	1.3478	0.0085449	0.0228658
CDK5RAP3.21238.40	CDK5 regulatory subunit-associated protein 3	CK5P3	Q96JB5	1.3467	0.013428	0.0320872
MCF2L.13934.3	Guanine nucleotide exchange factor DBS	MCF2L	O15068	1.3465	0.0067139	0.0189727
CDK8.CCNC.3359.11	Cyclin-dependent kinase 8:Cyclin-C complex	CDK8/cyclin C	P49336|P24863	1.3462	0.00012207	0.00167155
COMMD9.17683.2	COMM domain-containing protein 9	COMD9	Q9P000	1.3462	0.0067139	0.0189727
NCF2.10047.12	Neutrophil cytosol factor 2	NCF-2	P19878	1.3459	0.00012207	0.00167155
OSM.2693.20	Oncostatin-M	OSM	P13725	1.3449	0.0067139	0.0189727
FRG1.23268.15	Protein FRG1	FRG1	Q14331	1.3443	0.013428	0.0320872
PDE5A.16805.5	cGMP-specific 3',5'-cyclic phosphodiesterase	PDE5A	O76074	1.3437	0.013428	0.0320872
AMMECR1L.18402.1	AMMECR1-like protein	AMERL	Q6DCA0	1.3431	0.0023193	0.00829623
SULT1A1.21227.18	SULT 1A1*2	SULT 1A1*2	P50225	1.3428	0.0030518	0.0102521
SAMHD1.11303.7	Deoxynucleoside triphosphate triphosphohydrolase SAMHD1	SAMH1	Q9Y3Z3	1.3425	0.0040283	0.0126989
TLR1.16324.38	Toll-like receptor 1:Extracellular domain	TLR1:ECD	Q15399	1.3425	0.0085449	0.0228658
ANK2.7624.19	Ankyrin-2	ANK2	Q01484	1.3421	0.0079155	0.0222071
RAB4A.16883.57	Ras-related protein Rab-4A	RAB4A	P20338	1.3413	0.00573	0.0170659
SH3BGRL3.17490.4	SH3 domain-binding glutamic acid-rich-like protein 3	SH3BGRL3-like protein	Q9H299	1.3409	0.010742	0.0273962
C11orf49.22367.17	UPF0705 protein C11orf49	CK049	Q9H6J7	1.3408	0.00061035	0.0031534
COPS7B.12384.92	COP9 signalosome complex subunit 7b	CSN7B	Q9H9Q2	1.3401	0.013128	0.0320872
GSTM1.7239.9	Glutathione S-transferase Mu 1	GST M1-1	P09488	1.34	0.0091642	0.0244576
ALDOB.18185.118	Fructose-bisphosphate aldolase B	ALDOB	P05062	1.3396	0.0040283	0.0126989
ELK4.22128.8	ETS domain-containing protein Elk-4	ELK4	P28324	1.3394	0.010742	0.0273962
HPGD.4995.16	15-hydroxyprostaglandin dehydrogenase [NAD(+)]	HPG-	P15428	1.3387	0.013428	0.0320872
CPA1.19760.26	Carboxypeptidase A1	CBPA1	P15085	1.3383	0.0085449	0.0228658
TNNI3.5930.54	Troponin I, cardiac muscle	Troponin I	P19429	1.3382	0.0013518	0.00571621
RBPMS2.23300.3	RNA-binding protein with multiple splicing 2	RBPS2	Q6ZRY4	1.338	0.001709	0.00663812
FGR.3810.50	Tyrosine-protein kinase Fgr	FGR	P09769	1.338	0.016602	0.0378034
RASA1.5481.16	Ras GTPase-activating protein 1	RASA1	P20936	1.3375	0.0030518	0.0102521
CEBPG.19572.10	CCAAT/enhancer-binding protein gamma	CEBPG	P53567	1.3372	0.0023193	0.00829623
POU2AF1.21839.3	POU domain class 2-associating factor 1	OBF1	Q16633	1.337	0.0040283	0.0126989
ATP4B.9994.217	Potassium-transporting ATPase subunit beta	ATP4B	P51164	1.3356	0.010742	0.0273962
GFPT2.23669.20	Glutamine--fructose-6-phosphate aminotransferase [isomerizing] 2	GFPT2	O94808	1.3355	0.0040283	0.0126989
PON2.22003.4	Paraoxonase 2	Paraoxonase-2	Q15165	1.3329	0.016602	0.0378034
FCN2.3313.21	Ficolin-2	FCN2	Q15485	1.3327	0.010742	0.0273962
SLC27A2.9045.3	Very long-chain acyl-CoA synthetase	S27A2	O14975	1.3324	0.0067139	0.0189727
CYB5A.11287.14	Cytochrome b5	Cytochrome b5	P00167	1.3323	0.00061035	0.0031534
RBMS1.22547.17	RNA-binding motif, single-stranded-interacting protein 1	RBMS1	P29558	1.3312	0.0012207	0.00516495
CEMIP2.8992.1	Transmembrane protein 2	TMEM2	Q9UHN6	1.3306	0.013428	0.0320872
UROS.11248.43	Uroporphyrinogen-III synthase	HEM4	P10746	1.3299	0.0016617	0.00663812
ARL1.12392.30	ADP-ribosylation factor-like protein 1	ARL1	P40616	1.3297	0.010742	0.0273962
ACE2.2805.6	Angiotensin-converting enzyme 2	ACE2	Q9BYF1	1.3283	0.00061035	0.0031534
ARHGEF25.13519.112	Rho guanine nucleotide exchange factor 25	ARHGP	Q86VW2	1.3283	0.0035023	0.0116927
PELI2.12702.13	E3 ubiquitin-protein ligase pellino homolog 2	PELI2	Q9HAT8	1.3277	0.016602	0.0378034
GSTA2.23326.10	Glutathione S-transferase A2	GSTA2	P09210	1.3269	0.013428	0.0320872
PLS1.12737.12	Plastin-1	PLSI	Q14651	1.3252	0.0040283	0.0126989
APAF1.13583.19	Apoptotic protease-activating factor 1	Apaf-1	O14727	1.3241	0.0067139	0.0189727
FGF12.4392.54	Fibroblast growth factor 12	FGF-12	P61328	1.3239	0.013428	0.0320872
RAP1GDS1.14106.46	Rap1 GTPase-GDP dissociation stimulator 1	GDP/GTP exchange protein	P52306	1.3235	0.00061035	0.0031534
EFCAB14.9514.46	EF-hand calcium-binding domain-containing protein 14:C-term	K0494:C-term	O75071	1.3233	0.013428	0.0320872
RABEPK.13599.15	Rab9 effector protein with kelch motifs	RABEK	Q7Z6M1	1.323	0.00061035	0.0031534
ATG4C.25078.13	Cysteine protease ATG4C	ATG4C	Q96DT6	1.3227	0.00061035	0.0031534
MGAT4A.9392.43	Alpha-1,3-mannosyl-glycoprotein 4-beta-N-acetylglucosaminyltransferase A	MGT4A	Q9UM21	1.3227	0.013428	0.0320872
ADM.14115.34	Adrenomedullin	Adrenomedullin	P35318	1.3223	0.020264	0.0442451
TADA1.22796.17	Transcriptional adapter 1	TADA1	Q96BN2	1.3213	0.013428	0.0320872
TCEA2.13481.24	Transcription elongation factor A protein 2	TCEA2	Q15560	1.321	0.00061035	0.0031534
BACH1.12451.62	Transcription regulator protein BACH1	BACH1	O14867	1.3196	0.0030518	0.0102521
SLC25A1.22818.4	Tricarboxylate transport protein, mitochondrial	TXTP	P53007	1.3187	0.013428	0.0320872
RAB3B.16847.39	Ras-related protein Rab-3B	RAB3B	P20337	1.3183	0.0030518	0.0102521
ITM2A.7765.15	Integral membrane protein 2A	ITM2A	O43736	1.3177	0.00061035	0.0031534
MVK.11391.69	Mevalonate kinase	MVK	Q03426	1.3174	0.010742	0.0273962
TCF24.23339.46	Transcription factor 24	TCF24	Q7RTU0	1.3172	0.00024414	0.00189553
HYKK.21157.6	Hydroxylysine kinase	HYKK	A2RU49	1.3171	0.0023193	0.00829623
SCMH1.12604.16	Polycomb protein SCMH1	SCMH1	Q96GD3	1.3171	0.00573	0.0170659
EXOSC8.18909.11	Exosome complex component RRP43	EXOS8	Q96B26	1.3149	0.013428	0.0320872
RNF141.23286.2	RING finger protein 141	RN141	Q8WVD5	1.3142	0.0067139	0.0189727
ATL3.21544.4	Atlastin-3	ATLA3	Q6DD88	1.314	0.00036621	0.00231933
HDGFL2.4553.65	Hepatoma-derived growth factor-related protein 2	HDGR2	Q7Z4V5	1.314	0.00061035	0.0031534
PVRIG.6464.40	Transmembrane protein PVRIG	PVRIG	Q6DKI7	1.3133	0.0012207	0.00516495
CYREN.21327.12	Modulator of retrovirus infection homolog	MRI	Q9BWK5	1.313	0.001709	0.00663812
PLIN3.14687.6	Perilipin-3	M6PBP	O60664	1.3127	0.0091642	0.0244576
NonHuman.3849.56	Green fluorescent protein_AEQVI	GFP_AEQVI	P42212	1.3117	0.001709	0.00663812
ENTPD2.18887.7	Ectonucleoside triphosphate diphosphohydrolase 2	ENTP2	Q9Y5L3	1.3117	0.013428	0.0320872
NoneX.9491.13	Fc_MOUSE	Fc_MOUSE	Q99LC4	1.3109	0.0067139	0.0189727
TRMT61B.23706.13	tRNA (adenine(58)-N(1))-methyltransferase, mitochondrial	TR61B	Q9BVS5	1.3109	0.010742	0.0273962
CTDSPL.20929.4	CTD small phosphatase-like protein	CTDSL	O15194	1.3101	0.0040283	0.0126989
FAM118A.23358.42	Protein FAM118A	F118A	Q9NWS6	1.3096	0.013428	0.0320872
FGD2.24318.13	FYVE, RhoGEF and PH domain-containing protein 2	FGD2	Q7Z6J4	1.3083	0.00024414	0.00189553
DUSP21.21191.24	Dual specificity protein phosphatase 21	DUS21	Q9H596	1.3072	0.013428	0.0320872
DPYSL4.20247.17	Dihydropyrimidinase-related protein 4	DPYL4	O14531	1.3056	0.0069328	0.0195361
CETN3.17410.5	Centrin-3	CETN3	O15182	1.3043	0.0030518	0.0102521
NoneX.11927.3	Fc_MOUSE	Fc_MOUSE	Q99LC4	1.3042	0.0025782	0.00919886
CLEC1B.4332.6	C-type lectin domain family 1 member B	CLC1B	Q9P126	1.3041	0.020264	0.0442451
EPS8L2.24891.54	Epidermal growth factor receptor kinase substrate 8-like protein 2	ES8L2	Q9H6S3	1.304	0.0040283	0.0126989
TIMM23.22809.32	Mitochondrial import inner membrane translocase subunit Tim23	TIM23	O14925	1.3038	0.0030518	0.0102521
RPS6KB1.15608.5	Ribosomal protein S6 kinase beta-1	KS6B1	P23443	1.3036	0.001709	0.00663812
CLUH.24941.14	Clustered mitochondria protein homolog	CLU	O75153	1.3035	0.00024414	0.00189553
IGHG4.13231.90	Ig gamma-4, Kappa	IgG4, Kappa	P01861	1.3035	0.013428	0.0320872
GP1BA.4990.87	Platelet glycoprotein Ib alpha chain	GP1BA	P07359	1.303	0.0067139	0.0189727
NFU1.7770.25	NFU1 iron-sulfur cluster scaffold homolog, mitochondrial	NFU1	Q9UMS0	1.3028	0.0030518	0.0102521
TBXAS1.8098.37	Thromboxane-A synthase	THAS	P24557	1.3027	0.020264	0.0442451
FOXP1.24935.62	Forkhead box protein P1	FOXP1	Q9H334	1.302	0.005249	0.0156666
BTK.19202.10	Tyrosine-protein kinase BTK	BTK	Q06187	1.3013	0.0085449	0.0228658
HSPA12A.25267.10	Heat shock 70 kDa protein 12A	HS12A	O43301	1.3006	0.0085449	0.0228658
TSTA3.12657.2	GDP-L-fucose synthase	FCL	Q13630	1.3005	0.0010939	0.00511289
PAFAH2.18914.188	Platelet-activating factor acetylhydrolase 2, cytoplasmic	PAFA2	Q99487	1.3004	0.005249	0.0156666
CCM2.12347.29	Cerebral cavernous malformations 2 protein	CCM2	Q9BSQ5	1.2995	0.016602	0.0378034
SULT1A3.13944.3	Sulfotransferase 1A3	SULT 1A3	P0DMM9	1.297	0.016602	0.0378034
CCL1.2770.51	C-C motif chemokine 1	I-309	P22362	1.2969	0.0067139	0.0189727
DHX58.14012.17	Probable ATP-dependent RNA helicase DHX58	LGP2	Q96C10	1.2968	0.00012207	0.00167155
EPS15L1.4212.5	Epidermal growth factor receptor substrate 15-like 1	EP15R	Q9UBC2	1.2963	0.0021052	0.00812751
NADK.13624.17	NAD kinase	NADK	O95544	1.2954	0.0023193	0.00829623
FCRL5.6103.70	Fc receptor-like protein 5	FCRL5	Q96RD9	1.2943	0.00012207	0.00167155
CFTR.7717.95	Cystic fibrosis transmembrane conductance regulator	CFTR	P13569	1.2938	0.016602	0.0378034
CCL20.2468.62	C-C motif chemokine 20	MIP-3a	P78556	1.2933	0.0067139	0.0189727
C8A.C8B.C8G.2429.27	Complement component C8	C8	P07357|P07358|P07360	1.2929	0.00061035	0.0031534
PHF6.22529.31	PHD finger protein 6	PHF6	Q8IWS0	1.2927	0.0012207	0.00516495
KATNAL1.24494.67	Katanin p60 ATPase-containing subunit A-like 1	KATL1	Q9BW62	1.2927	0.0030518	0.0102521
S100A3.15297.3	Protein S100-A3	S100A3	P33764	1.2916	0.021911	0.0476926
CX3CL1.2827.23	Fractalkine	Fractalkine/CX3CL-1	P78423	1.2906	0.0085449	0.0228658
NT5C3A.19615.213	Cytosolic 5'-nucleotidase 3A	5NT3	Q9H0P0	1.2902	0.0012207	0.00516495
CD40LG.3534.14	CD40 ligand	CD40 ligand, soluble	P29965	1.2897	0.0040283	0.0126989
PPM1G.21823.5	Protein phosphatase 1G	PPM1G	O15355	1.2888	0.0067139	0.0189727
RNF24.9583.17	RING finger protein 24	RNF24	Q9Y225	1.2879	0.00085449	0.00401799
GTF2I.13609.11	General transcription factor II-I	GTF2I	P78347	1.2879	0.010742	0.0273962
SNCAIP.25095.1	Synphilin-1	SNCAP	Q9Y6H5	1.2873	0.00085449	0.00401799
PUS1.11201.19	tRNA pseudouridine synthase A, mitochondrial	TRUA	Q9Y606	1.2868	0.00012207	0.00167155
COMMD6.20396.70	COMM domain-containing protein 6	COMD6	Q7Z4G1	1.2868	0.00061035	0.0031534
ZDHHC4.22834.21	Probable palmitoyltransferase ZDHHC4	ZDHC4	Q9NPG8	1.2868	0.0013629	0.00573547
TNFAIP3.14009.65	Tumor necrosis factor alpha-induced protein 3	TNFAIP3	P21580	1.2864	0.0030518	0.0102521
IL20.4138.25	Interleukin-20	IL-20	Q9NYY1	1.2864	0.0038717	0.0126989
NKIRAS2.21624.64	NF-kappa-B inhibitor-interacting Ras-like protein 2	KBRS2	Q9NYR9	1.2859	0.0012207	0.00516495
ID1.15402.2	DNA-binding protein inhibitor ID-1	ID-1	P41134	1.2857	0.0067139	0.0189727
CYLD.21765.10	Ubiquitin carboxyl-terminal hydrolase CYLD	CYLD	Q9NQC7	1.2846	0.0085449	0.0228658
WWOX.17724.3	WW domain-containing oxidoreductase	WWOX	Q9NZC7	1.2836	0.001709	0.00663812
UBE2S.17729.20	Ubiquitin-conjugating enzyme E2 S	UBE2S	Q16763	1.2834	0.005249	0.0156666
RFXAP.12726.3	Regulatory factor X-associated protein	RFXAP	O00287	1.2827	0.0067139	0.0189727
IL2RA.3151.6	Interleukin-2 receptor subunit alpha	IL-2 sRa	P01589	1.2826	0.013428	0.0320872
PMM1.17408.2	Phosphomannomutase 1	PMM1	Q92871	1.2823	0.00061035	0.0031534
CDCP1.8589.13	CUB domain-containing protein 1	CDCP1	Q9H5V8	1.2821	0.016602	0.0378034
NUDC.8871.14	Nuclear migration protein nudC:N-term, contains nuclear localization domain	NUDC:N-term	Q9Y266	1.2806	0.00036621	0.00231933
DESI1.21204.70	Desumoylating isopeptidase 1	DESI1	Q6ICB0	1.2802	0.0023193	0.00829623
PFDN1.19242.21	Prefoldin subunit 1	PFD1	O60925	1.2802	0.0040283	0.0126989
[truncated: 5,013 more rows]

## Sheet: SuppTable5
Supplemental Table 5. Fold-changes and p-values from Wilcoxon Signed-Ranked test of 20 paired pre-resection vs. early post-resection samples from patients with glioma (bold = FC>1.5, p<0.05)
Aptamer Code	Target Full Name	Target	UniProt	FC (early post-resection/pre-resection)	P-value	Adjusted p-value
CCL7.22969.12	C-C motif chemokine 7	MCP-3	P80098	25.762	1.9073e-06	0.000252303
MMP12.4496.60	Macrophage metalloelastase	MMP-12	P39900	23.377	0.00032234	0.0017993
IL6.4673.13	Interleukin-6	IL-6	P05231	21.314	1.9073e-05	0.000417878
IL6.2573.20	Interleukin-6	IL-6	P05231	14.444	2.6703e-05	0.000459987
MMP1.4924.32	Interstitial collagenase	MMP-1	P03956	14.355	3.8147e-06	0.000297165
LAMC2.9580.5	Laminin subunit gamma-2	Laminin gamma-2	Q13753	14.079	0.00016785	0.0012107
TIMP1.2211.9	Metalloproteinase inhibitor 1	TIMP-1	P01033	12.77	1.9073e-06	0.000252303
SERPINE1.2925.9	Plasminogen activator inhibitor 1	PAI-1	P05121	9.6405	1.9073e-06	0.000252303
LRRC15.6557.50	Leucine-rich repeat-containing protein 15	LRC15	Q8TF66	9.0852	3.8147e-06	0.000297165
CCDC80.3234.23	Coiled-coil domain-containing protein 80	URB	Q76M96	8.8997	5.722e-06	0.000328827
SERPINB2.21676.17	PAI-2	PAI-2	P05120	8.1998	1.9073e-06	0.000252303
IL1RN.5353.89	Interleukin-1 receptor antagonist protein	IL-1Ra	P18510	7.9626	1.9073e-06	0.000252303
IL1R2.14133.93	Interleukin-1 receptor type 2	IL-1 sRII	P27930	7.5291	3.8147e-06	0.000297165
POSTN.3457.57	Periostin	Periostin	Q15063	7.4872	0.00070763	0.00312615
POSTN.6645.53	Periostin	Periostin	Q15063	7.367	0.0012093	0.00454119
CCL22.3508.78	C-C motif chemokine 22	MDC	O00626	7.2335	0.0016899	0.00587693
CCL23.2913.1	C-C motif chemokine 23	MPIF-1	P55773	6.8984	2.6703e-05	0.000459987
TCN1.19614.8	Transcobalamin-1	Holo-TC I	P20061	6.7645	0.00032234	0.0017993
CXCL8.3447.64	Interleukin-8	IL-8	P10145	6.618	0.0036545	0.0106226
MMP13.4925.54	Collagenase 3	MMP-13	P45452	6.4514	0.0012093	0.00454119
TREM1.9266.1	Triggering receptor expressed on myeloid cells 1	sTREM-1	Q9NP99	6.3481	1.9073e-06	0.000252303
PCOLCE2.6081.52	Procollagen C-endopeptidase enhancer 2	PCOC2	Q9UKZ9	5.8292	0.0001049	0.000939277
ADAMTSL1.16890.37	ADAMTS-like protein 1	ATL1	Q8N6G6	5.7153	8.2016e-05	0.000788771
SAA1.15515.2	Serum amyloid A-1 protein	SAA	P0DJI8	5.4605	6.2943e-05	0.000697146
PXDN.13463.1	Peroxidasin homolog	PXDN	Q92626	5.4091	0.0012093	0.00454119
FABP4.15386.7	Fatty acid-binding protein, adipocyte	FABPA	P15090	5.3434	1.9073e-06	0.000252303
H2BU1.18823.52	Histone H2B type 3-B	H2B3B	Q8N257	5.1971	0.0027122	0.00850033
COL6A3.11196.31	Collagen alpha-3(VI) chain:Bovine pancreatic trypsin inhibitor/Kunitz inhibitor domain, isoform 1	Collagen alpha-3(VI):BPTI/Kunitz inhibitor	P12111	5.0738	0.00039482	0.00207192
HAMP.3504.58	Hepcidin	LEAP-1	P81172	5.0166	4.7684e-05	0.000616813
H2BC12.22403.13	Histone H2B type 1-K	H2B1K	O60814	4.9938	0.00058556	0.00275158
IL1RL1.4234.8	Interleukin-1 receptor-like 1	IL-1 R4	Q01638	4.986	2.6703e-05	0.000459987
PLA2G2A.2692.74	Phospholipase A2, membrane associated	NPS-PLA2	P14555	4.9792	1.9073e-06	0.000252303
CHRDL2.6086.15	Chordin-like protein 2	CRDL2	Q6WN34	4.9441	0.00013351	0.00105055
IBSP.3415.61	Bone sialoprotein 2	BSP	P21815	4.8913	1.9073e-06	0.000252303
HGF.2681.23	Hepatocyte growth factor	HGF	P14210	4.834	0.00020981	0.00137218
CEACAM8.18873.8	Carcinoembryonic antigen-related cell adhesion molecule 8	CEAM8	P31997	4.6173	6.2943e-05	0.000697146
COL1A1.11140.56	Collagen alpha-1(I) chain:C-term propeptide	CO1A1:C-term propeptide	P02452	4.5527	0.0016899	0.00587693
RETN.3046.31	Resistin	resistin	Q9HD89	4.4513	5.722e-06	0.000328827
ANGPT2.2602.2	Angiopoietin-2	Angiopoietin-2	O15123	4.386	0.00070763	0.00312615
PGF.3078.1	Placenta growth factor	PlGF	P49763	4.3622	1.9073e-06	0.000252303
HMOX1.17398.55	Heme oxygenase 1	HO-1	P09601	4.36	0.00016785	0.0012107
FGA.FGB.FGG.4907.56	D-dimer	D-dimer	P02671|P02675|P02679	4.3415	0.00048256	0.00241487
PI3.4982.54	Elafin	Elafin	P19957	4.2552	1.3351e-05	0.000357267
LCP1.9749.190	Plastin-2	L-plastin	P13796	4.1762	1.9073e-05	0.000417878
MMP9.2579.17	Matrix metalloproteinase-9	MMP-9	P14780	4.1469	0.00058556	0.00275158
CRISPLD2.5691.2	Cysteine-rich secretory protein LCCL domain-containing 2	CRLD2	Q9H0B8	4.1381	1.9073e-06	0.000252303
PRSS2.5034.79	Trypsin-2	Trypsin 2	P07478	4.1331	0.00048256	0.00241487
VNN2.15480.2	Vascular non-inflammatory molecule 2	VNN2	O95498	4.0735	1.9073e-06	0.000252303
GREM1.18878.15	Gremlin-1	GREM1	O60565	4.0416	0.0001049	0.000939277
H2AC1.22402.12	Histone H2A type 1-A	H2A1A	Q96QV6	4.0206	0.0027122	0.00850033
INHBA.13738.8	Inhibin beta A chain	Inhibin bA chain	P08476	4.0184	0.00070763	0.00312615
COL2A1.15569.15	Collagen Type II	Collagen II	P02458	4.0097	0.00085068	0.00356919
SFRP4.9284.25	Secreted frizzled-related protein 4	SFRP4	Q6FHJ7	3.8963	0.0012093	0.00454119
PDGFRL.9713.67	Platelet-derived growth factor receptor-like protein	PGFRL	Q15198	3.8541	0.00058556	0.00275158
SFRP4.17447.52	Secreted frizzled-related protein 4	SFRP4	Q6FHJ7	3.8502	0.00070763	0.00312615
CR1.19556.12	Complement receptor type 1	Complement receptor type 1	P17927	3.787	0.00039482	0.00207192
TNFRSF11B.8304.50	Tumor necrosis factor receptor superfamily member 11B	OPG	O00300	3.7771	0.0010166	0.00404965
SERPINA9.7266.4	Serpin A9	SPA9	Q86WD7	3.7439	4.7684e-05	0.000616813
CST7.14038.130	Cystatin-F	CYTF	O76096	3.7112	0.00032234	0.0017993
CXCL6.3495.15	C-X-C motif chemokine 6	GCP-2	P80162	3.6759	3.624e-05	0.000545233
PRTN3.3514.49	Myeloblastin	Proteinase-3	P24158	3.5711	0.0031528	0.00950313
COL3A1.18880.81	Collagen Type III	Collagen Type III	P02461	3.5707	0.00058556	0.00275158
CAMP.9384.17	Cathelicidin antimicrobial peptide	Cathelicidin peptide	P49913	3.5348	0.00032234	0.0017993
SLPI.4413.3	Antileukoproteinase	SLPI	P03973	3.4816	0.00020981	0.00137218
RARRES1.8398.277	Retinoic acid receptor responder protein 1	RAR-responsive protein TIG1	P49788	3.4744	3.624e-05	0.000545233
TNFAIP6.5036.50	Tumor necrosis factor-inducible gene 6 protein	TSG-6	P98066	3.4641	2.6703e-05	0.000459987
CPA4.9267.2	Carboxypeptidase A4	CBPA4	Q9UI42	3.4612	0.0027122	0.00850033
LPL.21987.76	Lipoprotein lipase	LPL	P06858	3.3847	0.00085068	0.00356919
REG1A.13095.51	Lithostathine-1-alpha	PSP	P05451	3.3817	0.0023251	0.00753294
S100A12.5852.6	Protein S100-A12	S100A12	P80511	3.3807	8.2016e-05	0.000788771
H2AW.14144.3	Histone H2A type 3	H2A3	Q7L7L0	3.3804	0.019234	0.039685
VEGFA.14032.2	Vascular endothelial growth factor A, isoform 121	VEGF121	P15692	3.3731	0.004221	0.0118897
H2BC21.22974.25	Histone H2B type 2-E	H2B2E	Q16778	3.3714	0.0083084	0.0203743
SERPING1.4479.14	Plasma protease C1 inhibitor	C1-Esterase Inhibitor	P05155	3.3286	0.017181	0.0361838
SAA1.4336.2	Serum amyloid A-1 protein	SAA	P0DJI8	3.3141	0.010689	0.0247492
CSF3.4840.73	Granulocyte colony-stimulating factor	G-CSF	P09919	3.3135	0.00013351	0.00105055
CD177.13116.25	CD177 antigen	CD177	Q8N6Q3	3.2867	8.2016e-05	0.000788771
GIP.16292.288	Gastric inhibitory polypeptide	GIP	P09681	3.2666	0.0027122	0.00850033
CAMP.15481.45	Antibacterial protein LL-37	LL-37	P49913	3.2374	0.0063896	0.0164757
FGF7.14031.18	Fibroblast growth factor 7	FGF7	P21781	3.2302	8.2016e-05	0.000788771
PRSS1.3049.61	Trypsin-1	Trypsin	P07477	3.2005	0.0023251	0.00753294
SMOC2.15635.4	SPARC-related modular calcium-binding protein 2	SMOC2	Q9H3U7	3.1472	0.00016785	0.0012107
GLIPR2.15522.2	Golgi-associated plant pathogenesis-related protein 1	GAPR1	Q9H4G4	3.1472	0.0031528	0.00950313
CCL16.4913.78	C-C motif chemokine 16	HCC-4	O15467	3.1356	0.021484	0.0435456
TFPI.3336.50	Tissue factor pathway inhibitor	TFPI	P10646	3.1039	0.0010166	0.00404965
CCL7.4886.3	C-C motif chemokine 7	MCP-3	P80098	3.1034	3.8147e-06	0.000297165
LILRA5.7787.25	Leukocyte immunoglobulin-like receptor subfamily A member 5	LIRA5	A6NI73	3.1022	1.3351e-05	0.000357267
JAML.8232.90	Junctional adhesion molecule-like	JAML1	Q86YT9	3.1006	0.013617	0.0301258
RBM19.11468.15	Probable RNA-binding protein 19	RBM19	Q9Y4C8	3.0862	4.7684e-05	0.000616813
CLEC12A.11187.11	C-type lectin domain family 12 member A	CL12A	Q5QGZ9	3.0787	1.9073e-06	0.000252303
SVEP1.11178.21	Sushi, von Willebrand factor type A, EGF and pentraxin domain-containing protein 1:EGF-like domains 4-6	SVEP1:EGF-like domains 4-6	Q4LDE5	3.0628	0.00058556	0.00275158
COMP.8043.153	Cartilage oligomeric matrix protein	COMP	P49747	3.0606	0.0055809	0.0148492
CTHRC1.6236.51	Collagen triple helix repeat-containing protein 1	CTHR1	Q96CG8	3.0502	1.3351e-05	0.000357267
APOM.14125.5	Apolipoprotein M	ApoM	O95445	3.0498	0.00039482	0.00207192
CTSS.3181.50	Cathepsin S	Cathepsin S	P25774	3.026	6.2943e-05	0.000697146
CD209.3029.52	CD209 antigen	DC-SIGN	Q9NNX6	3.0208	0.004221	0.0118897
CD93.14136.234	Complement component C1q receptor	C1QR1	Q9NPY3	3.0127	0.00032234	0.0017993
CLEC11A.4500.50	Stem cell growth factor-alpha	SCGF-alpha	Q9Y240	3.0056	0.0010166	0.00404965
LCN2.2836.68	Neutrophil gelatinase-associated lipocalin	Lipocalin 2	P80188	2.9894	0.00032234	0.0017993
ADAM12.4420.7	Disintegrin and metalloproteinase domain-containing protein 12	ADAM12	O43184	2.9876	8.2016e-05	0.000788771
CD300A.5630.48	CMRF35-like molecule 8	CM35H	Q9UGN4	2.9601	0.00032234	0.0017993
TNFRSF1B.3152.57	Tumor necrosis factor receptor superfamily member 1B	TNF sR-II	P20333	2.9597	0.0001049	0.000939277
UMOD.9451.20	Uromodulin	Uromodulin	P07911	2.9559	0.00013351	0.00105055
LILRB2.5091.28	Leukocyte immunoglobulin-like receptor subfamily B member 2	ILT-4	Q8N423	2.9534	0.00039482	0.00207192
SIGLEC7.2742.68	Sialic acid-binding Ig-like lectin 7	Siglec-7	Q9Y286	2.8953	0.0016899	0.00587693
FLII.12677.164	Protein flightless-1 homolog	FLII	Q13045	2.8921	2.6703e-05	0.000459987
GCA.12594.5	Grancalcin	GRAN	P28676	2.8805	0.0010166	0.00404965
LILRA6.7059.14	Leukocyte immunoglobulin-like receptor subfamily A member 6	LIRA6	Q6PI73	2.8637	1.3351e-05	0.000357267
TNNI2.5440.26	Troponin I, fast skeletal muscle	Troponin I, skeletal, fast twitch	P48788	2.8481	0.00058556	0.00275158
APOBEC2.24647.3	C->U-editing enzyme APOBEC-2	ABEC2	Q9Y235	2.8393	0.0036545	0.0106226
FGG.4989.7	Fibrinogen gamma chain	Fibrinogen g-chain dimer	P02679	2.8241	0.0016899	0.00587693
DKK2.15678.71	Dickkopf-related protein 2	DKK2	Q9UBU2	2.8049	0.004221	0.0118897
CDCP1.16818.200	CUB domain-containing protein 1	CDCP1	Q9H5V8	2.7924	0.00020981	0.00137218
SERPINB1.10737.96	Leukocyte elastase inhibitor	Serpin B1	P30740	2.7816	1.9073e-05	0.000417878
WNT5B.21945.4	Protein Wnt-5b	WNT5B	Q9H1J7	2.7762	0.00058556	0.00275158
THBS3.8982.65	Thrombospondin-3	TSP3	P49746	2.7556	0.0031528	0.00950313
CCL15.14109.15	C-C motif chemokine 15	MIP-5	Q16663	2.7547	0.00058556	0.00275158
TLL1.6383.90	Tolloid-like protein 1	TLL1	O43897	2.7499	0.00058556	0.00275158
RNASE3.15576.158	Eosinophil cationic protein	ECP	P12724	2.7375	0.00013351	0.00105055
MATN4.7083.74	Matrilin-4	MATN4	O95460	2.733	0.015312	0.0329605
SIGLEC5.23030.4	Sialic acid-binding Ig-like lectin 5	Siglec-5	O15389	2.7239	0.0031528	0.00950313
DCT.21390.68	L-dopachrome tautomerase	L-dopachrome tautomerase	P40126	2.6967	1.9073e-06	0.000252303
MSR1.15533.97	Macrophage scavenger receptor types I and II:Extracellular domain	Macrophage scavenger receptor:ECD	P21757	2.6856	0.0023251	0.00753294
ECE1.3611.70	Endothelin-converting enzyme 1:Extracellular domain	Endothelin-converting enzyme 1:ECD	P42892	2.6795	4.7684e-05	0.000616813
LOXL2.6504.65	Lysyl oxidase homolog 2	Lysyl oxidase-like protein 2	Q9Y4K0	2.6514	0.0019855	0.00663189
TNC.5675.6	Tenascin	Tenascin	P24821	2.6263	0.0094357	0.0224857
CD48.3292.75	CD48 antigen	CD48	P09326	2.6107	0.00026131	0.00155654
APOF.12370.30	Apolipoprotein F	Apo F	Q13790	2.6045	0.010689	0.0247492
LSP1.21533.51	Lymphocyte-specific protein 1	LSP1	P33241	2.5947	0.0019855	0.00663189
ATF6.11277.23	Cyclic AMP-dependent transcription factor ATF-6 alpha	ATF6A	P18850	2.5937	0.00039482	0.00207192
NADK.13624.17	NAD kinase	NADK	O95544	2.5931	0.0001049	0.000939277
DEFA5.16785.45	Defensin-5	HD-5	Q01523	2.5843	0.0031528	0.00950313
H12.2987.37	Histone H1.2	Histone H1.2	P16403	2.5814	0.013617	0.0301258
CDH11.9604.14	Cadherin-11:Extracellular domain	Cadherin-11:ECD	P55287	2.5709	0.015312	0.0329605
CTSB.8007.19	Cathepsin B	Cathepsin B	P07858	2.5638	0.00048256	0.00241487
MYL3.18376.19	Myosin light chain 3	Myosin light chain 1	P08590	2.5545	0.012079	0.0272477
FJX1.7921.65	Four-jointed box protein 1	FJX1	Q86VR8	2.5445	0.0010166	0.00404965
TNFRSF10D.14121.24	Tumor necrosis factor receptor superfamily member 10D	TRAIL R4	Q9UBN6	2.5423	3.8147e-06	0.000297165
COL5A1.22047.46	Collagen alpha-1(V) chain	CO5A1	P20908	2.5345	0.0094357	0.0224857
DKK4.3365.7	Dickkopf-related protein 4	Dkk-4	Q9UBT3	2.53	0.0019855	0.00663189
CPXM1.6255.74	Probable carboxypeptidase X1	CPXM1	Q96SM3	2.5067	0.0031528	0.00950313
GDF15.4374.45	Growth/differentiation factor 15	MIC-1	Q99988	2.4728	0.00085068	0.00356919
FAS.9459.7	Tumor necrosis factor receptor superfamily member 6	Fas, soluble	P25445	2.4495	0.0031528	0.00950313
REG3G.15476.6	Regenerating islet-derived protein 3-gamma	REG3G	Q6UW15	2.4463	4.7684e-05	0.000616813
CD300LG.20585.5	CMRF35-like molecule 9	CLM9	Q6UXG3	2.4399	0.015312	0.0329605
IL18R1.3446.7	Interleukin-18 receptor 1	IL-18 Ra	Q13478	2.4371	1.9073e-06	0.000252303
UROD.19289.29	Uroporphyrinogen decarboxylase	DCUP	P06132	2.4357	0.012079	0.0272477
PRSS3.18864.7	Trypsin-3	TRY3	P35030	2.408	0.00048256	0.00241487
CD300E.8287.17	CMRF35-like molecule 2	CLM2	Q496F6	2.3948	1.9073e-06	0.000252303
ANGPTL4.3796.79	Angiopoietin-related protein 4	ANGL4	Q9BY76	2.3888	4.7684e-05	0.000616813
PRTN3.13720.95	Myeloblastin	Proteinase-3	P24158	2.3855	0.00058556	0.00275158
NRP1.3214.3	Neuropilin-1	NRP1	O14786	2.3848	0.010689	0.0247492
PLAT.2212.69	Tissue-type plasminogen activator	tPA	P00750	2.3784	0.00085068	0.00356919
B4GALT1.13381.49	Beta-1,4-galactosyltransferase 1	B4GT1	P15291	2.3704	0.0072956	0.0183069
TGFB1.14108.15	Transforming growth factor beta-1	TGF-b1	P01137	2.3686	0.00039482	0.00207192
IL18.5661.15	Interleukin-18	IL-18	Q14116	2.3493	0.0023251	0.00753294
COL6A2.16753.46	Collagen alpha-2(VI) chain	CO6A2	P12110	2.3409	5.722e-06	0.000328827
NonHuman.20367.6	L-amino-acid oxidase	OXLA	Q96RQ9	2.3343	0.0010166	0.00404965
CHGA.8476.11	Chromogranin-A	CgA	P10645	2.3343	0.0031528	0.00950313
FABP4.9851.9	Fatty acid-binding protein, adipocyte	FABPA	P15090	2.3303	0.0083084	0.0203743
CCN4.13692.154	WNT1-inducible-signaling pathway protein 1	WISP-1	O95388	2.3259	0.00039482	0.00207192
BIN2.21540.73	Bridging integrator 2	BIN2	Q9UBW5	2.3171	0.0031528	0.00950313
CCL11.5301.7	Eotaxin	Eotaxin	P51671	2.3061	0.012079	0.0272477
TOR1AIP1.9039.47	Torsin-1A-interacting protein 1:Nuclear domain	TOIP1:Nuclear	Q5JTV8	2.3032	0.0083084	0.0203743
SVEP1.11109.56	Sushi, von Willebrand factor type A, EGF and pentraxin domain-containing protein 1:Sushi 15-18	SVEP1:Sushi 15-18	Q4LDE5	2.3015	0.0014324	0.00518995
C3.4900.8	C3a anaphylatoxin	C3a	P01024	2.2964	0.021484	0.0435456
KLK8.2834.54	Kallikrein-8	kallikrein 8	O60259	2.2953	1.9073e-05	0.000417878
TFF2.9191.8	Trefoil factor 2	Trefoil factor 2	Q03403	2.2862	0.00085068	0.00356919
HSPA1A.7219.152	Heat shock 70 kDa protein 1A	HSP 70	P0DMV8	2.2811	0.00012975	0.00105055
MDK.2911.27	Midkine	Midkine	P21741	2.2772	0.00032234	0.0017993
TCN1.11232.46	Transcobalamin-1	Holo-TC I	P20061	2.2738	1.9073e-06	0.000252303
TNC.4155.3	Tenascin	Tenascin	P24821	2.2601	0.017181	0.0361838
SLAMF7.5487.7	SLAM family member 7	SLAF7	Q9NQ25	2.2598	0.023951	0.0475695
MYLPF.21112.6	Myosin regulatory light chain 2, skeletal muscle isoform	MLRS	Q96A32	2.2504	0.015312	0.0329605
ESM1.3805.16	Endothelial cell-specific molecule 1	Endocan	Q9NQ30	2.2289	0.00013351	0.00105055
BST1.4535.50	ADP-ribosyl cyclase/cyclic ADP-ribose hydrolase 2	BST1	Q10588	2.2282	0.00032234	0.0017993
CD300C.5066.134	CMRF35-like molecule 6	CLM6	Q08708	2.2184	0.0036545	0.0106226
RCAN3.20442.12	Calcipressin-3	RCAN3	Q9UKA8	2.2123	0.021484	0.0435456
ADGRF2.21697.57	Adhesion G-protein coupled receptor F2	AGRF2	Q8IZF7	2.2119	0.00039482	0.00207192
FBP1.7206.20	Fructose-1,6-bisphosphatase 1	F16P1	P09467	2.2103	0.013617	0.0301258
ACP5.3232.28	Tartrate-resistant acid phosphatase type 5	TrATPase	P13686	2.2068	0.0083084	0.0203743
CHIT1.10460.1	Chitotriosidase-1	Chitotriosidase-1	Q13231	2.199	0.0012093	0.00454119
DPT.4979.34	Dermatopontin	DERM	Q07507	2.1949	0.0031528	0.00950313
SERPINA1.3580.25	Alpha-1-antitrypsin	a1-Antitrypsin	P01009	2.1829	0.012079	0.0272477
FGFBP1.15494.11	Fibroblast growth factor-binding protein 1	FGFP1	Q14512	2.1651	0.00032234	0.0017993
TPST1.7928.183	Protein-tyrosine sulfotransferase 1	TPST1	O60507	2.1637	0.0019855	0.00663189
TNC.7131.207	Tenascin	Tenascin	P24821	2.1615	0.0055809	0.0148492
CELA1.6107.3	Chymotrypsin-like elastase family member 1	ELA1	Q9UNI1	2.1532	0.0094357	0.0224857
DEFA3.20539.4	Neutrophil defensin 3	HNP-3	P59666	2.1382	0.013617	0.0301258
GNLY.14102.6	Granulysin	Granulysin	P22749	2.1049	0.0055809	0.0148492
HSPG2.15626.223	Basement membrane-specific heparan sulfate proteoglycan core protein	Perlecan	P98160	2.1026	0.023951	0.0475695
SECTM1.13093.6	Secreted and transmembrane protein 1	SECTM1	Q8WVN6	2.0935	1.9073e-05	0.000417878
REG1B.16770.3	Lithostathine-1-beta	REG1B	P48304	2.0913	0.010689	0.0247492
COL28A1.10702.1	Collagen alpha-1(XXVIII) chain	COSA1	Q2UY09	2.0895	0.023951	0.0475695
RNASE3.5741.55	Eosinophil cationic protein	ECP	P12724	2.0873	0.0014324	0.00518995
SLIT2.18930.28	Slit homolog 2 protein	SLIT2	O94813	2.083	0.00070763	0.00312615
CERT1.13950.9	Collagen type IV alpha-3-binding protein:StAR-related lipid-transfer domain, isoform 2	C43BP:START domain	Q9Y5P4	2.081	0.0019855	0.00663189
SIGLEC14.8248.222	Sialic acid-binding Ig-like lectin 14	SIG14	Q08ET2	2.0756	0.013617	0.0301258
INHBA.INHBB.8467.9	Inhibin beta A chain:Inhibin beta B chain heterodimer	Activin AB	P08476|P09529	2.0737	0.00070763	0.00312615
CCL15.18289.16	C-C motif chemokine 15	MIP-5	Q16663	2.0722	0.0094357	0.0224857
BDNF.2421.7	Brain-derived neurotrophic factor	BDNF	P23560	2.0706	0.0048599	0.0132785
CD163.5028.59	Scavenger receptor cysteine-rich type 1 protein M130	sCD163	Q86VB7	2.0686	0.0063896	0.0164757
CCL23.3028.36	Ck-beta-8-1	Ck-b-8-1	P55773	2.0593	0.00020981	0.00137218
PTHLH.2962.50	Parathyroid hormone-related protein	PTHrP	P12272	2.0592	0.023951	0.0475695
VSTM1.20570.18	V-set and transmembrane domain-containing protein 1	VSTM1	Q6UX27	2.059	1.9073e-06	0.000252303
CHST11.7779.86	Carbohydrate sulfotransferase 11	CHSTB	Q9NPF2	2.0514	0.00026131	0.00155654
C1QTNF1.6304.8	Complement C1q tumor necrosis factor-related protein 1	C1QT1	Q9BXJ1	2.0513	0.00039482	0.00207192
VWF.3050.7	von Willebrand factor	vWF	P04275	2.049	0.023951	0.0475695
RPN1.6458.6	Dolichyl-diphosphooligosaccharide--protein glycosyltransferase subunit 1:Lumenal domain	RPN1:LD	P04843	2.0441	0.0083084	0.0203743
INHBA.INHBC.18814.21	Inhibin beta A chain:Inhibin beta C chain heterodimer	Activin AC	P08476|P55103	2.0394	0.00070763	0.00312615
CDH1.2501.51	Cadherin-1	Cadherin E	P12830	2.0328	0.013617	0.0301258
SIRPB1.6247.9	Signal-regulatory protein beta-1	SIRB1	O00241	2.0282	0.0001049	0.000939277
CST6.14711.27	Cystatin-M	Cystatin M	Q15828	2.0245	0.0094357	0.0224857
RP9.20988.63	Retinitis pigmentosa 9 protein	RP9	Q8TA86	2.0229	0.015312	0.0329605
LILRA5.8766.29	Leukocyte immunoglobulin-like receptor subfamily A member 5	LIRA5	A6NI73	2.0162	1.9073e-06	0.000252303
CXCL11.3038.9	C-X-C motif chemokine 11	I-TAC	O14625	2.0151	0.021484	0.0435456
TNC.5738.25	Tenascin	Tenascin	P24821	2.0145	0.023951	0.0475695
RSPO3.8427.118	R-spondin-3	RSPO3	Q9BXY4	2.0042	0.0063896	0.0164757
FLNA.11245.43	Filamin-A:Calponin Homology 1	filamin A:CH1	P21333	2.0018	0.0083084	0.0203743
FSTL1.13112.179	Follistatin-related protein 1	FSTL1	Q12841	1.9988	3.8147e-06	0.000297165
KATNAL1.24494.67	Katanin p60 ATPase-containing subunit A-like 1	KATL1	Q9BW62	1.9959	0.015312	0.0329605
GRN.4992.49	Granulins	GRN	P28799	1.9948	0.0014324	0.00518995
FAS.5392.73	Tumor necrosis factor receptor superfamily member 6	Fas, soluble	P25445	1.9928	0.015312	0.0329605
PLS3.25960.15	Plastin-3	T-plastin	P13797	1.9898	1.9073e-05	0.000417878
TNFRSF1B.8368.102	Tumor necrosis factor receptor superfamily member 1B	TNF sR-II	P20333	1.9893	0.0048599	0.0132785
HLA.G.19636.23	HLA class I histocompatibility antigen, alpha chain G	HLA-G	P17693	1.9735	0.012079	0.0272477
TFPI2.9233.71	Tissue factor pathway inhibitor 2	TFPI -2	P48307	1.9524	0.013617	0.0301258
GNLY.3195.50	Granulysin	Granulysin	P22749	1.9464	0.0031528	0.00950313
IL16.2774.10	Interleukin-16	IL-16	Q14005	1.9434	0.0094357	0.0224857
UCN3.10756.34	Urocortin-3	UCN3	Q969E3	1.9375	0.00070763	0.00312615
RSPO3.13094.75	R-spondin-3	RSPO3	Q9BXY4	1.9373	0.0083084	0.0203743
SFRP1.3221.54	Secreted frizzled-related protein 1	SARP-2	Q8N474	1.9356	0.012079	0.0272477
IL21R.9366.54	Interleukin-21 receptor	IL-21 sR	Q9HBE5	1.934	0.0019855	0.00663189
PSAP.6207.10	Prosaposin	prosaposin	P07602	1.9263	0.00026131	0.00155654
PCDHGA10.6321.65	Protocadherin gamma-A10	PCDGA	Q9Y5H3	1.9246	0.021484	0.0435456
IL18R1.14079.14	Interleukin-18 receptor 1	IL-18 Ra	Q13478	1.9163	1.9073e-06	0.000252303
CHIT1.3600.2	Chitotriosidase-1	Chitotriosidase-1	Q13231	1.9147	0.0019855	0.00663189
IGF2R.16057.6	Cation-independent mannose-6-phosphate receptor	IGF-II receptor	P11717	1.9139	0.021484	0.0435456
SIGLEC14.5125.6	Sialic acid-binding Ig-like lectin 14	SIG14	Q08ET2	1.9125	0.0072956	0.0183069
KLK8.13708.56	Kallikrein-8	kallikrein 8	O60259	1.9033	0.0094357	0.0224857
H2AZ1.4163.5	Histone H2A.z	Histone H2A.z	P0C0S5	1.9028	0.0031528	0.00950313
NoneX.6295.67	Fc_MOUSE	Fc_MOUSE	Q99LC4	1.8902	0.0027122	0.00850033
MCL1.10396.6	Induced myeloid leukemia cell differentiation protein Mcl-1	Mcl-1	Q07820	1.8604	1.9073e-05	0.000417878
CTSG.2431.17	Cathepsin G	Cathepsin G	P08311	1.8464	0.013617	0.0301258
LEPR.5400.52	Leptin receptor, soluble	sLeptin R	P48357	1.8464	0.021484	0.0435456
FCGR2A.3309.2	Low affinity immunoglobulin gamma Fc region receptor II-a	FCG2A	P12318	1.8356	0.0031528	0.00950313
TNNT2.5315.22	Troponin T, cardiac muscle	Troponin T	P45379	1.8346	0.015312	0.0329605
COL18A1.2201.17	Endostatin	Endostatin	P39060	1.8312	0.0055809	0.0148492
PNLIP.15613.16	Pancreatic triacylglycerol lipase	LIPP	P16233	1.8158	0.0063896	0.0164757
C1QC.14100.63	Complement C1q subcomponent subunit C	C1QC	P02747	1.8138	0.00039482	0.00207192
[truncated: 6,761 more rows]

## Sheet: SuppTable6
Supplemental Table 6. Fold-changes and p-values from Wilcoxon Signed-Ranked test of 7 paired bloody (plasma-derived) vs. clean CSF samples (bold = FC>1.5, p<0.05)
[truncated: 7,012 more rows]

[truncated: 9 more sheets: SuppTable7, SuppTable8, SuppTable9, SuppTable10, SuppTable11, SuppTable12, SuppTable13, SuppTable14, SuppTable15]
